# Supplementary material for: Antistress Action of Melanocortin Derivatives Associated with Correction of Gene Expression Patterns in the Hippocampus of Male Rats Following Acute Stress
Source: Int J Mol Sci. 2021 Sep 17;22(18):10054. doi: 10.3390/ijms221810054 (PMC8469576; doi:10.3390/ijms221810054)
Supplement: Supplementary file 1 [file ijms-22-10054-s001.zip]

Archive with 19 entries (19 files):
- Supplementary Figure S1.pptx
- Supplementary Figure S2.pptx
- Supplementary Figure S3.pptx
- Supplementary Table S1.xlsx
- Supplementary Table S10.xlsx
- Supplementary Table S11.xlsx
- Supplementary Table S12.xlsx
- Supplementary Table S13.xlsx
- Supplementary Table S14.xlsx
- Supplementary Table S15.xlsx
- Supplementary Table S16.xlsx
- Supplementary Table S2.xlsx
- Supplementary Table S3.xlsx
- Supplementary Table S4.xlsx
- Supplementary Table S5.xlsx
- Supplementary Table S6.xlsx
- Supplementary Table S7.xlsx
- Supplementary Table S8.xlsx
- Supplementary Table S9.xlsx
