# Supplementary material for: Antistress Action of Melanocortin Derivatives Associated with Correction of Gene Expression Patterns in the Hippocampus of Male Rats Following Acute Stress
Source: Int J Mol Sci. 2021 Sep 17;22(18):10054. doi: 10.3390/ijms221810054 (PMC8469576; doi:10.3390/ijms221810054)
Supplement: Supplementary file 1 [file ijms-22-10054-s001.zip › Supplementary Table S1.xlsx]

## Sheet: Лист1
Table S1. Behaviors in the EZM test in the studied groups (results of a two-way ANOVA with between-subject factors STRESS and PEPTIDE)
Behavioral parameters	Groups						Results of two-way ANOVA
	NS-V	NS-S	NS-A	STR-V	STR-S	STR-A	STRESS	PEPTIDE	STRESS x PEPTIDE
							F1,52 (p)	F2,52 (p)	F2,52 (p)
Enclosed sector-1 time (s)	230.9 ± 25.6	179.5 ± 36.8	182.2 ± 32.1	151.8 ± 37.6	189.8 ± 25.8	243.9 ± 25.8#	0.01 (0.94)	0.72 (0.49)	3.12 (0.053)
Open sector time (s)	30.3 ± 10.3	34.5 ± 12.5	46.3 ± 13.3	29.2 ± 8.9	44.1 ± 10.2	22.3 ± 9.1	0.59 (0.45)	0.70 (0.50)	1.69 (0.20)
Enclosed sector-2 time (s)	38.8 ± 17.4	86.0 ± 32.4	71.5 ± 27.3	119.0 ± 34.7*	66.1 ± 24.4	33.9 ± 17.7#	0.06 (0.82)	0.79 (0.46)	3.25 (0.047)
Open sector entries	3.2 ± 1.0	3.6 ± 1.1	4.2 ± 1.0	3.7 ± 1.1	5.0 ± 1.1	2.6 ± 0.9	0.02 (0.90)	0.74 (0.48)	1.65 (0.20)
Enclosed sector-2 entries (%)	25.9 ± 9.8	41.7 ± 9.3	32.1 ± 9.4	61.0 ± 7.1*	32.6 ± 6.4#	28.0 ± 12.7#	0.91 (0.35)	0.97 (0.39)	3.42 (0.042)
Head-dipping	11.8 ± 1.8	10.7 ± 1.6	13.9 ± 2.2	10.2 ± 2.9	11.4 ± 2.0	9.7 ± 1.4	1.68 (0.20)	0.01 (0.98)	1.22 (0.30)
Rearing	9.5 ± 1.9	10.4 ± 1.7	9.7 ± 1.7	9.2 ± 1.4	9.9 ± 2.2	9.3 ± 1.3	0.18 (0.67)	0.16 (0.74)	0.03 (0.98)
Data are expressed as mean ± SEM. N = 9-10 rats per group. Statistical difference is represented as * p < 0.05 versus NS-V group and # p < 0.05 versus STR-V group (post hoc analysis, Dunnett’s test).
