# Supplementary material for: Antistress Action of Melanocortin Derivatives Associated with Correction of Gene Expression Patterns in the Hippocampus of Male Rats Following Acute Stress
Source: Int J Mol Sci. 2021 Sep 17;22(18):10054. doi: 10.3390/ijms221810054 (PMC8469576; doi:10.3390/ijms221810054)
Supplement: Supplementary file 1 [file ijms-22-10054-s001.zip › Supplementary Table S10.xlsx]

## Sheet: Лист1
Table S10. Analysis of DEGs that overlapped between STR-S vs. STR-V and STR-V vs. NS-V
RefSeq ID	Gene symbol	Description	STR-S vs. STR-V			STR-V vs. NS-V
			Ratio	±SE	Padj	Ratio	±SE	Padj
NM_001002805; NM_031504	C4b	complement component 4B (Chido blood group) (C4b), mRNA; complement component 4A (Rodgers blood group) (C4a), mRNA	0.467904	0.126845	0.00216085	2.51264	0.915476	0.0378809
NM_001025029	Tifab	TRAF-interacting protein with forkhead-associated domain, family member B (Tifab), mRNA	0.516778	0.068446	0.00562663	1.95512	0.438882	0.00241193
NM_001100684	Sh3bp2	SH3-domain binding protein 2 (Sh3bp2), mRNA	0.642095	0.0759377	0.0410703	1.91232	0.33568	0.000471883
NM_001106714	Slc7a15	solute carrier family 7 (cationic amino acid transporter, y+ system), member 15 (Slc7a15), mRNA	0.483786	0.100503	0.0122563	1.78984	0.226825	0.00807269
NM_001130490	Lrp1	low density lipoprotein receptor-related protein 1 (Lrp1), mRNA	0.631861	0.113876	0.0244394	1.78003	0.264313	1.91031e-05
NM_022190	Acan	aggrecan (Acan), mRNA	0.564969	0.110696	0.0160668	1.76142	0.0422734	0.000148928
NM_001173344	Spred3	sprouty-related, EVH1 domain containing 3 (Spred3), mRNA	0.525856	0.0529768	0.0010516	1.75724	0.130423	7.63969e-05
NM_001044300	MGC112715	hypothetical protein LOC690899 (MGC112715), mRNA	0.641983	0.107813	0.0315261	1.74524	0.471295	0.00471054
NM_001077200	Piezo1	family with sequence similarity 38, member A (Fam38a), mRNA	0.565947	0.116614	0.0165789	1.74315	0.162331	9.74455e-05
NM_001106698	H6pd	hexose-6-phosphate dehydrogenase (glucose 1-dehydrogenase) (H6pd), mRNA	0.634365	0.0946625	0.0426691	1.72257	0.357602	0.00553057
NM_001107544	Dchs1	dachsous cadherin-related 1 (Dchs1), mRNA	0.643918	0.114852	0.0350807	1.70153	0.120973	2.31683e-06
NM_001105868	Ephb3	Eph receptor B3 (Ephb3), mRNA	0.655836	0.0987961	0.0359598	1.68059	0.141783	3.16938e-05
NM_053596	Ece1	endothelin converting enzyme 1 (Ece1), mRNA	0.575411	0.0890641	0.00457802	1.66351	0.130981	6.18288e-06
NM_012661	Sts	steroid sulfatase (microsomal), isozyme S (Sts), mRNA	0.640461	0.0897658	0.0253676	1.65952	0.18709	0.000210316
NM_023985	Trib1	tribbles pseudokinase 1 (Trib1), mRNA	0.559039	0.084786	0.0265137	1.64967	0.346103	0.0272809
NM_001103364	Mroh1	maestro heat-like repeat family member 1 (Mroh1), mRNA	0.610616	0.0908596	0.0216181	1.64148	0.148225	0.000595238
NM_001007677	Lyl1	lymphoblastic leukemia associated hematopoiesis regulator 1 (Lyl1), mRNA	0.534239	0.102188	0.0426691	1.6239	0.143558	0.034814
NM_001191875	Ankrd52	ankyrin repeat domain 52 (Ankrd52), mRNA	0.623901	0.0736922	0.00861655	1.62173	0.148791	4.04593e-05
NM_053538	Laptm5	lysosomal protein transmembrane 5 (Laptm5), mRNA	0.59699	0.156809	0.0403809	1.61626	0.440474	0.018579
NM_001079939	Lmf2	lipase maturation factor 2 (Lmf2), mRNA	0.606479	0.064414	0.00474217	1.6088	0.0611086	6.18288e-06
NM_001108668	Akna	AT-hook transcription factor (Akna), mRNA	0.545922	0.0754378	0.00346323	1.60792	0.175335	0.00134247
NM_053731	Ntn1	netrin 1 (Ntn1), mRNA	0.567421	0.112365	0.0293259	1.59841	0.262382	0.0183062
NM_022953	Slit1	slit homolog 1 (Drosophila) (Slit1), mRNA	0.581823	0.108367	0.00931388	1.5829	0.0729775	3.74403e-07
NM_001107755	Pamr1	peptidase domain containing associated with muscle regeneration 1 (Pamr1), mRNA	0.610497	0.100596	0.0235328	1.58139	0.426865	0.0408689
NM_001071777	Gpr17	G protein-coupled receptor 17 (Gpr17), mRNA	0.617852	0.126781	0.0374515	1.57979	0.448121	0.0375982
NM_053385	Prelp	proline/arginine-rich end leucine-rich repeat protein (Prelp), mRNA	0.502712	0.121352	0.00301159	1.63497	0.237588	0.000574247
NM_001010968	Eng	no definition	0.584595	0.0985269	0.00598475	1.56153	0.106219	4.71518e-05
NM_130742	Galnt10	polypeptide N-acetylgalactosaminyltransferase 10 (Galnt10), mRNA	0.590944	0.105605	0.0353281	1.55994	0.107915	0.00829575
NM_001012146	Dgcr2	DiGeorge syndrome critical region gene 2 (Dgcr2), mRNA	0.658476	0.0816912	0.0215863	1.55969	0.104599	2.91762e-05
NM_001100655	Nacad	NAC alpha domain containing (Nacad), mRNA	0.555998	0.0607422	0.000435609	1.55681	0.0466124	1.08598e-06
NM_001107225	Sorcs2	sortilin-related VPS10 domain containing receptor 2 (Sorcs2), mRNA	0.661863	0.0865498	0.0237986	1.55434	0.0368348	8.49895e-07
NM_001106586	Irf5	interferon regulatory factor 5 (Irf5), mRNA	0.601163	0.0673273	0.0160668	1.55326	0.229059	0.0110264
NM_001008524	C1qc	complement component 1, q subcomponent, C chain (C1qc), mRNA	0.570474	0.125821	0.0190875	1.55048	0.157611	0.00101265
NM_001107994	Spsb1	splA/ryanodine receptor domain and SOCS box containing 1 (Spsb1), mRNA	0.623342	0.0670547	0.0177803	1.54743	0.123873	0.00182019
NM_001109545	Atg2a	autophagy related 2A (Atg2a), mRNA	0.630723	0.0887883	0.0134459	1.54715	0.0720861	5.5924e-06
NM_001107277	Lgi3	leucine-rich repeat LGI family, member 3 (Lgi3), mRNA	0.639352	0.102743	0.0196992	1.53962	0.161497	0.000318337
NM_001191577	Midn	midnolin (Midn), mRNA	0.510845	0.0531053	6.33903e-05	1.57036	0.0960596	2.61749e-05
NM_001191655	Tmem104	transmembrane protein 104 (Tmem104), mRNA	0.654323	0.0391138	0.0302402	1.53526	0.252394	0.0148801
NM_022389	Dhcr7	7-dehydrocholesterol reductase (Dhcr7), mRNA	0.658683	0.0862758	0.026125	1.53267	0.0698057	0.000114884
NM_024354	Chrna4	cholinergic receptor, nicotinic, alpha 4 (neuronal) (Chrna4), mRNA	0.514244	0.0562245	0.000576127	1.53594	0.212307	0.00715366
NM_001008365	Tom1	target of myb1 (chicken) (Tom1), mRNA	0.641404	0.0900633	0.018166	1.52691	0.0856391	4.48476e-05
NM_017093	Akt2	v-akt murine thymoma viral oncogene homolog 2 (Akt2), mRNA	0.663344	0.0955972	0.0253676	1.52643	0.14233	0.000311814
NM_053322	Nup210	nucleoporin 210 (Nup210), mRNA	0.644851	0.0460478	0.0146364	1.52561	0.0822608	0.000749756
NM_001271275	Zswim8	zinc finger, SWIM-type containing 8 (Zswim8), mRNA	0.656524	0.10026	0.0270114	1.52406	0.0632081	3.16717e-06
NM_012506	Atp1a3	ATPase, Na+/K+ transporting, alpha 3 polypeptide (Atp1a3), mRNA	0.585352	0.105151	0.00761607	1.52373	0.0888153	6.6334e-06
NM_133562	Inpp5j	inositol polyphosphate-5-phosphatase J (Inpp5j), mRNA	0.642668	0.0884186	0.0167049	1.52344	0.0826958	2.65221e-05
NM_024383	Hes5	hes family bHLH transcription factor 5 (Hes5), mRNA	0.664363	0.0762443	0.0436735	1.52005	0.21917	0.0110814
NM_053406	Pomt1	protein-O-mannosyltransferase 1 (Pomt1), mRNA	0.625776	0.0670212	0.00975206	1.5169	0.0939755	0.000337214
NM_001109425	Zfp703	zinc finger protein 703 (Zfp703), mRNA	0.520637	0.0960817	0.00110776	1.5296	0.0726776	2.61749e-05
NM_001107082	Etv5	ets variant 5 (Etv5), mRNA	0.631711	0.0570252	0.00479811	1.51044	0.0951645	6.13552e-05
NM_052799	Nos1	nitric oxide synthase 1, neuronal (Nos1), mRNA	0.491829	0.0450147	1.4772e-05	1.5096	0.0849424	9.43169e-05
NM_001191110	Celsr2	cadherin, EGF LAG seven-pass G-type receptor 2 (Celsr2), mRNA	0.578621	0.0925277	0.0043129	1.50756	0.081471	6.18288e-06
NM_031726	Scamp5	secretory carrier membrane protein 5 (Scamp5), mRNA	0.594109	0.0945593	0.00681656	1.50706	0.036805	2.05892e-06
NM_021679	Nxph3	neurexophilin 3 (Nxph3), mRNA	0.44788	0.0828663	9.26711e-05	1.51225	0.230973	0.0112621
NM_001024782	Lrrc8a	leucine rich repeat containing 8 family, member A (Lrrc8a), mRNA	0.603842	0.0743921	0.00390558	1.50489	0.17327	0.000953911
NM_001191662	Hunk	hormonally upregulated Neu-associated kinase (Hunk), mRNA	0.555875	0.0428961	0.00324741	1.50482	0.310189	0.0359159
NM_001108334	Ncor2	nuclear receptor co-repressor 2 (Ncor2), mRNA	0.554608	0.075308	0.000767763	1.50411	0.0505375	1.94933e-06
NM_017190	Mag	myelin-associated glycoprotein (Mag), mRNA	0.651982	0.124721	0.0412167	1.50146	0.220954	0.00312745
NM_001191556	Wnk2	WNK lysine deficient protein kinase 2 (Wnk2), mRNA	0.529703	0.0566635	8.77825e-05	1.50121	0.0934428	2.69466e-05
NM_173094	Hmgcs2	3-hydroxy-3-methylglutaryl-CoA synthase 2 (mitochondrial) (Hmgcs2), mRNA	0.62576	0.144034	0.0482913	1.50044	0.19722	0.00349038
NM_001108303	Sdk2	sidekick cell adhesion molecule 2 (Sdk2), mRNA	0.524898	0.0345422	6.60581e-05	1.50553	0.17232	0.00222664
NM_022856	Nab1	Ngfi-A binding protein 1 (Nab1), mRNA	1.60958	0.296155	0.0347336	0.666488	0.0346846	0.00508173
NM_001191966	Napb	N-ethylmaleimide-sensitive factor attachment protein, beta (Napb), mRNA	1.64971	0.362606	0.025511	0.666431	0.0750185	0.00527229
NM_001012179	Fxr1	no definition	1.73344	0.178552	0.00454159	0.666188	0.107372	0.0255756
NM_133427	Cyb5r4	cytochrome b5 reductase 4 (Cyb5r4), mRNA	2.02527	0.289563	0.00306042	0.665257	0.0595842	0.0374634
NM_017107	Ogt	O-linked N-acetylglucosamine (GlcNAc) transferase (Ogt), mRNA	1.56774	0.344664	0.0369004	0.664834	0.078697	0.00218222
NM_001108359	Dcun1d4	DCN1, defective in cullin neddylation 1, domain containing 4 (Dcun1d4), mRNA	1.69248	0.347623	0.0143888	0.664598	0.0423757	0.000995023
NM_031763	Pafah1b1	platelet-activating factor acetylhydrolase 1b, regulatory subunit 1 (Pafah1b1), mRNA	1.67252	0.253405	0.00469468	0.664422	0.0438861	9.72851e-05
NM_001025406	Exosc9	exosome component 9 (Exosc9), mRNA	1.62726	0.203283	0.0339154	0.663718	0.0287733	0.0157432
NM_001191756	Thoc2	THO complex 2 (Thoc2), mRNA	1.58838	0.193361	0.0141809	0.663655	0.107233	0.0159897
NM_001114181	Mettl5	methyltransferase like 5 (Mettl5), mRNA	1.80216	0.245477	0.014573	0.663617	0.0532342	0.0324391
NM_133423	Ythdc1	YTH domain containing 1 (Ythdc1), mRNA	1.55602	0.180019	0.0142201	0.663401	0.0381578	0.000497659
NM_001107838	Rbm18	RNA binding motif protein 18 (Rbm18), mRNA	1.73806	0.179245	0.0028028	0.663165	0.0532323	0.00322941
NM_001039340	Zdhhc17	zinc finger, DHHC-type containing 17 (Zdhhc17), mRNA	1.73981	0.291965	0.0168013	0.663026	0.031812	0.00940557
NM_001108029	Arid4a	AT rich interactive domain 4A (Rbp1 like) (Arid4a), mRNA	1.57923	0.179115	0.0126131	0.662599	0.0976866	0.0101722
NM_001047085	Ivns1abp	influenza virus NS1A binding protein (Ivns1abp), mRNA	1.66189	0.360805	0.0231843	0.662559	0.049916	0.0019854
NM_001108030	Daam1	dishevelled associated activator of morphogenesis 1 (Daam1), mRNA	1.58817	0.29035	0.0249722	0.661879	0.0376175	0.000495411
NM_001107545	Ipo7	importin 7 (Ipo7), mRNA	1.6475	0.345537	0.0268516	0.661242	0.108072	0.0148627
NM_001106932	Fem1c	fem-1 homolog c (C. elegans) (Fem1c), mRNA	1.70229	0.230411	0.0222934	0.661046	0.0443624	0.0196097
NM_001012053	Zkscan3	zinc finger with KRAB and SCAN domains 3 (Zkscan3), mRNA	1.94465	0.274665	0.00360792	0.660667	0.0432527	0.0191579
NM_022683	Cul5	cullin 5 (Cul5), mRNA	1.63096	0.214357	0.0312675	0.659894	0.0991993	0.0292351
NM_054006	Csde1	cold shock domain containing E1, RNA binding (Csde1), mRNA	1.88799	0.315578	0.000793218	0.659378	0.114651	0.0102513
NM_001135174	Tomm7	translocase of outer mitochondrial membrane 7 homolog (yeast) (Tomm7), mRNA	2.7546	0.49369	2.92064e-06	0.662221	0.121696	0.044529
NM_001109260	RGD1561849	similar to RIKEN cDNA 3110035E14 (RGD1561849), mRNA	1.60066	0.336705	0.0222665	0.657804	0.061114	0.000355698
NM_001108935	Col4a3bp	collagen, type IV, alpha 3 (Goodpasture antigen) binding protein (Col4a3bp), mRNA	1.75451	0.234294	0.00252487	0.656936	0.0382261	0.000431361
NM_001013191	Cbfb	core-binding factor, beta subunit (Cbfb), mRNA	1.91931	0.233029	0.00375208	0.656846	0.0575487	0.0212386
NM_031026	Dync1li2	dynein, cytoplasmic 1 light intermediate chain 2 (Dync1li2), mRNA	1.87384	0.343284	0.000935916	0.656805	0.0357522	4.85552e-05
NM_012993	Nrd1	nardilysin 1 (Nrd1), mRNA	1.61463	0.365923	0.0260907	0.656623	0.0724747	0.00119941
NM_001109435	Nxpe3	neurexophilin and PC-esterase domain family, member 3 (Nxpe3), mRNA	1.79779	0.548002	0.0336982	0.656419	0.0761431	0.0121969
NM_001134982	Mpp6	membrane protein, palmitoylated 6 (MAGUK p55 subfamily member 6) (Mpp6), mRNA	1.54106	0.148121	0.0187734	0.65614	0.0932363	0.0080272
NM_001108290	Spag9	sperm associated antigen 9 (Spag9), mRNA	1.62894	0.340839	0.0167725	0.656108	0.0695643	0.000572479
NM_001271280; NM_144757	Zfp180	zinc finger protein 180 (Zfp180), transcript variant 2, mRNA; zinc finger protein 180 (Zfp180), transcript variant 1, mRNA	1.74899	0.387451	0.00853518	0.655794	0.0222453	4.541e-05
NM_001173507	Stag2	stromal antigen 2 (Stag2), mRNA	1.82063	0.37667	0.00802599	0.654204	0.108483	0.0173624
NM_021752	Birc2	baculoviral IAP repeat-containing 2 (Birc2), mRNA	1.77667	0.353259	0.0191184	0.654128	0.0477675	0.0135278
NM_139098	Ddx46	DEAD (Asp-Glu-Ala-Asp) box polypeptide 46 (Ddx46), mRNA	1.52647	0.225157	0.0222665	0.653843	0.0309946	7.84664e-05
NM_017268	Hmgcs1	3-hydroxy-3-methylglutaryl-CoA synthase 1 (soluble) (Hmgcs1), mRNA	1.56536	0.361392	0.0491643	0.653818	0.0702156	0.000763477
NM_001010956; NM_001033931	Gmcl1	no definition; germ cell-less, spermatogenesis associated 1 (Gmcl1), transcript variant 1, mRNA	1.78007	0.360006	0.0180046	0.652781	0.0621789	0.0126989
NM_001109317	Tmem47	transmembrane protein 47 (Tmem47), mRNA	1.60851	0.321941	0.0311764	0.652445	0.111205	0.0140223
NM_001100697	Eif5a2	eukaryotic translation initiation factor 5A2 (Eif5a2), mRNA	1.91713	0.355465	0.00350712	0.652339	0.0546895	0.00378802
NM_053772	Pkia	protein kinase (cAMP-dependent, catalytic) inhibitor alpha (Pkia), mRNA	1.58694	0.30059	0.0443377	0.652109	0.0696173	0.00500582
NM_031099	Rpl5	ribosomal protein L5 (Rpl5), mRNA	1.71582	0.402023	0.0132713	0.651969	0.112796	0.0042881
NM_001106372	March5	membrane-associated ring finger (C3HC4) 5 (March5), mRNA	1.5967	0.300041	0.0408122	0.651953	0.0372941	0.00178935
NM_017136	Sqle	squalene epoxidase (Sqle), mRNA	1.50238	0.23991	0.0492526	0.651707	0.0623599	0.00178984
NM_001107678	Dhx36	DEAH (Asp-Glu-Ala-His) box polypeptide 36 (Dhx36), mRNA	2.05105	0.250018	6.60581e-05	0.651198	0.0881272	0.00599146
NM_053420	Bnip3	BCL2/adenovirus E1B interacting protein 3 (Bnip3), mRNA	1.69536	0.275112	0.00619626	0.651038	0.0239341	8.48746e-05
NM_001007598	Rpl9	ribosomal protein L9 (Rpl9), mRNA	3.01523	0.641989	1.68345e-08	0.658408	0.137005	0.0148109
NM_001126296	Tra2a	transformer 2 alpha homolog (Drosophila) (Tra2a), mRNA	1.80439	0.189266	0.00306042	0.650381	0.0577084	0.00631438
NM_019169	Snca	synuclein, alpha (non A4 component of amyloid precursor) (Snca), mRNA	1.71054	0.174872	0.000654988	0.650269	0.059455	0.000200545
NM_001115046	LOC687565	no definition	2.46601	0.29731	2.63188e-05	0.657682	0.0589209	0.0256687
NM_001008362	Zfp655	zinc finger protein 655 (Zfp655), mRNA	1.65846	0.25151	0.0332974	0.650035	0.0655155	0.0168029
NM_001173339	Sh3bgrl	SH3 domain binding glutamate-rich protein like (Sh3bgrl), mRNA	2.51974	0.58677	2.35981e-05	0.650809	0.104397	0.0086018
NM_024374	Mtpn	myotrophin (Mtpn), mRNA	1.7264	0.334447	0.00752626	0.649653	0.0542475	0.000395035
NM_053722	Clasp2	cytoplasmic linker associated protein 2 (Clasp2), mRNA	1.87205	0.471262	0.00455782	0.648818	0.0704966	0.000542447
NM_012773	Akap11	A kinase (PRKA) anchor protein 11 (Akap11), mRNA	1.64096	0.181045	0.00304782	0.648776	0.0679625	0.000658694
NM_001107309	Csgalnact1	chondroitin sulfate N-acetylgalactosaminyltransferase 1 (Csgalnact1), mRNA	1.83805	0.487729	0.0265137	0.648672	0.0471037	0.0160422
NM_001144859	Kiaa0408	uncharacterized LOC292199 (Rgd1310049), mRNA	1.52414	0.194857	0.0218901	0.647999	0.0843972	0.00251269
NM_138885	Golgb1	golgin B1 (Golgb1), mRNA	1.59495	0.201054	0.0069506	0.647923	0.0734419	0.000919827
NM_023024	Dync2h1	no definition	2.16389	0.301369	0.000109018	0.647905	0.0840044	0.0104046
NM_001109667	Tiprl	TOR signaling pathway regulator (Tiprl), mRNA	1.73213	0.312167	0.0215863	0.647815	0.0467263	0.00913551
NM_017066	Ptn	pleiotrophin (Ptn), mRNA	1.52912	0.268713	0.030428	0.647732	0.125139	0.00807179
NM_184050	Ermp1	endoplasmic reticulum metallopeptidase 1 (Ermp1), mRNA	1.61282	0.393178	0.0393383	0.64769	0.0569206	0.000832394
NM_017060	Pla2g16	phospholipase A2, group XVI (Pla2g16), mRNA	2.96052	0.361743	2.40954e-08	0.650182	0.0881123	0.0216094
NM_013022	Rock2	Rho-associated coiled-coil containing protein kinase 2 (Rock2), mRNA	1.51526	0.201939	0.0172531	0.647575	0.0885552	0.00182612
NM_013106	Gnai3	guanine nucleotide binding protein (G protein), alpha inhibiting activity polypeptide 3 (Gnai3), mRNA	1.60001	0.30929	0.0430777	0.647325	0.0176984	0.00184047
NM_012736	Gpd2	no definition	1.54948	0.204952	0.0258728	0.647184	0.062115	0.00206723
NM_001169120	Zfp91	zinc finger protein 91 (Zfp91), mRNA	1.65838	0.329158	0.0112164	0.646821	0.0459124	7.75854e-05
NM_013065	Ppp1cb	protein phosphatase 1, catalytic subunit, beta isozyme (Ppp1cb), mRNA	2.01962	0.250929	2.86287e-05	0.646204	0.0272283	1.91031e-05
NM_001108501	Ccp110	centriolar coiled coil protein 110kDa (Ccp110), mRNA	1.79755	0.300798	0.00670632	0.64532	0.0563421	0.00334489
NM_001037093	Akap9	A kinase (PRKA) anchor protein 9 (Akap9), mRNA	1.63127	0.160636	0.00306042	0.645317	0.0689067	0.000813163
NM_001100630	Ints2	integrator complex subunit 2 (Ints2), mRNA	1.9853	0.304051	0.00608648	0.645154	0.0538031	0.0287597
NM_001110141	Eif5b	eukaryotic translation initiation factor 5B (Eif5b), mRNA	1.6974	0.20538	0.00202478	0.64359	0.0955669	0.00301491
NM_198779	Gpcpd1	glycerophosphocholine phosphodiesterase GDE1 homolog (S. cerevisiae) (Gpcpd1), mRNA	1.70872	0.376843	0.0231843	0.643324	0.115596	0.0146851
NM_001004208	Cacybp	calcyclin binding protein (Cacybp), mRNA	1.62634	0.190732	0.00783064	0.643078	0.0362758	0.000254997
NM_001106950	Rap2c	RAP2C, member of RAS oncogene family (Rap2c), mRNA	1.72415	0.279009	0.0208281	0.64298	0.0454894	0.00836221
NM_134396	Micu2	mitochondrial calcium uptake 2 (Micu2), mRNA	2.00556	0.427561	0.0023374	0.642859	0.0535621	0.00307848
NM_001106480	Prpf40a	PRP40 pre-mRNA processing factor 40 homolog A (S. cerevisiae) (Prpf40a), mRNA	1.79459	0.208308	0.00188662	0.642396	0.101245	0.0077139
NM_001008521	Twf1	twinfilin actin-binding protein 1 (Twf1), mRNA	1.79214	0.266393	0.00474217	0.642359	0.0529776	0.00277775
NM_177928	Nampt	nicotinamide phosphoribosyltransferase (Nampt), mRNA	1.73535	0.401504	0.0370241	0.642248	0.0883652	0.0149997
NM_053522	Rhoq	ras homolog family member Q (Rhoq), mRNA	1.65179	0.3706	0.0312675	0.641645	0.0488948	0.00141012
NM_001107557	Edrf1	erythroid differentiation regulatory factor 1 (Edrf1), mRNA	1.92216	0.47675	0.0106803	0.641364	0.0993183	0.0196645
NM_001083811; NM_017261	Gria2	glutamate receptor, ionotropic, AMPA 2 (Gria2), transcript variant 2, mRNA; glutamate receptor, ionotropic, AMPA 2 (Gria2), transcript variant 1, mRNA	1.96086	0.425355	0.000852143	0.641146	0.0795979	0.000691989
NM_131907	Atp2c1	ATPase, Ca++ transporting, type 2C, member 1 (Atp2c1), mRNA	1.69788	0.263355	0.00494428	0.640845	0.0340858	3.21085e-05
NM_001108262	Zc3h7a	zinc finger CCCH type containing 7 A (Zc3h7a), mRNA	1.80894	0.326566	0.0134459	0.64067	0.0608238	0.0124607
NM_153628	Sec11c	SEC11 homolog C (S. cerevisiae) (Sec11c), mRNA	1.68523	0.205145	0.00346816	0.64048	0.0458343	0.000211612
NM_001127300	Brcc3	BRCA1/BRCA2-containing complex, subunit 3 (Brcc3), mRNA	1.78891	0.390452	0.0230273	0.640358	0.0848254	0.0154309
NM_017282	Psma5	proteasome (prosome, macropain) subunit, alpha type 5 (Psma5), mRNA	2.06057	0.267473	0.000350737	0.649889	0.029501	0.0036616
NM_001106356	Zfand5	zinc finger, AN1-type domain 5 (Zfand5), mRNA	1.98454	0.379647	0.000905344	0.640043	0.0756415	0.00155936
NM_031812	Cd164	CD164 molecule, sialomucin (Cd164), mRNA	1.51605	0.251685	0.0434799	0.639707	0.0460599	0.00028674
NM_012925	Cd59	CD59 molecule, complement regulatory protein (Cd59), mRNA	1.9064	0.395839	0.00378987	0.639622	0.0427036	0.000298351
NM_001106972	RGD1309748	similar to CG4768-PA (RGD1309748), mRNA	1.64696	0.342078	0.0265137	0.63909	0.0646425	0.00150324
NM_138840	Tgoln2	trans-golgi network protein 2 (Tgoln2), mRNA	1.6411	0.345108	0.0191008	0.639076	0.0479951	0.000118286
NM_001109968; NM_012569	Gls	glutaminase (Gls), nuclear gene encoding mitochondrial protein, transcript variant 2, mRNA; glutaminase (Gls), nuclear gene encoding mitochondrial protein, transcript variant 1, mRNA	1.90504	0.323757	0.000478344	0.639019	0.0365666	1.89206e-05
NM_199372	Eif4a1	eukaryotic translation initiation factor 4A1 (Eif4a1), mRNA	1.82463	0.236025	0.000321575	0.638559	0.0485206	4.36213e-05
NM_172066	Slc30a4	solute carrier family 30 (zinc transporter), member 4 (Slc30a4), mRNA	1.63134	0.351353	0.0366551	0.638478	0.0914826	0.00605491
NM_001135755	Cep290	centrosomal protein 290 (Cep290), mRNA	1.78548	0.224405	0.0043129	0.637898	0.121044	0.0221336
NM_133528	Mob4	MOB family member 4, phocein (Mob4), mRNA	1.73291	0.317502	0.0175377	0.637864	0.0378702	0.0037139
NM_001191604	Ranbp2	RAN binding protein 2 (Ranbp2), mRNA	1.79209	0.608637	0.0333582	0.637845	0.109197	0.00737908
NM_001107376	Me2	malic enzyme 2, NAD(+)-dependent, mitochondrial (Me2), mRNA	1.69668	0.286496	0.0198123	0.63756	0.0473063	0.00413343
NM_001044282	Mat2b	methionine adenosyltransferase II, beta (Mat2b), mRNA	1.65206	0.183223	0.00469468	0.637334	0.0340807	0.000141964
NM_001108700	Gpatch11	G patch domain containing 11 (Gpatch11), mRNA	1.85178	0.347187	0.013688	0.636848	0.0437476	0.0136089
NM_019124	Rabep1	rabaptin, RAB GTPase binding effector protein 1 (Rabep1), mRNA	1.50411	0.259565	0.0365701	0.636746	0.0409463	3.69539e-05
NM_001105975	Adss	adenylosuccinate synthase (Adss), mRNA	1.78787	0.378128	0.0134347	0.636544	0.0754862	0.00414174
NM_001108505	Bccip	BRCA2 and CDKN1A interacting protein (Bccip), mRNA	2.18554	0.4219	0.00114232	0.647601	0.0601122	0.0184813
NM_001106496	Emc7	similar to hypothetical protein (RGD1305045), mRNA	1.69997	0.248667	0.00819706	0.635954	0.0495939	0.000946608
NM_001271410	Evi5	ecotropic viral integration site 5 (Evi5), mRNA	2.00803	0.446939	0.00137636	0.635812	0.0571799	0.000576392
NM_001106488	Mtch2	mitochondrial carrier 2 (Mtch2), mRNA	1.57706	0.280418	0.0286886	0.635564	0.087261	0.00262176
NM_001107313	Cnot7	CCR4-NOT transcription complex, subunit 7 (Cnot7), mRNA	1.63777	0.263241	0.022719	0.635064	0.0384401	0.00128465
NM_001025686	Sec22b	SEC22 vesicle trafficking protein homolog B (S. cerevisiae) (Sec22b), mRNA	1.77481	0.40052	0.0109574	0.635049	0.0430016	0.000459639
NM_001271170	Scaf11	SR-related CTD-associated factor 11 (Scaf11), mRNA	1.62123	0.239922	0.0163269	0.634949	0.0433944	0.000527525
NM_001113740; NM_022616	Sept7	septin 7 (Sept7), transcript variant 2, mRNA; septin 7 (Sept7), transcript variant 1, mRNA	1.57086	0.229652	0.012464	0.634913	0.0841131	0.00102286
NM_175597	Ssx2ip	synovial sarcoma, X breakpoint 2 interacting protein (Ssx2ip), mRNA	1.54622	0.272119	0.0329991	0.634296	0.0726885	0.00103944
NM_131904	Mgea5	meningioma expressed antigen 5 (hyaluronidase) (Mgea5), mRNA	1.54905	0.234966	0.0212595	0.633395	0.0585908	0.000306075
NM_001024799	Fam133b	family with sequence similarity 133, member B (Fam133b), mRNA	1.85964	0.184564	0.00111336	0.63324	0.0707634	0.00387634
NM_031793	Ppig	peptidylprolyl isomerase G (Ppig), mRNA	1.56772	0.133774	0.00618772	0.632718	0.0912762	0.00225213
NM_022247	Pdcl	phosducin-like (Pdcl), mRNA	1.81749	0.398152	0.0264293	0.632485	0.0752125	0.0225018
NM_001134549	Zzz3	zinc finger, ZZ-type containing 3 (Zzz3), mRNA	1.75517	0.40657	0.0247997	0.632028	0.0485825	0.00469757
NM_198737	Arl6ip1	ADP-ribosylation factor-like 6 interacting protein 1 (Arl6ip1), mRNA	2.05735	0.169667	9.38484e-07	0.64034	0.0423909	2.84162e-05
NM_053547	Rfc1	replication factor C (activator 1) 1 (Rfc1), mRNA	1.52724	0.221766	0.0219005	0.631248	0.0310134	2.3035e-05
NM_001004279	Ppid	peptidylprolyl isomerase D (Ppid), mRNA	1.52971	0.201226	0.0421054	0.631236	0.0442313	0.00139542
NM_001108272	Pank3	pantothenate kinase 3 (Pank3), mRNA	1.63259	0.260877	0.0134867	0.631115	0.0337283	7.63969e-05
NM_001079894	Plekha1	pleckstrin homology domain containing, family A (phosphoinositide binding specific) member 1 (Plekha1), mRNA	1.65671	0.423215	0.0404151	0.630979	0.0658138	0.00111889
NM_001169105	RGD1311747	similar to 2700029M09Rik protein (RGD1311747), mRNA	1.57564	0.24451	0.0381122	0.630477	0.0419223	0.00162478
NM_213625	Dnajc7	DnaJ (Hsp40) homolog, subfamily C, member 7 (Dnajc7), mRNA	1.75455	0.411239	0.0105939	0.630158	0.0485519	9.74455e-05
NM_001009642	Pop4	processing of precursor 4, ribonuclease P/MRP subunit (S. cerevisiae) (Pop4), mRNA	1.82837	0.223601	0.0144055	0.629376	0.0243713	0.0170276
NM_001105815	Ift20	intraflagellar transport 20 (Ift20), mRNA	1.68502	0.300342	0.0230765	0.628843	0.0461893	0.00312722
NM_001106425	Armc1	armadillo repeat containing 1 (Armc1), mRNA	2.06549	0.401776	0.00168321	0.628487	0.0946382	0.0106894
NM_001047869	Arhgap5	Rho GTPase activating protein 5 (Arhgap5), mRNA	1.59146	0.245208	0.0190875	0.628464	0.108936	0.00757742
NM_053671	Tmf1	TATA element modulatory factor 1 (Tmf1), mRNA	1.73848	0.231134	0.00384153	0.627965	0.0983574	0.0048544
NM_138846	Gpm6b	glycoprotein m6b (Gpm6b), mRNA	1.6781	0.245662	0.00370651	0.627814	0.0483695	1.97414e-05
NM_001134546	RGD1307235	similar to RIKEN cDNA 2310035C23 (RGD1307235), mRNA	1.65929	0.256518	0.0129658	0.627789	0.0566541	0.000825396
NM_172321	Slc6a15	solute carrier family 6 (neutral amino acid transporter), member 15 (Slc6a15), mRNA	1.72521	0.267522	0.00650671	0.627111	0.0349763	0.000260462
NM_001112742; NM_032990	Gria3	glutamate receptor, ionotropic, AMPA 3 (Gria3), transcript variant 2, mRNA; glutamate receptor, ionotropic, AMPA 3 (Gria3), transcript variant 1, mRNA	1.6765	0.233265	0.00429117	0.627074	0.0550317	0.000108029
NM_022510	Rpl4	ribosomal protein L4 (Rpl4), mRNA	1.87821	0.382192	0.00134032	0.626597	0.0382114	2.99442e-06
NM_001031659	Trip12	thyroid hormone receptor interactor 12 (Trip12), mRNA	1.55125	0.312568	0.0346232	0.626138	0.0791701	0.000574247
NM_057114	Prdx1	peroxiredoxin 1 (Prdx1), mRNA	1.75143	0.222462	0.00256754	0.626122	0.0499568	0.000248353
NM_001011999	Morf4l1	no definition	3.45375	0.672521	2.95583e-10	0.635997	0.147206	0.000360619
NM_001106613	Ppp4r2	protein phosphatase 4, regulatory subunit 2 (Ppp4r2), mRNA	1.60885	0.196708	0.0116748	0.625107	0.0640955	0.000936824
NM_001008318	Ndufaf7	NADH dehydrogenase (ubiquinone) complex I, assembly factor 7 (Ndufaf7), mRNA	1.89008	0.291336	0.00620704	0.63195	0.085312	0.018227
NM_053407	Asah1	N-acylsphingosine amidohydrolase (acid ceramidase) 1 (Asah1), mRNA	1.60266	0.362003	0.0482913	0.624119	0.0886889	0.00291594
NM_012887	Tmpo	thymopoietin (Tmpo), mRNA	1.85918	0.303628	0.00656346	0.623851	0.0323537	0.0028017
NM_031616	Zranb2	zinc finger, RAN-binding domain containing 2 (Zranb2), mRNA	2.20255	0.20647	1.0949e-06	0.623783	0.0710501	0.000915201
NM_031032	Gmfb	glia maturation factor, beta (Gmfb), mRNA	2.32917	0.479529	7.63928e-05	0.625125	0.00611345	0.000184346
NM_053438	Rnf103	ring finger protein 103 (Rnf103), mRNA	2.16679	0.33755	0.000564627	0.624767	0.0481755	0.00730573
NM_001029897	Strn3	striatin, calmodulin binding protein 3 (Strn3), mRNA	2.36755	0.350959	2.20974e-05	0.623757	0.10421	0.0105748
NM_001008335	Eif4a2	eukaryotic translation initiation factor 4A2 (Eif4a2), mRNA	2.35606	0.434716	9.55848e-06	0.623556	0.0539376	5.96782e-05
NM_001008373	Srek1ip1	SREK1-interacting protein 1 (Srek1ip1), mRNA	1.64581	0.208577	0.0218901	0.622817	0.0796681	0.00693217
NM_013156	Ctsl	cathepsin L (Ctsl), mRNA	2.12757	0.3531	0.000109018	0.622908	0.0429829	0.000350174
NM_022224	Pter	phosphotriesterase related (Pter), mRNA	2.21795	0.194748	0.00110595	0.622369	0.0584891	0.0309903
NM_001009180	Capza2	capping protein (actin filament) muscle Z-line, alpha 2 (Capza2), mRNA	2.1724	0.338794	2.25008e-05	0.622797	0.112939	0.00435668
NM_001013974	Ccdc47	coiled-coil domain containing 47 (Ccdc47), mRNA	2.00401	0.256216	4.98722e-05	0.6216	0.0272838	8.62364e-06
NM_001024800	Tmx1	thioredoxin-related transmembrane protein 1 (Tmx1), mRNA	2.42196	0.427923	4.12482e-05	0.621902	0.0866906	0.00756899
NM_001007091	Atp6ap2	ATPase, H+ transporting, lysosomal accessory protein 2 (Atp6ap2), mRNA	1.61993	0.254752	0.0136506	0.620847	0.0453813	7.87898e-05
NM_001005765	Rap1a	RAP1A, member of RAS oncogene family (Rap1a), mRNA	1.70869	0.355993	0.0303271	0.620771	0.107158	0.0139129
NM_001106733	Trappc6b	trafficking protein particle complex 6B (Trappc6b), mRNA	1.68465	0.213935	0.014384	0.620628	0.0379493	0.00169809
NM_001007642	Phospho2	phosphatase, orphan 2 (Phospho2), mRNA	1.65173	0.232283	0.0295655	0.620564	0.0393687	0.00442574
NM_001108102	Xpot	exportin, tRNA (Xpot), mRNA	1.59584	0.312904	0.0312415	0.620563	0.0680999	0.000973667
NM_178092	Slc4a10	solute carrier family 4, sodium bicarbonate transporter, member 10 (Slc4a10), mRNA	1.55458	0.285444	0.035333	0.619977	0.0678781	0.000378167
NM_001107355	Vps41	vacuolar protein sorting 41 homolog (S. cerevisiae) (Vps41), mRNA	1.77036	0.290814	0.00314279	0.619638	0.0674707	0.000300823
NM_173146	Unc13c	unc-13 homolog C (C. elegans) (Unc13c), mRNA	1.89676	0.483753	0.0247772	0.619578	0.077718	0.0198799
NM_001035221	Ypel5	yippee-like 5 (Drosophila) (Ypel5), mRNA	1.64752	0.232333	0.0068838	0.619014	0.0452489	5.45528e-05
NM_001108315	Ttc3	no definition	1.59476	0.213475	0.00555809	0.618183	0.0516936	1.20664e-05
NM_057202	Kif5b	kinesin family member 5B (Kif5b), mRNA	1.96218	0.229162	5.98812e-05	0.617916	0.115795	0.00528342
NM_001012060	Rnf146	ring finger protein 146 (Rnf146), mRNA	1.71506	0.243056	0.00946843	0.61783	0.0608743	0.00184047
NM_022934	Dnaja1	DnaJ (Hsp40) homolog, subfamily A, member 1 (Dnaja1), mRNA	1.75678	0.288247	0.00351292	0.617235	0.0825817	0.000778601
NM_001127597	Rnf168	ring finger protein 168, E3 ubiquitin protein ligase (Rnf168), mRNA	1.80631	0.335676	0.018263	0.61694	0.0185149	0.00592249
NM_024373	Galnt1	polypeptide N-acetylgalactosaminyltransferase 1 (Galnt1), mRNA	1.84485	0.424559	0.0100942	0.616935	0.0365119	0.000804842
NM_001277177; NM_001277178	Kdm5a	no definition; lysine (K)-specific demethylase 5A (Kdm5a), transcript variant 2, mRNA	1.79342	0.299875	0.00346816	0.615953	0.07305	0.000662027
NM_001191917	Btaf1	BTAF1 RNA polymerase II, B-TFIID transcription factor-associated, 170kDa (Btaf1), mRNA	1.99635	0.507773	0.00551883	0.61578	0.0751547	0.002947
NM_001100671	Atl2	atlastin GTPase 2 (Atl2), mRNA	1.68267	0.298377	0.021929	0.615742	0.0568701	0.00192623
NM_017050	Sod1	superoxide dismutase 1, soluble (Sod1), mRNA	1.50281	0.161066	0.0153628	0.615464	0.0536517	3.38328e-05
NM_001107419	Smarca5	SWI/SNF related, matrix associated, actin dependent regulator of chromatin, subfamily a, member 5 (Smarca5), mRNA	1.805	0.244182	0.00163203	0.615331	0.0772934	0.00119845
NM_001106924	Cab39	calcium binding protein 39 (Cab39), mRNA	1.52483	0.282601	0.0367116	0.614834	0.0353912	5.56708e-06
NM_001134417	Rbbp8	retinoblastoma binding protein 8 (Rbbp8), mRNA	1.89531	0.224696	0.0197887	0.614537	0.0771609	0.0419096
NM_001108023	Fbxo33	F-box protein 33 (Fbxo33), mRNA	1.53746	0.247219	0.0434981	0.614415	0.044309	0.000317919
NM_001024872	Nkap	NFKB activating protein (Nkap), mRNA	1.71934	0.107538	0.00820367	0.620999	0.131879	0.0257946
NM_001100542	Eif2s3x	eukaryotic translation initiation factor 2, subunit 3, structural gene X-linked (Eif2s3x), mRNA	1.71923	0.346244	0.0114892	0.613689	0.0243184	2.91762e-05
NM_001168527	Secisbp2l	SECIS binding protein 2-like (Secisbp2l), mRNA	1.77882	0.275093	0.0012975	0.612689	0.0445114	9.51863e-06
NM_031798	Slc12a2	solute carrier family 12 (sodium/potassium/chloride transporter), member 2 (Slc12a2), mRNA	2.40059	0.566025	6.71087e-05	0.612334	0.0796679	0.000796825
NM_022521	Oat	ornithine aminotransferase (Oat), mRNA	1.50709	0.16257	0.0176266	0.612156	0.0423346	2.05331e-05
NM_001127502	Wbp5	WW domain binding protein 5 (Wbp5), mRNA	2.0071	0.313483	0.000481512	0.612073	0.0457328	0.000415837
NM_001271384	Epm2aip1	EPM2A (laforin) interacting protein 1 (Epm2aip1), mRNA	1.61401	0.351075	0.030982	0.611778	0.0796573	0.000374488
NM_001025709	Pdcl3	phosducin-like 3 (Pdcl3), mRNA	1.77465	0.286891	0.0193564	0.61174	0.0512975	0.00737908
NM_019149	Matr3	matrin 3 (Matr3), mRNA	2.11491	0.327551	2.55209e-05	0.617712	0.0634104	9.43251e-05
NM_153629	Hspa4	heat shock protein 4 (Hspa4), mRNA	1.69661	0.332325	0.00867479	0.611489	0.0717654	0.000156278
NM_001017380	Cyld	no definition	1.62572	0.288478	0.01957	0.61124	0.0673643	0.000613635
NM_001024235	Ltn1	listerin E3 ubiquitin protein ligase 1 (Ltn1), mRNA	1.97354	0.301172	0.00156607	0.611004	0.059308	0.00206749
NM_020075	Eif5	eukaryotic translation initiation factor 5 (Eif5), mRNA	1.64615	0.258132	0.00730326	0.610885	0.0501705	2.05331e-05
NM_022246	Rad50	RAD50 homolog (S. cerevisiae) (Rad50), mRNA	1.53838	0.17032	0.0350889	0.609604	0.0795814	0.002947
NM_001108099	Mdm2	MDM2 proto-oncogene, E3 ubiquitin protein ligase (Mdm2), mRNA	1.71591	0.4137	0.0357193	0.609215	0.0662054	0.00287894
NM_001108421	Upf2	no definition	1.54549	0.229537	0.0303413	0.608982	0.093248	0.00233942
NM_001014227	Glod4	glyoxalase domain containing 4 (Glod4), mRNA	1.97752	0.489029	0.00819706	0.60874	0.0741009	0.00482406
NM_057139	Hnrnpu	heterogeneous nuclear ribonucleoprotein U (Hnrnpu), mRNA	1.52618	0.198717	0.0130895	0.607628	0.0444217	2.5049e-06
NM_001111294; NM_001111295; NM_198132	Hnrnpa3	heterogeneous nuclear ribonucleoprotein A3 (Hnrnpa3), transcript variant 1, mRNA; heterogeneous nuclear ribonucleoprotein A3 (Hnrnpa3), transcript variant 3, mRNA; heterogeneous nuclear ribonucleoprotein A3 (Hnrnpa3), transcript variant 2, mRNA	2.16077	0.34648	2.31728e-05	0.607481	0.0712932	0.000141251
NM_001191630	Prkrir	protein-kinase, interferon-inducible double stranded RNA dependent inhibitor, repressor of (P58 repressor) (Prkrir), mRNA	1.83541	0.471845	0.0143888	0.60728	0.0613248	0.00113533
NM_001106722	Gpr22	G protein-coupled receptor 22 (Gpr22), mRNA	1.58057	0.154033	0.0229805	0.607159	0.0603435	0.00137758
NM_001013200	Anp32e	acidic (leucine-rich) nuclear phosphoprotein 32 family, member E (Anp32e), mRNA	1.92787	0.300011	0.000971468	0.606492	0.0405252	0.000206169
NM_017029	Nefm	no definition	1.75816	0.237672	0.000879813	0.606272	0.0286572	4.39903e-07
NM_053757	Aimp1	aminoacyl tRNA synthetase complex-interacting multifunctional protein 1 (Aimp1), mRNA	1.53472	0.156332	0.0264846	0.605767	0.0882245	0.00250265
NM_017248	Hnrnpa1	no definition	2.1154	0.371402	5.66436e-05	0.614018	0.0505845	3.51335e-05
NM_001107779	Trmt6	tRNA methyltransferase 6 homolog (S. cerevisiae) (Trmt6), mRNA	1.78319	0.42908	0.0399024	0.605594	0.0706847	0.0122531
NM_175761	Hsp90aa1	heat shock protein 90, alpha (cytosolic), class A member 1 (Hsp90aa1), mRNA	2.29482	0.311875	2.96369e-07	0.611628	0.123946	0.0030332
NM_017333	Ednrb	endothelin receptor type B (Ednrb), mRNA	1.64517	0.265383	0.0286855	0.604896	0.083581	0.00445112
NM_033653	Maoa	monoamine oxidase A (Maoa), mRNA	1.64162	0.279283	0.0198023	0.604859	0.0601092	0.000537174
NM_001107310	Spock3	sparc/osteonectin, cwcv and kazal-like domains proteoglycan (testican) 3 (Spock3), mRNA	2.03993	0.495503	0.00309405	0.604213	0.0791481	0.00227843
NM_198730	Psmd6	proteasome (prosome, macropain) 26S subunit, non-ATPase, 6 (Psmd6), mRNA	1.73223	0.35102	0.0102929	0.603363	0.0334602	2.81705e-05
NM_031618	Nckap1	no definition	1.50188	0.253747	0.0352629	0.603036	0.0437018	2.09552e-06
NM_031693	Syt4	synaptotagmin IV (Syt4), mRNA	1.57508	0.293378	0.0284941	0.602123	0.0496787	1.93104e-05
NM_032059	Prkci	protein kinase C, iota (Prkci), mRNA	1.58926	0.394172	0.0483894	0.602028	0.0676837	0.000254395
NM_001107261	Supt16h	suppressor of Ty 16 homolog (S. cerevisiae) (Supt16h), mRNA	1.70223	0.289754	0.00800701	0.601982	0.0610427	0.000164236
NM_001011923	Prpf4b	pre-mRNA processing factor 4B (Prpf4b), mRNA	1.81475	0.246263	0.000811327	0.60134	0.0706467	0.000192751
NM_001014117	Ublcp1	ubiquitin-like domain containing CTD phosphatase 1 (Ublcp1), mRNA	2.03544	0.411812	0.00236472	0.600843	0.0367873	0.00071772
NM_001100771	Esf1	ESF1, nucleolar pre-rRNA processing protein, homolog (S. cerevisiae) (Esf1), mRNA	1.70457	0.412233	0.0350807	0.600606	0.12969	0.0146851
NM_182814	Cct4	chaperonin containing Tcp1, subunit 4 (delta) (Cct4), mRNA	1.70652	0.325193	0.00836413	0.600507	0.0303159	4.55646e-06
NM_001013228	Dynlt3	dynein light chain Tctex-type 3 (Dynlt3), mRNA	2.20029	0.32572	3.60816e-05	0.599032	0.0618928	0.000371436
NM_017283	Psma6	proteasome (prosome, macropain) subunit, alpha type 6 (Psma6), mRNA	2.06031	0.371373	0.000478344	0.597811	0.0719127	0.000804842
NM_021754	Nop58	NOP58 ribonucleoprotein (Nop58), mRNA	1.85959	0.165576	0.0022652	0.597123	0.0710934	0.00315031
NM_001033891	Mob1a	MOB kinase activator 1A (Mob1a), mRNA	1.73581	0.322235	0.0198023	0.596964	0.0198302	0.000919827
NM_001127379	Api5	apoptosis inhibitor 5 (Api5), mRNA	1.88349	0.392933	0.00578645	0.596422	0.0557128	0.000240711
NM_053377	Kif3a	kinesin family member 3a (Kif3a), mRNA	1.66051	0.367208	0.0188693	0.596054	0.0475954	1.6021e-05
NM_001134718	Ptcd3	Pentatricopeptide repeat domain 3 (Ptcd3), mRNA	1.65841	0.367276	0.0497564	0.59592	0.0596784	0.00225213
NM_001100750	Suclg2	succinate-CoA ligase, GDP-forming, beta subunit (Suclg2), mRNA	2.1881	0.381504	0.00010732	0.605712	0.0456118	0.000248389
NM_001014225	Cluap1	clusterin associated protein 1 (Cluap1), mRNA	1.845	0.28977	0.00387329	0.594505	0.0433722	0.000394245
NM_022939	Stx12	syntaxin 12 (Stx12), mRNA	1.63765	0.300331	0.0132115	0.593962	0.0471227	1.30494e-05
NM_001107924	Slc35a1	solute carrier family 35 (CMP-sialic acid transporter), member A1 (Slc35a1), mRNA	2.3069	0.367846	0.000993129	0.605478	0.102141	0.0342408
NM_001107542	Usp47	ubiquitin specific peptidase 47 (Usp47), mRNA	1.64537	0.281315	0.0127823	0.593682	0.0538469	4.08299e-05
NM_053970	Nln	neurolysin (metallopeptidase M3 family) (Nln), mRNA	1.66878	0.379617	0.049327	0.592711	0.126669	0.0130849
NM_053515	Slc25a4	solute carrier family 25 (mitochondrial carrier; adenine nucleotide translocator), member 4 (Slc25a4), mRNA	1.54703	0.260428	0.0183989	0.592431	0.0286218	5.84354e-08
NM_001017375	Mphosph8	M-phase phosphoprotein 8 (Mphosph8), mRNA	1.69507	0.167643	0.0025108	0.592417	0.0712205	0.000274066
NM_001012745	Zfp422	zinc finger protein 422 (Zfp422), mRNA	1.81774	0.312513	0.0161908	0.591711	0.0361179	0.0030332
NM_001025669	Brox	BRO1 domain and CAAX motif containing (Brox), mRNA	1.97579	0.445347	0.00306042	0.591321	0.0696285	0.000571556
NM_001191080	Golga4	no definition	1.86004	0.517991	0.00833456	0.590686	0.0379904	1.30409e-06
NM_001008344	Etf1	eukaryotic translation termination factor 1 (Etf1), mRNA	1.8077	0.350995	0.00951794	0.590073	0.0355437	0.000164236
NM_001106715	Pum2	pumilio RNA-binding family member 2 (Pum2), mRNA	1.72735	0.206049	0.00134032	0.589547	0.0603912	3.21085e-05
NM_001008289	Sbds	Shwachman-Bodian-Diamond syndrome (Sbds), mRNA	1.77114	0.302928	0.00528702	0.589363	0.0221193	2.0546e-05
NM_001008301	Usp14	ubiquitin specific peptidase 14 (tRNA-guanine transglycosylase) (Usp14), mRNA	1.54309	0.20271	0.0165138	0.588939	0.0669262	6.70891e-05
NM_001106892	Enpp4	ectonucleotide pyrophosphatase/phosphodiesterase 4 (Enpp4), mRNA	1.52375	0.179044	0.026147	0.58892	0.0263494	1.72867e-05
NM_001024263	Prkd3	protein kinase D3 (Prkd3), mRNA	1.7829	0.412709	0.0436796	0.588757	0.0576663	0.00817122
NM_022229	Hspd1	heat shock protein 1 (chaperonin) (Hspd1), mRNA	2.31619	0.3735	6.46589e-06	0.588756	0.0455949	1.32058e-05
NM_001024789	Nap1l2	no definition	2.03027	0.275924	0.00052895	0.587726	0.0497129	0.000602264
NM_001007699	Cept1	choline/ethanolamine phosphotransferase 1 (Cept1), mRNA	1.98115	0.456313	0.00945242	0.587586	0.108331	0.0110544
NM_001107673	Slc7a11	solute carrier family 7 (anionic amino acid transporter light chain, xc- system), member 11 (Slc7a11), mRNA	1.6637	0.25321	0.00981671	0.586995	0.0601607	0.000141673
NM_001107362	Wdr37	no definition	1.52966	0.280317	0.04198	0.586789	0.078466	0.000308064
NM_001107109	Morc3	MORC family CW-type zinc finger 3 (Morc3), mRNA	2.3863	0.542152	0.000532883	0.585756	0.0588604	0.00414458
NM_001109480	Tmem229a	transmembrane protein 229A (Tmem229a), mRNA	1.89187	0.282072	0.000759628	0.585457	0.0326419	7.29003e-06
NM_012922	Casp3	caspase 3 (Casp3), mRNA	1.89325	0.433633	0.0328887	0.585339	0.101388	0.0273505
NM_001039009	Zdhhc21	zinc finger, DHHC-type containing 21 (Zdhhc21), mRNA	2.6746	0.762151	0.00186589	0.595033	0.0401024	0.0335429
NM_001024261	Trnt1	tRNA nucleotidyl transferase, CCA-adding, 1 (Trnt1), mRNA	1.71621	0.287748	0.0344762	0.584158	0.0674933	0.00571362
NM_001173511	Ccdc132	coiled-coil domain containing 132 (Ccdc132), mRNA	2.27652	0.236871	3.94061e-05	0.593713	0.0566251	0.00200416
NM_001107128; NM_001142945	Zfp68	zinc finger protein 68 (Zfp68), transcript variant 1, mRNA; zinc finger protein 68 (Zfp68), transcript variant 2, mRNA	1.95079	0.214818	0.00724411	0.582426	0.11141	0.0249454
NM_172008	Canx	calnexin (Canx), mRNA	1.50978	0.298985	0.0480764	0.581092	0.0717425	2.84812e-05
NM_001107220	Anapc4	anaphase promoting complex subunit 4 (Anapc4), mRNA	2.33989	0.568154	0.000538921	0.580948	0.072131	0.00209127
NM_001009621	Nudcd2	NudC domain containing 2 (Nudcd2), mRNA	2.21103	0.461511	0.0117839	0.579646	0.08186	0.0402543
NM_001013044	Cryzl1	crystallin, zeta (quinone reductase)-like 1 (Cryzl1), mRNA	1.81996	0.511013	0.0190532	0.579513	0.0571309	0.000232546
NM_001103360	Pnrc2	proline-rich nuclear receptor coactivator 2 (Pnrc2), mRNA	2.11833	0.40176	0.00225877	0.579458	0.119548	0.0144669
NM_013155	Vldlr	very low density lipoprotein receptor (Vldlr), mRNA	1.78362	0.324378	0.00967438	0.57803	0.0655172	0.000482008
NM_022539	Metap2	methionyl aminopeptidase 2 (Metap2), mRNA	1.60709	0.151677	0.00454159	0.577608	0.101386	0.000652402
NM_001130560	Rnf19a	ring finger protein 19A, RBR E3 ubiquitin protein ligase (Rnf19a), mRNA	1.69985	0.474474	0.0401661	0.57741	0.0482478	0.000128799
NM_001107868	Zfp638	zinc finger protein 638 (Zfp638), mRNA	1.61886	0.268559	0.0253092	0.577027	0.133469	0.0106074
NM_022589	Tspan2	tetraspanin 2 (Tspan2), mRNA	1.86977	0.497858	0.0130819	0.576561	0.106374	0.00159968
NM_001108387	Sucla2	succinate-CoA ligase, ADP-forming, beta subunit (Sucla2), mRNA	2.27717	0.423082	8.5992e-05	0.584188	0.061198	0.000216276
NM_001107944	Klhl9	kelch-like family member 9 (Klhl9), mRNA	1.92829	0.309246	0.000935916	0.576475	0.0658305	0.000185208
NM_001004199	Tax1bp1	Tax1 (human T-cell leukemia virus type I) binding protein 1 (Tax1bp1), mRNA	1.99139	0.280386	0.000109018	0.576474	0.0915041	0.000378339
NM_001109482	Ubxn2a	UBX domain protein 2A (Ubxn2a), mRNA	1.65694	0.252865	0.0259372	0.575599	0.0722602	0.0015207
NM_001277278; NM_138896	Pja2	no definition; praja ring finger 2, E3 ubiquitin protein ligase (Pja2), transcript variant 1, mRNA	1.5444	0.305676	0.0287581	0.575314	0.0527124	1.19867e-06
NM_012839	Cycs	cytochrome c, somatic (Cycs), mRNA	1.82354	0.250918	0.000811327	0.574387	0.0255374	1.79018e-07
NM_016986	Acadm	acyl-CoA dehydrogenase, C-4 to C-12 straight chain (Acadm), mRNA	1.95939	0.212003	0.0021824	0.573556	0.0273115	0.000992646
NM_001047856	Sfr1	no definition	1.72549	0.199079	0.00981671	0.571757	0.0269093	0.000240711
NM_001037654	Dixdc1	DIX domain containing 1 (Dixdc1), mRNA	1.69696	0.288591	0.00979033	0.571195	0.0573987	5.06995e-05
NM_031714	Hrsp12	heat-responsive protein 12 (Hrsp12), mRNA	1.73884	0.42723	0.0369385	0.570439	0.0845037	0.00241262
NM_031120	Ssr3	no definition	1.99066	0.390391	0.00104074	0.570318	0.0452789	1.21166e-05
NM_001109492	B3galt2	UDP-Gal:betaGlcNAc beta 1,3-galactosyltransferase, polypeptide 2 (B3galt2), mRNA	1.65747	0.306363	0.0308963	0.570132	0.0720017	0.00107729
NM_134386	Gprasp1	G protein-coupled receptor associated sorting protein 1 (Gprasp1), mRNA	1.84586	0.389954	0.00249189	0.569782	0.039655	1.01005e-07
NM_022598	Cnbp	CCHC-type zinc finger, nucleic acid binding protein (Cnbp), mRNA	2.48942	0.494242	3.31099e-06	0.583517	0.0305025	1.08598e-06
NM_001004444	Zbtb1	zinc finger and BTB domain containing 1 (Zbtb1), mRNA	2.06648	0.362007	0.0166281	0.569111	0.0544143	0.0222257
NM_001008353	Mkks	McKusick-Kaufman syndrome (Mkks), mRNA	1.69809	0.283963	0.0195276	0.569051	0.0635146	0.000601225
NM_001014019	Hnrnph2	heterogeneous nuclear ribonucleoprotein H2 (H') (Hnrnph2), mRNA	1.6443	0.226748	0.0105939	0.568332	0.0686592	0.000108029
NM_001025027	Fundc1	FUN14 domain containing 1 (Fundc1), mRNA	1.81374	0.20588	0.0131954	0.566733	0.0667081	0.00396809
NM_001033666	Dstn	destrin (Dstn), mRNA	1.89417	0.450426	0.00453681	0.566586	0.0830299	0.000177089
NM_001044252	Nadk2	NAD kinase 2, mitochondrial (Nadk2), mRNA	2.40842	0.41104	2.87795e-05	0.56638	0.0642044	0.000471481
NM_001014076	Nol10	nucleolar protein 10 (Nol10), mRNA	1.75128	0.411224	0.0445672	0.565116	0.0971937	0.00680632
NM_001173336	Fam118a	family with sequence similarity 118, member A (Fam118a), mRNA	2.2644	0.380909	0.00214122	0.564691	0.0262409	0.00661971
NM_031583	Smc3	structural maintenance of chromosomes 3 (Smc3), mRNA	1.52462	0.198873	0.0253415	0.564491	0.0834647	0.000238876
NM_001109279	Snw1	SNW domain containing 1 (Snw1), mRNA	1.52745	0.21411	0.0321679	0.561662	0.049738	2.1288e-05
NM_001014272	Ptges3l1	prostaglandin E synthase 3-like 1 (Ptges3l1), mRNA	2.0784	0.329819	0.0320115	0.56141	0.0323553	0.0432761
NM_001199178	Apoo	apolipoprotein O (Apoo), mRNA	2.58448	0.26015	9.36735e-05	0.576558	0.0728031	0.0166097
NM_001100534	Rpl7	ribosomal protein L7 (Rpl7), mRNA	2.0664	0.405579	0.000241956	0.560844	0.088167	5.12101e-05
NM_001008299	Rnmt	no definition	1.98241	0.380901	0.0106921	0.560503	0.0527726	0.00400102
NM_182955	Zfp191	zinc finger protein 191 (Zfp191), mRNA	3.13187	0.432697	5.55691e-06	0.560313	0.0440453	0.0127854
NM_031510	Idh1	isocitrate dehydrogenase 1 (NADP+), soluble (Idh1), mRNA	1.84355	0.457999	0.0165743	0.560072	0.043071	0.000175588
NM_001104613	Hnrnpa2b1	heterogeneous nuclear ribonucleoprotein A2/B1 (Hnrnpa2b1), mRNA	2.04229	0.297243	4.68065e-05	0.559452	0.04431	4.39903e-07
NM_030990	Plp1	proteolipid protein 1 (Plp1), mRNA	1.67508	0.457669	0.0357193	0.558473	0.134619	0.00209127
NM_001011990	Eif3e	eukaryotic translation initiation factor 3, subunit E (Eif3e), mRNA	1.59705	0.217384	0.0198763	0.558058	0.0652551	7.33818e-05
NM_001025735	Tcea1	transcription elongation factor A (SII) 1 (Tcea1), mRNA	1.73158	0.206868	0.00300682	0.556928	0.0803337	0.000141251
NM_001134749	Stt3a	STT3A, subunit of the oligosaccharyltransferase complex (catalytic) (Stt3a), mRNA	1.85044	0.38999	0.00730326	0.556212	0.0529624	3.15523e-05
NM_053875	Exoc4	no definition	1.65975	0.427575	0.0457629	0.555882	0.0767442	0.000314337
NM_001270385; NM_001271270	Kif28p	similar to kinesin-like protein (103.5 kD) (klp-6) (RGD1559696), mRNA; AT hook containing transcription factor 1 (Ahctf1), mRNA	1.66619	0.307892	0.0251265	0.555117	0.0468593	6.03508e-05
NM_031359	Mkln1	muskelin 1, intracellular mediator containing kelch motifs (Mkln1), mRNA	2.14569	0.497666	0.00290037	0.555085	0.0739803	0.00150324
NM_001025283	Fam118b	family with sequence similarity 118, member B (Fam118b), mRNA	2.53265	0.543714	0.00186061	0.554826	0.0801065	0.0211537
NM_153297	Cops2	COP9 signalosome subunit 2 (Cops2), mRNA	1.72141	0.231665	0.00955442	0.554567	0.0480977	9.33318e-05
NM_012749	Ncl	nucleolin (Ncl), mRNA	1.75515	0.281199	0.0023374	0.553446	0.0705348	1.17113e-05
NM_001191957	Msh3	mutS homolog 3 (Msh3), mRNA	1.92586	0.525202	0.043876	0.552394	0.0855082	0.0151812
NM_001100658	Hspa9	heat shock protein 9 (Hspa9), mRNA	1.56525	0.283433	0.0278999	0.55201	0.0510133	8.49895e-07
NM_001008333	Amn1	antagonist of mitotic exit network 1 homolog (S. cerevisiae) (Amn1), mRNA	2.00043	0.250782	0.027016	0.551767	0.0213351	0.021152
NM_001012074	Herc4	HECT and RLD domain containing E3 ubiquitin protein ligase 4 (Herc4), mRNA	2.01027	0.444332	0.0163269	0.551124	0.0676756	0.00627523
NM_001108219	RGD1306941	similar to CG31122-PA (RGD1306941), mRNA	2.18737	0.297685	0.00244634	0.550672	0.0348804	0.00399024
NM_133557	Itfg1	integrin alpha FG-GAP repeat containing 1 (Itfg1), mRNA	1.57308	0.278439	0.0219056	0.549773	0.0559358	1.30719e-06
NM_001012098	Recql	RecQ helicase-like (Recql), mRNA	1.83309	0.455682	0.0345303	0.549618	0.039876	0.00176353
NM_024359	Hif1a	hypoxia-inducible factor 1, alpha subunit (basic helix-loop-helix transcription factor) (Hif1a), mRNA	1.67863	0.314331	0.0188589	0.549589	0.0510206	1.89378e-05
NM_001106091	Mrps31	mitochondrial ribosomal protein S31 (Mrps31), mRNA	1.91429	0.385584	0.0199208	0.549149	0.0611326	0.0047207
NM_053414	Ddx1	DEAD (Asp-Glu-Ala-Asp) box helicase 1 (Ddx1), mRNA	1.96714	0.292204	0.000261182	0.548706	0.0355102	8.49895e-07
NM_053952	Nup155	nucleoporin 155 (Nup155), mRNA	1.84038	0.387079	0.018166	0.546812	0.0639686	0.00114573
NM_001099340	Wdr35l	WD repeat domain 35-like (Wdr35l), mRNA	1.75154	0.45063	0.0320502	0.546713	0.058988	0.000141251
NM_001108842	Arl6	no definition	2.57835	0.291325	0.000428725	0.546064	0.0599152	0.0135552
NM_031137	Tpp2	tripeptidyl peptidase II (Tpp2), mRNA	1.53387	0.259332	0.0494925	0.546015	0.0699855	9.50157e-05
NM_032072	Nae1	NEDD8 activating enzyme E1 subunit 1 (Nae1), mRNA	1.77934	0.256626	0.0383414	0.545899	0.0697247	0.00733579
NM_001107738	Ssfa2	sperm specific antigen 2 (Ssfa2), mRNA	1.59242	0.365523	0.0492169	0.54546	0.0305178	3.82551e-06
NM_199385	Dld	dihydrolipoamide dehydrogenase (Dld), mRNA	2.35973	0.526329	0.000137694	0.545361	0.0430476	2.22346e-05
NM_001047087	Eif3a	eukaryotic translation initiation factor 3, subunit A (Eif3a), mRNA	1.64115	0.226305	0.00488387	0.545348	0.0530518	5.8724e-07
NM_001108627	Cul1	cullin 1 (Cul1), mRNA	1.6798	0.316273	0.0118869	0.544924	0.0507595	2.53222e-06
NM_001044290	Larp7	no definition	1.83749	0.158873	0.000598034	0.544574	0.107707	0.000931893
NM_031058	Msh2	mutS homolog 2 (Msh2), mRNA	1.90747	0.391075	0.0172034	0.543093	0.072542	0.00318378
NM_031571	Acvr2a	activin A receptor, type IIA (Acvr2a), mRNA	2.00693	0.299345	0.0101916	0.542064	0.106468	0.0128275
NM_001106340	Mphosph10	M-phase phosphoprotein 10 (U3 small nucleolar ribonucleoprotein) (Mphosph10), mRNA	1.71284	0.288563	0.047469	0.539592	0.0937637	0.00613798
NM_001030037	Capn7	calpain 7 (Capn7), mRNA	2.18589	0.436177	0.00133312	0.539011	0.0642775	0.000811393
NM_001127580	Oxct1	3-oxoacid CoA transferase 1 (Oxct1), mRNA	1.78876	0.49041	0.0159084	0.538417	0.0574202	1.08598e-06
NM_001108128	Chordc1	cysteine and histidine-rich domain (CHORD)-containing 1 (Chordc1), mRNA	1.94639	0.336737	0.00429117	0.535943	0.0795481	0.000935309
NM_001007600	Rps4x	ribosomal protein S4, X-linked (Rps4x), mRNA	1.52761	0.262158	0.0266129	0.53436	0.0570735	5.8724e-07
NM_001163062	Zfp870	zinc finger protein 870 (Zfp870), mRNA	2.11311	0.557943	0.0221489	0.534074	0.0584613	0.0114928
NM_031984	Calb1	calbindin 1 (Calb1), mRNA	2.39861	0.295611	2.93827e-06	0.533351	0.0687708	0.000116764
NM_001107904	Tgs1	trimethylguanosine synthase 1 (Tgs1), mRNA	2.12257	0.434962	0.00214122	0.531653	0.0488285	0.000277293
NM_001033684	Cct6a	chaperonin containing Tcp1, subunit 6A (zeta 1) (Cct6a), mRNA	1.92216	0.444021	0.00300521	0.530788	0.0631431	2.99442e-06
NM_001108871	Kctd9	potassium channel tetramerization domain containing 9 (Kctd9), mRNA	1.99	0.376524	0.0369405	0.53051	0.0324178	0.0137199
NM_001015003	Crbn	cereblon (Crbn), mRNA	1.52416	0.183072	0.0475952	0.528791	0.0649628	0.000114202
NM_001034947	Tdp2	tyrosyl-DNA phosphodiesterase 2 (Tdp2), mRNA	3.22293	0.57495	0.000104939	0.527964	0.0997065	0.0357592
NM_178105	Gpm6a	glycoprotein m6a (Gpm6a), mRNA	1.95279	0.333128	0.000311811	0.524174	0.0504857	4.98886e-08
NM_019364	Scfd1	sec1 family domain containing 1 (Scfd1), mRNA	1.93784	0.318294	0.0102708	0.523551	0.0359265	0.000768901
NM_001037184	RGD1307100	similar to RIKEN cDNA D630029K19 (RGD1307100), mRNA	2.50703	0.607158	0.000613548	0.520492	0.0604312	0.00107424
NM_001107472	Zfp772	zinc finger protein 772 (Zfp772), mRNA	1.88514	0.4046	0.0495362	0.520104	0.0444986	0.00502524
NM_001108179	Stag1	stromal antigen 1 (Stag1), mRNA	1.91767	0.299859	0.00885014	0.518586	0.0584121	0.00067667
NM_001034129	Sec62	SEC62 homolog (S. cerevisiae) (Sec62), mRNA	1.73832	0.271859	0.00387329	0.518445	0.0812156	2.70266e-05
NM_031355	Vdac3	voltage-dependent anion channel 3 (Vdac3), mRNA	2.15545	0.330718	2.63705e-05	0.518057	0.0516709	2.79231e-07
NM_001007732	Serpinb9	serpin peptidase inhibitor, clade B (ovalbumin), member 9 (Serpinb9), mRNA	1.7635	0.377881	0.0436796	0.517403	0.0631984	0.00107729
NM_001107451	Slc2a12	solute carrier family 2 (facilitated glucose transporter), member 12 (Slc2a12), mRNA	2.94633	1.5733	0.0107365	0.495903	0.138311	0.0253521
NM_001085353; NM_199408	Wls	no definition; wntless Wnt ligand secretion mediator (Wls), transcript variant 1, mRNA	1.76378	0.481613	0.0319477	0.51369	0.0646464	2.66282e-05
NM_182951	Serinc1	serine incorporator 1 (Serinc1), mRNA	1.67861	0.355126	0.014384	0.513678	0.0722782	2.21443e-06
NM_138856	Dnajc21	DnaJ (Hsp40) homolog, subfamily C, member 21 (Dnajc21), mRNA	1.97514	0.42803	0.0173706	0.513362	0.0686025	0.00190078
NM_001106411	Gpx8	glutathione peroxidase 8 (Gpx8), mRNA	2.26885	0.195289	0.00503415	0.509054	0.0537205	0.00849936
NM_001108081	Actr6	ARP6 actin-related protein 6 homolog (yeast) (Actr6), mRNA	1.8988	0.397178	0.0434049	0.508756	0.100805	0.0091395
NM_001014136	Ngly1	N-glycanase 1 (Ngly1), mRNA	1.83087	0.304223	0.0147106	0.508661	0.0472506	0.000222097
NM_001191951	Ahnak	no definition	1.53854	0.212064	0.0216719	0.508383	0.0595258	8.50477e-07
NM_001105718	Vps35	vacuolar protein sorting 35 homolog (S. cerevisiae) (Vps35), mRNA	2.24195	0.364308	3.20456e-05	0.507182	0.0682014	8.05227e-06
NM_001105777	Rars	arginyl-tRNA synthetase (Rars), mRNA	1.6188	0.259687	0.028926	0.504662	0.0531176	1.57849e-05
NM_001013944	Ppp1r36	protein phosphatase 1, regulatory subunit 36 (Ppp1r36), mRNA	1.84935	0.250814	0.0378837	0.503998	0.0783994	0.00560573
NM_133589	Ppp6c	protein phosphatase 6, catalytic subunit (Ppp6c), mRNA	1.63108	0.248431	0.0271255	0.502121	0.0333119	3.34861e-06
NM_001109575	Cox11	cytochrome c oxidase assembly homolog 11 (yeast) (Cox11), mRNA	2.32676	0.624451	0.0169693	0.501385	0.0474748	0.0122723
NM_001100511	Riok1	RIO kinase 1 (Riok1), mRNA	1.93065	0.264756	0.00344533	0.500975	0.0417451	4.48476e-05
NM_057148	Sept2	septin 2 (Sept2), mRNA	1.96281	0.469163	0.00306042	0.4987	0.0627608	1.30719e-06
NM_001009637	Lars	leucyl-tRNA synthetase (Lars), mRNA	1.71369	0.406904	0.0201796	0.496104	0.0451828	2.21358e-07
NM_001008308	Zufsp	zinc finger with UFM1-specific peptidase domain (Zufsp), mRNA	2.04575	0.405989	0.027016	0.496051	0.0403259	0.00535675
NM_001106929	Copg2	coatomer protein complex, subunit gamma 2 (Copg2), mRNA	2.19474	0.526416	0.000432507	0.48797	0.0541152	2.79231e-07
NM_001134756; NM_001134757	Gnpnat1	glucosamine-phosphate N-acetyltransferase 1 (Gnpnat1), transcript variant 2, mRNA; glucosamine-phosphate N-acetyltransferase 1 (Gnpnat1), transcript variant 1, mRNA	2.73676	0.811983	0.00833456	0.493684	0.144859	0.0497336
NM_001191714	Vav3	vav 3 guanine nucleotide exchange factor (Vav3), mRNA	2.40555	0.381434	0.000146628	0.484445	0.0273948	2.91762e-05
NM_022381	Pcna	proliferating cell nuclear antigen (Pcna), mRNA	1.96566	0.364306	0.00603456	0.486212	0.0541685	6.10844e-05
NM_013198	Maob	monoamine oxidase B (Maob), mRNA	1.85149	0.403738	0.0045262	0.485722	0.0502948	6.6561e-08
NM_001034921	Nars2	asparaginyl-tRNA synthetase 2 (mitochondrial)(putative) (Nars2), mRNA	2.6976	0.48441	0.013318	0.477908	0.0481667	0.0399095
NM_001105897	Cct8	chaperonin containing Tcp1, subunit 8 (theta) (Cct8), mRNA	1.70711	0.28268	0.00688075	0.476188	0.0559579	6.95936e-08
NM_001108711	Snx6	sorting nexin 6 (Snx6), mRNA	1.69497	0.402121	0.0478467	0.47307	0.0589544	2.05378e-05
NM_053499	Mterf	mitochondrial transcription termination factor (Mterf), mRNA	2.44858	0.322729	0.00413335	0.469379	0.0621649	0.00572935
NM_131906	Slco1a2	solute carrier organic anion transporter family, member 1A2 (Slco1a2), mRNA	2.22592	0.647863	0.00351292	0.468665	0.0882639	8.48746e-05
NM_001107930	Zfp189	zinc finger protein 189 (Zfp189), mRNA	1.83689	0.176505	0.0104486	0.464526	0.052181	7.4097e-05
NM_080781	Copb1	coatomer protein complex, subunit beta 1 (Copb1), mRNA	1.91477	0.355416	0.00301867	0.463738	0.0412491	5.40624e-08
NM_031086	Pros1	protein S (alpha) (Pros1), mRNA	2.34092	0.506286	0.0204204	0.459812	0.0454911	0.0083589
NM_001009673	Fastkd2	FAST kinase domains 2 (Fastkd2), mRNA	2.07167	0.545017	0.0496891	0.457843	0.0670077	0.00627845
NM_080910	Paics	phosphoribosylaminoimidazole carboxylase, phosphoribosylaminoimidazole succinocarboxamide synthetase (Paics), mRNA	1.73743	0.366419	0.0169692	0.45081	0.0542297	1.79018e-07
NM_022407	Aldh1a1	aldehyde dehydrogenase 1 family, member A1 (Aldh1a1), mRNA	2.2374	0.534271	0.00129591	0.450653	0.0793776	4.25529e-05
NM_019291	Car2	carbonic anhydrase 2 (Car2), mRNA	1.93649	0.334794	0.000601953	0.433057	0.0427819	1.8284e-11
NM_001108945	Trim59	tripartite motif-containing 59 (Trim59), mRNA	2.57999	0.595551	0.0126205	0.425766	0.101597	0.0114389
NM_001108178	Pls1	plastin 1 (Pls1), mRNA	2.30083	0.369104	0.0116977	0.380328	0.0474364	0.000272834
Only those genes that decrease the expression of more than 1.5-fold from the baseline value and whose p-value lower 0.05 were selected for analysis.
Only those genes that increase the expression of more than 1.5-fold from the baseline value and whose p-value lower 0.05 were selected for analysis.
