# Supplementary material for: Antistress Action of Melanocortin Derivatives Associated with Correction of Gene Expression Patterns in the Hippocampus of Male Rats Following Acute Stress
Source: Int J Mol Sci. 2021 Sep 17;22(18):10054. doi: 10.3390/ijms221810054 (PMC8469576; doi:10.3390/ijms221810054)
Supplement: Supplementary file 1 [file ijms-22-10054-s001.zip › Supplementary Table S11.xlsx]

## Sheet: Лист4
Table S11. Individual data points for Figure 3h
RefSeq ID	Gene symbol	Description	NRs of NS-V group			NRs of STR-V group			NRs of STR-S group			STR-V vs. NS-V			STR-S vs. STR-V
			rat_1	rat_2	rat_3	rat_1	rat_2	rat_3	rat_1	rat_2	rat_3	Ratio	±SE	Padj	Ratio	±SE	Padj
NM_001002805; NM_031504	C4b	complement component 4B (Chido blood group) (C4b), mRNA; complement component 4A (Rodgers blood group) (C4a), mRNA	281.421	663.021	334.406	602.611	1483.42	1141.34	375.287	471.329	602.68	2.51264	0.923832	0.0378809	0.467904	0.128485	0.00216085
NM_001025029	Tifab	TRAF-interacting protein with forkhead-associated domain, family member B (Tifab), mRNA	103.341	50.1444	74.7873	163.753	123.165	163.776	83.8629	79.2789	61.0309	1.95512	0.432427	0.00241193	0.516778	0.0670296	0.00562663
NM_001100684	Sh3bp2	SH3-domain binding protein 2 (Sh3bp2), mRNA	143.94	84.6884	101.497	218.961	186.382	231.662	133.132	152.042	107.894	1.91232	0.329567	0.000471883	0.642095	0.0747677	0.0410703
NM_001106714	Slc7a15	solute carrier family 7 (cationic amino acid transporter, y+ system), member 15 (Slc7a15), mRNA	55.3615	46.8015	57.6931	80.4729	117.715	90.7979	57.6558	45.6125	30.5154	1.78984	0.234334	0.00807269	0.483786	0.101798	0.0122563
NM_001130490	Lrp1	low density lipoprotein receptor-related protein 1 (Lrp1), mRNA	17616	11490.9	12993.8	28005.5	22879.2	24496.8	17804.1	17773.7	10110.4	1.78003	0.257172	1.91031e-05	0.631861	0.112803	0.0244394
…
NM_080910	Paics	phosphoribosylaminoimidazole carboxylase, phosphoribosylaminoimidazole succinocarboxamide synthetase (Paics), mRNA	360.772	406.727	431.63	140.36	199.461	203.659	297.713	211.772	401.06	0.45081	0.0559826	1.79018e-07	1.73743	0.369499	0.0169692
NM_022407	Aldh1a1	aldehyde dehydrogenase 1 family, member A1 (Aldh1a1), mRNA	162.394	283.038	201.926	84.2158	106.815	101.829	181.354	145.526	305.154	0.450653	0.0806291	4.25529e-05	2.2374	0.53705	0.00129591
NM_019291	Car2	carbonic anhydrase 2 (Car2), mRNA	952.217	1263.64	1188.05	434.179	522.087	525.27	948.699	649.436	1169.4	0.433057	0.0443426	1.8284e-11	1.93649	0.337238	0.000601953
NM_001108945	Trim59	tripartite motif-containing 59 (Trim59), mRNA	35.0623	47.9158	40.5988	11.2288	25.0689	16.9716	49.2695	40.1825	41.4138	0.425766	0.103665	0.0114389	2.57999	0.607108	0.0126205
NM_001108178	Pls1	plastin 1 (Pls1), mRNA	62.743	62.402	73.7189	19.6504	29.4287	27.1545	60.8006	43.4405	64.3004	0.380328	0.0490904	0.000272834	2.30083	0.375928	0.0116977
NRs - normalized reads for each rat, processed using the DESeq2 program
