# Supplementary material for: Antistress Action of Melanocortin Derivatives Associated with Correction of Gene Expression Patterns in the Hippocampus of Male Rats Following Acute Stress
Source: Int J Mol Sci. 2021 Sep 17;22(18):10054. doi: 10.3390/ijms221810054 (PMC8469576; doi:10.3390/ijms221810054)
Supplement: Supplementary file 1 [file ijms-22-10054-s001.zip › Supplementary Table S12.xlsx]

## Sheet: Лист1
Table S12. Analysis of DEGs that overlapped between STR-A vs. STR-V and STR-V vs. NS-V
RefSeq ID	Gene symbol	Description	STR-A vs. STR-V			STR-V vs. NS-V
			Ratio	±SE	Padj	Ratio	±SE	Padj
NM_001025029	Tifab	TRAF-interacting protein with forkhead-associated domain, family member B (Tifab), mRNA	0.554246	0.0860165	0.0056176	1.95512	0.438882	0.00241193
NM_001100684	Sh3bp2	SH3-domain binding protein 2 (Sh3bp2), mRNA	0.6419	0.0917363	0.0213994	1.91232	0.33568	0.000471883
NM_001143750	Nrarp	Notch-regulated ankyrin repeat protein (Nrarp), mRNA	0.66491	0.0419385	0.00057042	1.90173	0.149995	1.01005e-07
NM_053385	Prelp	proline/arginine-rich end leucine-rich repeat protein (Prelp), mRNA	0.629672	0.141879	0.0167224	1.63497	0.237588	0.000574247
NM_001191577	Midn	midnolin (Midn), mRNA	0.653612	0.0197664	2.61986e-05	1.57036	0.0960596	2.61749e-05
NM_024354	Chrna4	cholinergic receptor, nicotinic, alpha 4 (neuronal) (Chrna4), mRNA	0.65549	0.0837221	0.0129632	1.53594	0.212307	0.00715366
NM_001109425	Zfp703	zinc finger protein 703 (Zfp703), mRNA	0.639219	0.0414507	3.51547e-05	1.5296	0.0726776	2.61749e-05
NM_021679	Nxph3	neurexophilin 3 (Nxph3), mRNA	0.666119	0.143554	0.0424611	1.51225	0.230973	0.0112621
NM_001108303	Sdk2	sidekick cell adhesion molecule 2 (Sdk2), mRNA	0.660523	0.0439966	0.000593134	1.50553	0.17232	0.00222664
NM_001135174	Tomm7	translocase of outer mitochondrial membrane 7 homolog (yeast) (Tomm7), mRNA	2.43867	0.449077	1.23993e-06	0.662221	0.121696	0.044529
NM_001108164	Cgnl1	cingulin-like 1 (Cgnl1), mRNA	1.83271	0.32716	0.000281099	0.659712	0.0759349	0.00420515
NM_001007598	Rpl9	ribosomal protein L9 (Rpl9), mRNA	2.16563	0.460086	2.24093e-06	0.658408	0.137005	0.0148109
NM_001115046	LOC687565	no definition	1.70113	0.172873	0.0103834	0.657682	0.0589209	0.0256687
NM_001173339	Sh3bgrl	SH3 domain binding glutamate-rich protein like (Sh3bgrl), mRNA	1.5908	0.274801	0.00758805	0.650809	0.104397	0.0086018
NM_017060	Pla2g16	phospholipase A2, group XVI (Pla2g16), mRNA	2.14162	0.163979	4.06348e-06	0.650182	0.0881123	0.0216094
NM_017282	Psma5	proteasome (prosome, macropain) subunit, alpha type 5 (Psma5), mRNA	1.69448	0.141451	0.00134995	0.649889	0.029501	0.0036616
NM_001108505	Bccip	BRCA2 and CDKN1A interacting protein (Bccip), mRNA	1.61892	0.134876	0.0199697	0.647601	0.0601122	0.0184813
NM_198737	Arl6ip1	ADP-ribosylation factor-like 6 interacting protein 1 (Arl6ip1), mRNA	1.78917	0.107882	5.3236e-09	0.64034	0.0423909	2.84162e-05
NM_001011999	Morf4l1	no definition	2.56613	0.679797	1.67209e-06	0.635997	0.147206	0.000360619
NM_022692	Rab5a	RAB5A, member RAS oncogene family (Rab5a), mRNA	0.659691	0.0650127	0.0449258	0.635301	0.1165	0.0159126
NM_001008318	Ndufaf7	NADH dehydrogenase (ubiquinone) complex I, assembly factor 7 (Ndufaf7), mRNA	1.70734	0.111148	0.00485214	0.63195	0.085312	0.018227
NM_031032	Gmfb	glia maturation factor, beta (Gmfb), mRNA	1.51188	0.0596292	0.00377877	0.625125	0.00611345	0.000184346
NM_053438	Rnf103	ring finger protein 103 (Rnf103), mRNA	1.62891	0.209153	0.0215959	0.624767	0.0481755	0.00730573
NM_001029897	Strn3	striatin, calmodulin binding protein 3 (Strn3), mRNA	1.723	0.184804	0.00111211	0.623757	0.10421	0.0105748
NM_001008335	Eif4a2	eukaryotic translation initiation factor 4A2 (Eif4a2), mRNA	1.51586	0.0819126	6.226e-05	0.623556	0.0539376	5.96782e-05
NM_013156	Ctsl	cathepsin L (Ctsl), mRNA	1.67977	0.13234	0.000174076	0.622908	0.0429829	0.000350174
NM_001009180	Capza2	capping protein (actin filament) muscle Z-line, alpha 2 (Capza2), mRNA	1.57174	0.144427	0.000333709	0.622797	0.112939	0.00435668
NM_001024800	Tmx1	thioredoxin-related transmembrane protein 1 (Tmx1), mRNA	1.88612	0.185182	8.22196e-05	0.621902	0.0866906	0.00756899
NM_031018	Atf2	activating transcription factor 2 (Atf2), mRNA	0.614208	0.0867128	0.00411328	0.621382	0.0976057	0.00279661
NM_001024872	Nkap	NFKB activating protein (Nkap), mRNA	1.55171	0.2503	0.0390764	0.620999	0.131879	0.0257946
NM_019149	Matr3	matrin 3 (Matr3), mRNA	1.50838	0.12568	0.000340995	0.617712	0.0634104	9.43251e-05
NM_001107978	Utp11l	UTP11-like, U3 small nucleolar ribonucleoprotein, (yeast) (Utp11l), mRNA	0.640833	0.0462152	0.0227988	0.616436	0.0745617	0.00283251
NM_017248	Hnrnpa1	no definition	1.52455	0.101051	0.000174076	0.614018	0.0505845	3.51335e-05
NM_175761	Hsp90aa1	heat shock protein 90, alpha (cytosolic), class A member 1 (Hsp90aa1), mRNA	1.53143	0.193685	0.000811677	0.611628	0.123946	0.0030332
NM_001100750	Suclg2	succinate-CoA ligase, GDP-forming, beta subunit (Suclg2), mRNA	1.57093	0.0850898	0.0013353	0.605712	0.0456118	0.000248389
NM_001107924	Slc35a1	solute carrier family 35 (CMP-sialic acid transporter), member A1 (Slc35a1), mRNA	1.73716	0.203564	0.0265656	0.605478	0.102141	0.0342408
NM_001039009	Zdhhc21	zinc finger, DHHC-type containing 21 (Zdhhc21), mRNA	1.9033	0.15599	0.0189595	0.595033	0.0401024	0.0335429
NM_001173511	Ccdc132	coiled-coil domain containing 132 (Ccdc132), mRNA	1.50254	0.158497	0.0469564	0.593713	0.0566251	0.00200416
NM_001108387	Sucla2	succinate-CoA ligase, ADP-forming, beta subunit (Sucla2), mRNA	1.51957	0.106507	0.004206	0.584188	0.061198	0.000216276
NM_022598	Cnbp	CCHC-type zinc finger, nucleic acid binding protein (Cnbp), mRNA	1.508	0.0544244	0.000221849	0.583517	0.0305025	1.08598e-06
NM_001199178	Apoo	apolipoprotein O (Apoo), mRNA	1.8668	0.166816	0.0117778	0.576558	0.0728031	0.0166097
NM_001100534	Rpl7	ribosomal protein L7 (Rpl7), mRNA	1.52594	0.209906	0.00243528	0.560844	0.088167	5.12101e-05
NM_182955	Zfp191	zinc finger protein 191 (Zfp191), mRNA	2.12737	0.270031	0.00307794	0.560313	0.0440453	0.0127854
NM_001025283	Fam118b	family with sequence similarity 118, member B (Fam118b), mRNA	1.80801	0.0645808	0.035831	0.554826	0.0801065	0.0211537
NM_199385	Dld	dihydrolipoamide dehydrogenase (Dld), mRNA	1.7024	0.0730007	0.000163629	0.545361	0.0430476	2.22346e-05
NM_031984	Calb1	calbindin 1 (Calb1), mRNA	1.5579	0.0785316	0.00435894	0.533351	0.0687708	0.000116764
NM_057104	Enpp2	no definition	3.58843	1.40861	0.0242142	0.527484	0.118741	0.00090949
NM_031355	Vdac3	voltage-dependent anion channel 3 (Vdac3), mRNA	1.53751	0.117949	0.00043744	0.518057	0.0516709	2.79231e-07
NM_001107451	Slc2a12	solute carrier family 2 (facilitated glucose transporter), member 12 (Slc2a12), mRNA	2.87134	1.07764	0.00139814	0.495903	0.138311	0.0253521
NM_001106929	Copg2	coatomer protein complex, subunit gamma 2 (Copg2), mRNA	1.52116	0.164247	0.00470214	0.48797	0.0541152	2.79231e-07
NM_001191714	Vav3	vav 3 guanine nucleotide exchange factor (Vav3), mRNA	1.57679	0.163322	0.0434815	0.484445	0.0273948	2.91762e-05
NM_133296	Slc6a20	solute carrier family 6 (proline IMINO transporter), member 20 (Slc6a20), mRNA	2.31302	0.393707	0.00057042	0.454871	0.0608052	0.000431208
NM_022407	Aldh1a1	aldehyde dehydrogenase 1 family, member A1 (Aldh1a1), mRNA	1.65143	0.23244	0.015399	0.450653	0.0793776	4.25529e-05
Only those genes that decrease the expression of more than 1.5-fold from the baseline value and whose p-value lower 0.05 were selected for analysis.
Only those genes that increase the expression of more than 1.5-fold from the baseline value and whose p-value lower 0.05 were selected for analysis.
