# Supplementary material for: Antistress Action of Melanocortin Derivatives Associated with Correction of Gene Expression Patterns in the Hippocampus of Male Rats Following Acute Stress
Source: Int J Mol Sci. 2021 Sep 17;22(18):10054. doi: 10.3390/ijms221810054 (PMC8469576; doi:10.3390/ijms221810054)
Supplement: Supplementary file 1 [file ijms-22-10054-s001.zip › Supplementary Table S13.xlsx]

## Sheet: Лист4
Table S13. Individual data points for Figure 3l
RefSeq ID	Gene symbol	Description	NRs of NS-V group			NRs of STR-V group			NRs of STR-A group			STR-V vs. NS-V			STR-A vs. STR-V
			rat_1	rat_2	rat_3	rat_1	rat_2	rat_3	rat_1	rat_2	rat_3	Ratio	±SE	Padj	Ratio	±SE	Padj
NM_001025029	Tifab	TRAF-interacting protein with forkhead-associated domain, family member B (Tifab), mRNA	103.341	50.1444	74.7873	163.753	123.165	163.776	91.5598	60.0154	86.7401	1.95512	0.432427	0.00241193	0.554246	0.0847238	0.0056176
NM_001100684	Sh3bp2	SH3-domain binding protein 2 (Sh3bp2), mRNA	143.94	84.6884	101.497	218.961	186.382	231.662	139.606	98.2071	152.828	1.91232	0.329567	0.000471883	0.6419	0.0907708	0.0213994
NM_001143750	Nrarp	Notch-regulated ankyrin repeat protein (Nrarp), mRNA	429.051	374.412	339.748	716.77	784.766	688.197	417.912	489.672	491.527	1.90173	0.149653	1.01005e-07	0.66491	0.0432963	0.00057042
NM_053385	Prelp	proline/arginine-rich end leucine-rich repeat protein (Prelp), mRNA	829.499	503.673	657.06	1047.08	1146.63	1083.63	897.467	388.736	688.758	1.63497	0.235983	0.000574247	0.629672	0.14221	0.0167224
NM_001191577	Midn	midnolin (Midn), mRNA	756.607	626.248	683.77	1036.79	1096.49	1132.85	708.909	673.81	666.04	1.57036	0.0949957	2.61749e-05	0.653612	0.0210214	2.61986e-05
…
NM_001107451	Slc2a12	solute carrier family 2 (facilitated glucose transporter), member 12 (Slc2a12), mRNA	35.9849	76.8881	77.9925	21.5218	41.4182	32.246	143.232	54.5595	60.9246	0.495903	0.140293	0.0253521	2.87134	1.08383	0.00139814
NM_001106929	Copg2	coatomer protein complex, subunit gamma 2 (Copg2), mRNA	539.774	635.163	608.982	231.126	317.176	326.703	398.874	422.836	455.386	0.48797	0.055958	2.79231e-07	1.52116	0.168981	0.00470214
NM_001191714	Vav3	vav 3 guanine nucleotide exchange factor (Vav3), mRNA	164.239	149.319	157.053	77.6657	69.7569	81.4635	132.354	118.667	96.0337	0.484445	0.0256195	2.91762e-05	1.57679	0.160978	0.0434815
NM_133296	Slc6a20	solute carrier family 6 (proline IMINO transporter), member 20 (Slc6a20), mRNA	81.1968	125.918	97.2235	43.0437	50.1378	45.8232	100.625	73.6553	132.175	0.454871	0.0620562	0.000431208	2.31302	0.396522	0.00057042
NM_022407	Aldh1a1	aldehyde dehydrogenase 1 family, member A1 (Aldh1a1), mRNA	162.394	283.038	201.926	84.2158	106.815	101.829	146.858	192.322	127.012	0.450653	0.0806291	4.25529e-05	1.65143	0.235902	0.015399
NRs - normalized reads for each rat, processed using the DESeq2 program
