# Supplementary material for: Antistress Action of Melanocortin Derivatives Associated with Correction of Gene Expression Patterns in the Hippocampus of Male Rats Following Acute Stress
Source: Int J Mol Sci. 2021 Sep 17;22(18):10054. doi: 10.3390/ijms221810054 (PMC8469576; doi:10.3390/ijms221810054)
Supplement: Supplementary file 1 [file ijms-22-10054-s001.zip › Supplementary Table S14.xlsx]

## Sheet: Лист1
Table S14. Analysis of DEGs that overlapped between STR-S vs. STR-V, STR-A vs. STR-V and STR-V vs. NS-V
RefSeq ID	Gene symbol	Description	STR-S vs. STR-V			STR-A vs. STR-V			STR-V vs. NS-V
			Ratio	±SE	Padj	Ratio	±SE	Padj	Ratio	±SE	Padj
NM_001025029	Tifab	TRAF-interacting protein with forkhead-associated domain, family member B (Tifab), mRNA	0.516778	0.068446	0.00562663	0.554246	0.0860165	0.0056176	1.95512	0.438882	0.00241193
NM_001100684	Sh3bp2	SH3-domain binding protein 2 (Sh3bp2), mRNA	0.642095	0.0759377	0.0410703	0.6419	0.0917363	0.0213994	1.91232	0.33568	0.000471883
NM_053385	Prelp	proline/arginine-rich end leucine-rich repeat protein (Prelp), mRNA	0.502712	0.121352	0.00301159	0.629672	0.141879	0.0167224	1.63497	0.237588	0.000574247
NM_001191577	Midn	midnolin (Midn), mRNA	0.510845	0.0531053	6.33903e-05	0.653612	0.0197664	2.61986e-05	1.57036	0.0960596	2.61749e-05
NM_024354	Chrna4	cholinergic receptor, nicotinic, alpha 4 (neuronal) (Chrna4), mRNA	0.514244	0.0562245	0.000576127	0.65549	0.0837221	0.0129632	1.53594	0.212307	0.00715366
NM_001109425	Zfp703	zinc finger protein 703 (Zfp703), mRNA	0.520637	0.0960817	0.00110776	0.639219	0.0414507	3.51547e-05	1.5296	0.0726776	2.61749e-05
NM_021679	Nxph3	neurexophilin 3 (Nxph3), mRNA	0.44788	0.0828663	9.26711e-05	0.666119	0.143554	0.0424611	1.51225	0.230973	0.0112621
NM_001108303	Sdk2	sidekick cell adhesion molecule 2 (Sdk2), mRNA	0.524898	0.0345422	6.60581e-05	0.660523	0.0439966	0.000593134	1.50553	0.17232	0.00222664
NM_001135174	Tomm7	translocase of outer mitochondrial membrane 7 homolog (yeast) (Tomm7), mRNA	2.7546	0.49369	2.92064e-06	2.43867	0.449077	1.23993e-06	0.662221	0.121696	0.044529
NM_001007598	Rpl9	ribosomal protein L9 (Rpl9), mRNA	3.01523	0.641989	1.68345e-08	2.16563	0.460086	2.24093e-06	0.658408	0.137005	0.0148109
NM_001115046	LOC687565	no definition	2.46601	0.29731	2.63188e-05	1.70113	0.172873	0.0103834	0.657682	0.0589209	0.0256687
NM_001173339	Sh3bgrl	SH3 domain binding glutamate-rich protein like (Sh3bgrl), mRNA	2.51974	0.58677	2.35981e-05	1.5908	0.274801	0.00758805	0.650809	0.104397	0.0086018
NM_017060	Pla2g16	phospholipase A2, group XVI (Pla2g16), mRNA	2.96052	0.361743	2.40954e-08	2.14162	0.163979	4.06348e-06	0.650182	0.0881123	0.0216094
NM_017282	Psma5	proteasome (prosome, macropain) subunit, alpha type 5 (Psma5), mRNA	2.06057	0.267473	0.000350737	1.69448	0.141451	0.00134995	0.649889	0.029501	0.0036616
NM_001108505	Bccip	BRCA2 and CDKN1A interacting protein (Bccip), mRNA	2.18554	0.4219	0.00114232	1.61892	0.134876	0.0199697	0.647601	0.0601122	0.0184813
NM_198737	Arl6ip1	ADP-ribosylation factor-like 6 interacting protein 1 (Arl6ip1), mRNA	2.05735	0.169667	9.38484e-07	1.78917	0.107882	5.3236e-09	0.64034	0.0423909	2.84162e-05
NM_001011999	Morf4l1	no definition	3.45375	0.672521	2.95583e-10	2.56613	0.679797	1.67209e-06	0.635997	0.147206	0.000360619
NM_001008318	Ndufaf7	NADH dehydrogenase (ubiquinone) complex I, assembly factor 7 (Ndufaf7), mRNA	1.89008	0.291336	0.00620704	1.70734	0.111148	0.00485214	0.63195	0.085312	0.018227
NM_031032	Gmfb	glia maturation factor, beta (Gmfb), mRNA	2.32917	0.479529	7.63928e-05	1.51188	0.0596292	0.00377877	0.625125	0.00611345	0.000184346
NM_053438	Rnf103	ring finger protein 103 (Rnf103), mRNA	2.16679	0.33755	0.000564627	1.62891	0.209153	0.0215959	0.624767	0.0481755	0.00730573
NM_001029897	Strn3	striatin, calmodulin binding protein 3 (Strn3), mRNA	2.36755	0.350959	2.20974e-05	1.723	0.184804	0.00111211	0.623757	0.10421	0.0105748
NM_001008335	Eif4a2	eukaryotic translation initiation factor 4A2 (Eif4a2), mRNA	2.35606	0.434716	9.55848e-06	1.51586	0.0819126	6.226e-05	0.623556	0.0539376	5.96782e-05
NM_013156	Ctsl	cathepsin L (Ctsl), mRNA	2.12757	0.3531	0.000109018	1.67977	0.13234	0.000174076	0.622908	0.0429829	0.000350174
NM_001009180	Capza2	capping protein (actin filament) muscle Z-line, alpha 2 (Capza2), mRNA	2.1724	0.338794	2.25008e-05	1.57174	0.144427	0.000333709	0.622797	0.112939	0.00435668
NM_001024800	Tmx1	thioredoxin-related transmembrane protein 1 (Tmx1), mRNA	2.42196	0.427923	4.12482e-05	1.88612	0.185182	8.22196e-05	0.621902	0.0866906	0.00756899
NM_001024872	Nkap	NFKB activating protein (Nkap), mRNA	1.71934	0.107538	0.00820367	1.55171	0.2503	0.0390764	0.620999	0.131879	0.0257946
NM_019149	Matr3	matrin 3 (Matr3), mRNA	2.11491	0.327551	2.55209e-05	1.50838	0.12568	0.000340995	0.617712	0.0634104	9.43251e-05
NM_017248	Hnrnpa1	no definition	2.1154	0.371402	5.66436e-05	1.52455	0.101051	0.000174076	0.614018	0.0505845	3.51335e-05
NM_175761	Hsp90aa1	heat shock protein 90, alpha (cytosolic), class A member 1 (Hsp90aa1), mRNA	2.29482	0.311875	2.96369e-07	1.53143	0.193685	0.000811677	0.611628	0.123946	0.0030332
NM_001100750	Suclg2	succinate-CoA ligase, GDP-forming, beta subunit (Suclg2), mRNA	2.1881	0.381504	0.00010732	1.57093	0.0850898	0.0013353	0.605712	0.0456118	0.000248389
NM_001107924	Slc35a1	solute carrier family 35 (CMP-sialic acid transporter), member A1 (Slc35a1), mRNA	2.3069	0.367846	0.000993129	1.73716	0.203564	0.0265656	0.605478	0.102141	0.0342408
NM_001039009	Zdhhc21	zinc finger, DHHC-type containing 21 (Zdhhc21), mRNA	2.6746	0.762151	0.00186589	1.9033	0.15599	0.0189595	0.595033	0.0401024	0.0335429
NM_001173511	Ccdc132	coiled-coil domain containing 132 (Ccdc132), mRNA	2.27652	0.236871	3.94061e-05	1.50254	0.158497	0.0469564	0.593713	0.0566251	0.00200416
NM_001108387	Sucla2	succinate-CoA ligase, ADP-forming, beta subunit (Sucla2), mRNA	2.27717	0.423082	8.5992e-05	1.51957	0.106507	0.004206	0.584188	0.061198	0.000216276
NM_022598	Cnbp	CCHC-type zinc finger, nucleic acid binding protein (Cnbp), mRNA	2.48942	0.494242	3.31099e-06	1.508	0.0544244	0.000221849	0.583517	0.0305025	1.08598e-06
NM_001199178	Apoo	apolipoprotein O (Apoo), mRNA	2.58448	0.26015	9.36735e-05	1.8668	0.166816	0.0117778	0.576558	0.0728031	0.0166097
NM_001100534	Rpl7	ribosomal protein L7 (Rpl7), mRNA	2.0664	0.405579	0.000241956	1.52594	0.209906	0.00243528	0.560844	0.088167	5.12101e-05
NM_182955	Zfp191	zinc finger protein 191 (Zfp191), mRNA	3.13187	0.432697	5.55691e-06	2.12737	0.270031	0.00307794	0.560313	0.0440453	0.0127854
NM_001025283	Fam118b	family with sequence similarity 118, member B (Fam118b), mRNA	2.53265	0.543714	0.00186061	1.80801	0.0645808	0.035831	0.554826	0.0801065	0.0211537
NM_199385	Dld	dihydrolipoamide dehydrogenase (Dld), mRNA	2.35973	0.526329	0.000137694	1.7024	0.0730007	0.000163629	0.545361	0.0430476	2.22346e-05
NM_031984	Calb1	calbindin 1 (Calb1), mRNA	2.39861	0.295611	2.93827e-06	1.5579	0.0785316	0.00435894	0.533351	0.0687708	0.000116764
NM_031355	Vdac3	voltage-dependent anion channel 3 (Vdac3), mRNA	2.15545	0.330718	2.63705e-05	1.53751	0.117949	0.00043744	0.518057	0.0516709	2.79231e-07
NM_001107451	Slc2a12	solute carrier family 2 (facilitated glucose transporter), member 12 (Slc2a12), mRNA	2.94633	1.5733	0.0107365	2.87134	1.07764	0.00139814	0.495903	0.138311	0.0253521
NM_001106929	Copg2	coatomer protein complex, subunit gamma 2 (Copg2), mRNA	2.19474	0.526416	0.000432507	1.52116	0.164247	0.00470214	0.48797	0.0541152	2.79231e-07
NM_001191714	Vav3	vav 3 guanine nucleotide exchange factor (Vav3), mRNA	2.40555	0.381434	0.000146628	1.57679	0.163322	0.0434815	0.484445	0.0273948	2.91762e-05
NM_022407	Aldh1a1	aldehyde dehydrogenase 1 family, member A1 (Aldh1a1), mRNA	2.2374	0.534271	0.00129591	1.65143	0.23244	0.015399	0.450653	0.0793776	4.25529e-05
Only those genes that decrease the expression of more than 1.5-fold from the baseline value and whose p-value lower 0.05 were selected for analysis.
Only those genes that increase the expression of more than 1.5-fold from the baseline value and whose p-value lower 0.05 were selected for analysis.
