# Supplementary material for: Antistress Action of Melanocortin Derivatives Associated with Correction of Gene Expression Patterns in the Hippocampus of Male Rats Following Acute Stress
Source: Int J Mol Sci. 2021 Sep 17;22(18):10054. doi: 10.3390/ijms221810054 (PMC8469576; doi:10.3390/ijms221810054)
Supplement: Supplementary file 1 [file ijms-22-10054-s001.zip › Supplementary Table S15.xlsx]

## Sheet: GSEA
Table S15. Analysis of the functional annotations of DEGs using GSEA
Gene Set Name	number of DEGs (STR-V vs. NS-V)		FDR q-value	Up/(Up+Down), %	Down/(Up+Down), %	number of DEGs (STR-S vs. STR-V)		FDR q-value	Up/(Up+Down), %	Down/(Up+Down), %	number of DEGs (STR-A vs. STR-V)		FDR q-value	Up/(Up+Down), %	Down/(Up+Down), %
	up	down				up	down				up	down
REACTOME_DNA_REPLICATION						17	7	1.73e-10	70.8333	29.1667	7	0	0.000279	100	0
REACTOME_DEGRADATION_OF_DVL						10	6	3.62e-10	62.5	37.5	5	0	0.000241	100	0
REACTOME_APC_C_MEDIATED_DEGRADATION_OF_CELL_CYCLE_PROTEINS											6	0	0.000233	100	0
REACTOME_CRISTAE_FORMATION											4	0	0.00023	100	0
WP_MITOCHONDRIAL_COMPLEX_I_ASSEMBLY_MODEL_OXPHOS_SYSTEM											5	0	0.000221	100	0
REACTOME_REGULATION_OF_RUNX3_EXPRESSION_AND_ACTIVITY						10	6	2e-10	62.5	37.5	5	0	0.000203	100	0
REACTOME_AUF1_HNRNP_D0_BINDS_AND_DESTABILIZES_MRNA											5	0	0.000203	100	0
REACTOME_COMPLEX_I_BIOGENESIS											5	0	0.000203	100	0
REACTOME_DEUBIQUITINATION	1	34	1.75e-10	2.85714	97.1429	26	19	9.74e-15	57.7778	42.2222	6	5	0.000192	54.5455	45.4545
REACTOME_DNA_REPLICATION_PRE_INITIATION											6	0	0.000192	100	0
REACTOME_SIGNALING_BY_NUCLEAR_RECEPTORS	9	27	3.94e-11	25	75						6	3	0.000187	66.6667	33.3333
REACTOME_NEGATIVE_REGULATION_OF_NOTCH4_SIGNALING											5	0	0.000186	100	0
REACTOME_SIGNALING_BY_NOTCH4	4	12	1.28e-08	25	75						5	1	0.000158	83.3333	16.6667
KEGG_ENDOMETRIAL_CANCER											0	5	0.000156	0	100
REACTOME_INFECTION_WITH_MYCOBACTERIUM_TUBERCULOSIS											2	2	0.000132	50	50
REACTOME_AUTOPHAGY											7	1	0.000129	87.5	12.5
REACTOME_CROSS_PRESENTATION_OF_SOLUBLE_EXOGENOUS_ANTIGENS_ENDOSOMES_											5	0	0.000129	100	0
REACTOME_TCF_DEPENDENT_SIGNALING_IN_RESPONSE_TO_WNT											4	4	0.000115	50	50
REACTOME_MAPK_FAMILY_SIGNALING_CASCADES	7	28	2.15e-09	20	80	19	29	3.88e-15	39.5833	60.4167	7	4	0.000105	63.6364	36.3636
KEGG_PATHWAYS_IN_CANCER	12	22	6.49e-09	35.2941	64.7059						2	10	9.92e-05	16.6667	83.3333
REACTOME_TRANSPORT_TO_THE_GOLGI_AND_SUBSEQUENT_MODIFICATION	1	21	3.61e-07	4.54545	95.4545						8	1	9.88e-05	88.8889	11.1111
REACTOME_APC_C_CDH1_MEDIATED_DEGRADATION_OF_CDC20_AND_OTHER_APC_C_CDH1_TARGETED_PROTEINS_IN_LATE_MITOSIS_EARLY_G1											6	0	8.92e-05	100	0
KEGG_PROTEASOME											5	0	8.61e-05	100	0
REACTOME_ABC_FAMILY_PROTEINS_MEDIATED_TRANSPORT	3	10	3.56e-07	23.0769	76.9231						7	0	7.19e-05	100	0
REACTOME_UB_SPECIFIC_PROCESSING_PROTEASES	1	29	1.02e-10	3.33333	96.6667	22	13	2.17e-12	62.8571	37.1429	5	4	7.18e-05	55.5556	44.4444
REACTOME_COPI_MEDIATED_ANTEROGRADE_TRANSPORT											7	0	6.76e-05	100	0
PID_AP1_PATHWAY											1	5	6.52e-05	16.6667	83.3333
REACTOME_REGULATION_OF_PTEN_STABILITY_AND_ACTIVITY						11	7	1.11e-10	61.1111	38.8889	5	1	6.01e-05	83.3333	16.6667
REACTOME_G1_S_DNA_DAMAGE_CHECKPOINTS						11	7	8.49e-11	61.1111	38.8889	5	1	5.54e-05	83.3333	16.6667
REACTOME_REGULATION_OF_RAS_BY_GAPS						12	9	8.04e-14	57.1429	42.8571	5	1	5.54e-05	83.3333	16.6667
REACTOME_BINDING_OF_TCF_LEF_CTNNB1_TO_TARGET_GENE_PROMOTERS											0	3	5.02e-05	0	100
REACTOME_MITOCHONDRIAL_BIOGENESIS						6	9	5.47e-10	40	60	2	2	4.01e-05	50	50
WP_OXIDATIVE_PHOSPHORYLATION											6	0	3.27e-05	100	0
REACTOME_PROCESSING_OF_CAPPED_INTRON_CONTAINING_PRE_MRNA	1	35	8.65e-14	2.77778	97.2222	32	16	1.32e-20	66.6667	33.3333	7	4	3.03e-05	63.6364	36.3636
REACTOME_REGULATION_OF_PTEN_GENE_TRANSCRIPTION											2	4	2.97e-05	33.3333	66.6667
REACTOME_SIGNALING_BY_WNT						20	23	6.91e-12	46.5116	53.4884	7	6	2.73e-05	53.8462	46.1538
REACTOME_CYTOKINE_SIGNALING_IN_IMMUNE_SYSTEM	22	68	1.39e-20	24.4444	75.5556	40	51	6.82e-17	43.956	56.044	13	10	2.54e-05	56.5217	43.4783
REACTOME_METABOLISM_OF_POLYAMINES											6	0	2.45e-05	100	0
WP_MESODERMAL_COMMITMENT_PATHWAY											4	5	2.4e-05	44.4444	55.5556
REACTOME_ER_TO_GOLGI_ANTEROGRADE_TRANSPORT	1	20	6.49e-08	4.7619	95.2381						8	1	2.4e-05	88.8889	11.1111
REACTOME_STABILIZATION_OF_P53						10	6	3.62e-10	62.5	37.5	5	1	2.01e-05	83.3333	16.6667
WP_NUCLEAR_RECEPTORS_METAPATHWAY	10	21	1.82e-07	32.2581	67.7419						10	3	1.98e-05	76.9231	23.0769
REACTOME_MRNA_SPLICING	0	27	2.4e-10	0	100	23	13	2.62e-15	63.8889	36.1111	6	4	1.82e-05	60	40
REACTOME_INNATE_IMMUNE_SYSTEM	25	77	8.14e-20	24.5098	75.4902	59	54	3.23e-20	52.2124	47.7876	14	9	1.78e-05	60.8696	39.1304
REACTOME_DEGRADATION_OF_AXIN						10	6	2e-10	62.5	37.5	5	1	1.63e-05	83.3333	16.6667
WP_NRF2_PATHWAY											8	1	1.41e-05	88.8889	11.1111
REACTOME_THE_ROLE_OF_GTSE1_IN_G2_M_PROGRESSION_AFTER_G2_CHECKPOINT						10	10	1.88e-11	50	50	6	1	1.29e-05	85.7143	14.2857
KEGG_THYROID_CANCER											1	4	8.55e-06	20	80
REACTOME_ORGANELLE_BIOGENESIS_AND_MAINTENANCE	2	42	1.59e-16	4.54545	95.4545	36	18	3.16e-21	66.6667	33.3333	10	3	8.42e-06	76.9231	23.0769
WP_VEGFAVEGFR2_SIGNALING_PATHWAY	10	46	1.26e-17	17.8571	82.1429	27	27	1.16e-13	50	50	9	7	7.98e-06	56.25	43.75
REACTOME_FLT3_SIGNALING	7	26	1.56e-09	21.2121	78.7879	17	31	4.04e-17	35.4167	64.5833	8	5	7.28e-06	61.5385	38.4615
REACTOME_TRANSCRIPTIONAL_REGULATION_BY_RUNX3						11	10	1.6e-11	52.381	47.619	4	3	4.89e-06	57.1429	42.8571
REACTOME_MITOCHONDRIAL_PROTEIN_IMPORT											7	0	3.47e-06	100	0
REACTOME_DISEASES_OF_SIGNAL_TRANSDUCTION_BY_GROWTH_FACTOR_RECEPTORS_AND_SECOND_MESSENGERS	8	39	3.58e-14	17.0213	82.9787	26	32	1.74e-18	44.8276	55.1724	8	8	1.66e-06	50	50
WP_MITOCHONDRIAL_CIV_ASSEMBLY											6	0	1.28e-06	100	0
REACTOME_TRANSCRIPTIONAL_REGULATION_BY_TP53						34	20	3.65e-17	62.963	37.037	10	6	7.17e-07	62.5	37.5
REACTOME_ANTIGEN_PROCESSING_CROSS_PRESENTATION						15	6	2.16e-10	71.4286	28.5714	8	1	5.97e-07	88.8889	11.1111
WP_NONALCOHOLIC_FATTY_LIVER_DISEASE											11	0	5.76e-07	100	0
REACTOME_ASPARAGINE_N_LINKED_GLYCOSYLATION	3	29	1.67e-08	9.375	90.625	26	17	4.26e-13	60.4651	39.5349	14	1	4.19e-07	93.3333	6.66667
REACTOME_BETA_CATENIN_INDEPENDENT_WNT_SIGNALING						14	17	1.14e-14	45.1613	54.8387	6	5	2.3e-07	54.5455	45.4545
REACTOME_REGULATION_OF_MRNA_STABILITY_BY_PROTEINS_THAT_BIND_AU_RICH_ELEMENTS						12	10	1.91e-12	54.5455	45.4545	7	2	1.96e-07	77.7778	22.2222
REACTOME_DEGRADATION_OF_BETA_CATENIN_BY_THE_DESTRUCTION_COMPLEX						9	9	6.03e-10	50	50	5	4	1.6e-07	55.5556	44.4444
REACTOME_PTEN_REGULATION						15	14	1.31e-13	51.7241	48.2759	7	4	1.39e-07	63.6364	36.3636
REACTOME_RNA_POLYMERASE_II_TRANSCRIPTION	12	83	3.53e-11	12.6316	87.3684	92	53	1.72e-27	63.4483	36.5517	25	11	1.06e-07	69.4444	30.5556
KEGG_ALZHEIMERS_DISEASE											12	0	1.02e-07	100	0
KEGG_CARDIAC_MUSCLE_CONTRACTION											8	1	8.43e-08	88.8889	11.1111
REACTOME_INTRACELLULAR_SIGNALING_BY_SECOND_MESSENGERS	4	25	5.79e-07	13.7931	86.2069	19	25	8.94e-14	43.1818	56.8182	8	8	6.86e-08	50	50
KEGG_SPLICEOSOME	0	21	1.74e-09	0	100	21	9	1.42e-15	70	30	7	4	5.51e-08	63.6364	36.3636
REACTOME_DEVELOPMENTAL_BIOLOGY	22	67	1.56e-13	24.7191	75.2809	55	76	1.09e-28	41.9847	58.0153	25	8	3.22e-08	75.7576	24.2424
REACTOME_TRANSPORT_OF_SMALL_MOLECULES	23	51	4.65e-17	31.0811	68.9189						22	4	2.03e-08	84.6154	15.3846
REACTOME_POST_TRANSLATIONAL_PROTEIN_MODIFICATION	19	136	3.86e-38	12.2581	87.7419	95	70	8.87e-36	57.5758	42.4242	28	11	1.11e-08	71.7949	28.2051
REACTOME_PROTEIN_LOCALIZATION						22	9	3.17e-13	70.9677	29.0323	13	0	9.97e-09	100	0
KEGG_HUNTINGTONS_DISEASE											13	1	3.97e-09	92.8571	7.14286
REACTOME_TP53_REGULATES_METABOLIC_GENES						14	5	7.45e-10	73.6842	26.3158	9	2	8.67e-10	81.8182	18.1818
WP_ELECTRON_TRANSPORT_CHAIN_OXPHOS_SYSTEM_IN_MITOCHONDRIA											12	0	6.26e-10	100	0
REACTOME_ACTIVATION_OF_THE_MRNA_UPON_BINDING_OF_THE_CAP_BINDING_COMPLEX_AND_EIFS_AND_SUBSEQUENT_BINDING_TO_43S						17	0	8.68e-11	100	0	10	0	3.49e-10	100	0
REACTOME_RESPIRATORY_ELECTRON_TRANSPORT											12	0	3.15e-10	100	0
KEGG_PARKINSONS_DISEASE											14	0	4.57e-11	100	0
REACTOME_NERVOUS_SYSTEM_DEVELOPMENT	12	48	1.93e-14	20	80	47	53	4.21e-36	47	53	23	4	3.39e-11	85.1852	14.8148
KEGG_OXIDATIVE_PHOSPHORYLATION											15	0	4.2e-12	100	0
REACTOME_INFECTIOUS_DISEASE	4	83	1.46e-19	4.5977	95.4023	64	42	2.87e-25	60.3774	39.6226	28	7	2.12e-12	80	20
REACTOME_RESPIRATORY_ELECTRON_TRANSPORT_ATP_SYNTHESIS_BY_CHEMIOSMOTIC_COUPLING_AND_HEAT_PRODUCTION_BY_UNCOUPLING_PROTEINS_											15	0	1.67e-12	100	0
REACTOME_INFLUENZA_INFECTION	1	20	8.13e-08	4.7619	95.2381	27	5	1.45e-14	84.375	15.625	17	0	3.43e-13	100	0
REACTOME_NONSENSE_MEDIATED_DECAY_NMD_						26	3	8.31e-16	89.6552	10.3448	16	0	3.7e-14	100	0
REACTOME_THE_CITRIC_ACID_TCA_CYCLE_AND_RESPIRATORY_ELECTRON_TRANSPORT						25	4	5.31e-11	86.2069	13.7931	19	0	1.31e-14	100	0
WP_CYTOPLASMIC_RIBOSOMAL_PROTEINS						20	0	2.39e-10	100	0	15	0	1.3e-14	100	0
KEGG_RIBOSOME						22	0	2.45e-12	100	0	15	0	9.14e-15	100	0
REACTOME_SELENOAMINO_ACID_METABOLISM						26	0	6.22e-13	100	0	17	0	2.77e-15	100	0
REACTOME_RRNA_PROCESSING						34	3	7.71e-15	91.8919	8.10811	20	1	1.71e-15	95.2381	4.7619
REACTOME_METABOLISM_OF_AMINO_ACIDS_AND_DERIVATIVES	7	32	5.64e-10	17.9487	82.0513	45	7	2.75e-15	86.5385	13.4615	26	1	1.07e-15	96.2963	3.7037
REACTOME_CELLULAR_RESPONSES_TO_EXTERNAL_STIMULI	6	55	6.64e-14	9.83607	90.1639	64	29	3.28e-29	68.8172	31.1828	32	2	5.44e-16	94.1176	5.88235
REACTOME_SIGNALING_BY_ROBO_RECEPTORS	5	24	3.38e-10	17.2414	82.7586	35	17	3.64e-26	67.3077	32.6923	21	1	4.95e-16	95.4545	4.54545
REACTOME_RESPONSE_OF_EIF2AK4_GCN2_TO_AMINO_ACID_DEFICIENCY						24	0	1.04e-12	100	0	16	1	2.19e-16	94.1176	5.88235
REACTOME_EUKARYOTIC_TRANSLATION_INITIATION						31	0	3.07e-17	100	0	18	0	2e-16	100	0
REACTOME_EUKARYOTIC_TRANSLATION_ELONGATION						22	1	1.28e-12	95.6522	4.34783	17	0	5.16e-17	100	0
REACTOME_REGULATION_OF_EXPRESSION_OF_SLITS_AND_ROBOS	3	19	9.05e-08	13.6364	86.3636	34	10	1.12e-23	77.2727	22.7273	21	0	4.65e-17	100	0
REACTOME_DISEASE	31	124	3.71e-33	20	80	93	83	2.86e-36	52.8409	47.1591	41	16	2.13e-17	71.9298	28.0702
REACTOME_SRP_DEPENDENT_COTRANSLATIONAL_PROTEIN_TARGETING_TO_MEMBRANE						27	0	2.72e-14	100	0	19	0	3.11e-18	100	0
REACTOME_TRANSLATION	1	31	7.49e-09	3.125	96.875	53	2	4.64e-22	96.3636	3.63636	27	0	2.72e-18	100	0
REACTOME_METABOLISM_OF_RNA	3	84	5.03e-27	3.44828	96.5517	97	29	1.96e-49	76.9841	23.0159	35	8	2.56e-22	81.3953	18.6047
REACTOME_DEGRADATION_OF_GLI1_BY_THE_PROTEASOME						10	6	8.38e-10	62.5	37.5
REACTOME_SIGNALING_BY_VEGF						9	12	8.22e-10	42.8571	57.1429
REACTOME_CELLULAR_RESPONSE_TO_HYPOXIA						11	7	4.91e-10	61.1111	38.8889
KEGG_MAPK_SIGNALING_PATHWAY						8	27	4.75e-10	22.8571	77.1429
REACTOME_SIGNALING_BY_NTRKS						7	17	4.64e-10	29.1667	70.8333
REACTOME_UCH_PROTEINASES						10	9	3.89e-10	52.6316	47.3684
REACTOME_SIGNALING_BY_INTERLEUKINS	7	34	2.29e-08	17.0732	82.9268	24	25	3.69e-10	48.9796	51.0204
REACTOME_METABOLISM_OF_LIPIDS	24	37	1.72e-10	39.3443	60.6557	33	28	2.38e-10	54.0984	45.9016
REACTOME_SIGNALING_BY_NOTCH	9	19	2.47e-08	32.1429	67.8571	16	18	2.25e-10	47.0588	52.9412
KEGG_COLORECTAL_CANCER						7	10	1.54e-10	41.1765	58.8235
REACTOME_METABOLISM_OF_CARBOHYDRATES	16	21	6.26e-12	43.2432	56.7568	14	24	1.19e-10	36.8421	63.1579
REACTOME_NGF_STIMULATED_TRANSCRIPTION						3	11	1.14e-10	21.4286	78.5714
REACTOME_HEDGEHOG_ON_STATE						12	8	9.98e-11	60	40
REACTOME_HEDGEHOG_OFF_STATE						14	9	7.35e-11	60.8696	39.1304
REACTOME_MITOTIC_G2_G2_M_PHASES	0	24	8.22e-08	0	100	18	13	6.79e-11	58.0645	41.9355
REACTOME_SIGNALING_BY_RHO_GTPASES	4	35	1.18e-07	10.2564	89.7436	21	29	6.48e-11	42	58
REACTOME_NEDDYLATION	1	26	3e-08	3.7037	96.2963	25	9	5.1e-11	73.5294	26.4706
REACTOME_PCP_CE_PATHWAY						11	10	4.99e-11	52.381	47.619
REACTOME_CLEC7A_DECTIN_1_SIGNALING						14	8	3.78e-11	63.6364	36.3636
REACTOME_ANTIGEN_PROCESSING_UBIQUITINATION_PROTEASOME_DEGRADATION	2	32	1.63e-09	5.88235	94.1176	29	11	3.74e-11	72.5	27.5
REACTOME_DECTIN_1_MEDIATED_NONCANONICAL_NF_KB_SIGNALING						12	6	1.54e-11	66.6667	33.3333
REACTOME_MITOTIC_METAPHASE_AND_ANAPHASE	0	25	4.96e-07	0	100	23	12	1.48e-11	65.7143	34.2857
REACTOME_ADAPTIVE_IMMUNE_SYSTEM	13	67	2.11e-17	16.25	83.75	46	29	1.18e-11	61.3333	38.6667
REACTOME_TRANSMISSION_ACROSS_CHEMICAL_SYNAPSES						12	26	9.1e-12	31.5789	68.4211
REACTOME_TRANSPORT_OF_MATURE_TRANSCRIPT_TO_CYTOPLASM						15	6	7.69e-12	71.4286	28.5714
REACTOME_SIGNALING_BY_HEDGEHOG						16	12	6.01e-12	57.1429	42.8571
WP_BRAINDERIVED_NEUROTROPHIC_FACTOR_BDNF_SIGNALING_PATHWAY						7	21	2.13e-12	25	75
WP_MRNA_PROCESSING	1	20	4.11e-09	4.7619	95.2381	20	7	1.8e-12	74.0741	25.9259
REACTOME_NEUTROPHIL_DEGRANULATION	11	37	2.43e-11	22.9167	77.0833	31	24	1.39e-12	56.3636	43.6364
REACTOME_S_PHASE	2	22	1.24e-09	8.33333	91.6667	21	9	1.32e-12	70	30
REACTOME_HOST_INTERACTIONS_OF_HIV_FACTORS	1	20	3.1e-09	4.7619	95.2381	16	11	1.23e-12	59.2593	40.7407
REACTOME_CILIUM_ASSEMBLY	1	29	1.03e-11	3.33333	96.6667	25	9	7.56e-13	73.5294	26.4706
REACTOME_M_PHASE	1	37	3.71e-08	2.63158	97.3684	34	19	6.25e-14	64.1509	35.8491
REACTOME_DOWNSTREAM_SIGNALING_EVENTS_OF_B_CELL_RECEPTOR_BCR_						15	8	4.01e-14	65.2174	34.7826
REACTOME_CLASS_I_MHC_MEDIATED_ANTIGEN_PROCESSING_PRESENTATION	7	38	1.3e-13	15.5556	84.4444	36	14	2.92e-14	72	28
REACTOME_VESICLE_MEDIATED_TRANSPORT	8	70	2.02e-19	10.2564	89.7436	42	35	3.05e-15	54.5455	45.4545
REACTOME_SIGNALING_BY_RECEPTOR_TYROSINE_KINASES	12	42	9.52e-14	22.2222	77.7778	21	41	2.17e-15	33.871	66.129
REACTOME_CELL_CYCLE_MITOTIC	3	49	6.52e-11	5.76923	94.2308	42	25	7.11e-16	62.6866	37.3134
REACTOME_HIV_INFECTION	2	33	1.09e-13	5.71429	94.2857	26	15	5.05e-16	63.4146	36.5854
REACTOME_NEURONAL_SYSTEM	6	30	2.1e-07	16.6667	83.3333	13	44	1.27e-16	22.807	77.193
REACTOME_MEMBRANE_TRAFFICKING	6	65	6.88e-19	8.4507	91.5493	41	33	4.91e-17	55.4054	44.5946
REACTOME_CELL_CYCLE	3	63	4.95e-14	4.54545	95.4545	52	27	2.63e-17	65.8228	34.1772
REACTOME_DEGRADATION_OF_THE_EXTRACELLULAR_MATRIX	11	10	1.05e-08	52.381	47.619
REACTOME_EXTRACELLULAR_MATRIX_ORGANIZATION	16	18	8.95e-10	47.0588	52.9412
WP_OXIDATIVE_DAMAGE	5	6	7.54e-08	45.4545	54.5455
REACTOME_SLC_MEDIATED_TRANSMEMBRANE_TRANSPORT	11	15	4.23e-07	42.3077	57.6923
WP_FOCAL_ADHESIONPI3KAKTMTORSIGNALING_PATHWAY	13	19	2.28e-08	40.625	59.375
REACTOME_INTERFERON_SIGNALING	11	17	2.92e-10	39.2857	60.7143
KEGG_FOCAL_ADHESION	10	16	4.02e-09	38.4615	61.5385
REACTOME_NOTCH1_INTRACELLULAR_DOMAIN_REGULATES_TRANSCRIPTION	4	7	4.35e-07	36.3636	63.6364
KEGG_AXON_GUIDANCE	7	13	1.32e-08	35	65
WP_FOCAL_ADHESION	8	16	9.93e-08	33.3333	66.6667
WP_NOTCH_SIGNALING_PATHWAY_NETPATH	4	9	1.47e-07	30.7692	69.2308
WP_HIPPOMERLIN_SIGNALING_DYSREGULATION	7	16	2.24e-11	30.4348	69.5652
REACTOME_SIGNALING_BY_NOTCH1	4	11	2.12e-08	26.6667	73.3333
WP_PATHWAYS_REGULATING_HIPPO_SIGNALING	5	14	7.63e-10	26.3158	73.6842
REACTOME_HEMOSTASIS	13	39	1.7e-08	25	75
PID_NOTCH_PATHWAY	3	9	5.23e-07	25	75
WP_RAS_SIGNALING	5	16	3.29e-07	23.8095	76.1905
WP_AMINO_ACID_METABOLISM	3	10	6.03e-08	23.0769	76.9231
WP_SUDDEN_INFANT_DEATH_SYNDROME_SIDS_SUSCEPTIBILITY_PATHWAYS	5	18	6.3e-09	21.7391	78.2609
REACTOME_ESR_MEDIATED_SIGNALING	5	19	1.42e-07	20.8333	79.1667
REACTOME_ANTIVIRAL_MECHANISM_BY_IFN_STIMULATED_GENES	3	12	1.28e-08	20	80
REACTOME_DISORDERS_OF_TRANSMEMBRANE_TRANSPORTERS	4	17	5.72e-07	19.0476	80.9524
PID_INSULIN_PATHWAY	2	9	1.67e-07	18.1818	81.8182
REACTOME_CIRCADIAN_CLOCK	2	11	5.37e-07	15.3846	84.6154
REACTOME_ONCOGENIC_MAPK_SIGNALING	2	11	5.82e-07	15.3846	84.6154
REACTOME_SUMOYLATION	3	25	4.11e-11	10.7143	89.2857
REACTOME_HIV_LIFE_CYCLE	2	20	6.39e-09	9.09091	90.9091
REACTOME_CARGO_TRAFFICKING_TO_THE_PERICILIARY_MEMBRANE	1	11	9.51e-08	8.33333	91.6667
WP_CILIARY_LANDSCAPE	3	37	2.39e-18	7.5	92.5
REACTOME_CELLULAR_RESPONSE_TO_HEAT_STRESS	1	16	4.6e-08	5.88235	94.1176
REACTOME_SUMOYLATION_OF_DNA_DAMAGE_RESPONSE_AND_REPAIR_PROTEINS	1	17	6.87e-11	5.55556	94.4444
WP_TGFBETA_SIGNALING_PATHWAY	1	18	1.16e-07	5.26316	94.7368
WP_INTEGRATED_BREAST_CANCER_PATHWAY	1	19	2.68e-07	5	95
REACTOME_CELL_CYCLE_CHECKPOINTS	1	29	7.4e-08	3.33333	96.6667
REACTOME_SEPARATION_OF_SISTER_CHROMATIDS	0	23	1.42e-07	0	100
REACTOME_COHESIN_LOADING_ONTO_CHROMATIN	0	6	2.69e-07	0	100
BIOCARTA_EIF_PATHWAY	0	7	4.23e-07	0	100
REACTOME_MITOTIC_PROMETAPHASE	0	23	4.29e-07	0	100
REACTOME_BBSOME_MEDIATED_CARGO_TARGETING_TO_CILIUM	0	8	5.05e-07	0	100
WP_EXERCISEINDUCED_CIRCADIAN_REGULATION	0	11	5.43e-07	0	100
REACTOME_ESTABLISHMENT_OF_SISTER_CHROMATID_COHESION	0	6	5.75e-07	0	100
Associative analysis of DEGs for comparison groups was carried out according to the GSEA database. The number of up-regulated (Up) and down-regulated (Down) DEGs, as well as the P-values are shown. Functional annotations (signaling pathways) with a P-value <0.05 were selected for analysis.
The functional annotations associated with more than 75 presents of up-regulated DEGs
The functional annotations associated with more than 75 presents of down-regulated DEGs
