# Supplementary material for: Antistress Action of Melanocortin Derivatives Associated with Correction of Gene Expression Patterns in the Hippocampus of Male Rats Following Acute Stress
Source: Int J Mol Sci. 2021 Sep 17;22(18):10054. doi: 10.3390/ijms221810054 (PMC8469576; doi:10.3390/ijms221810054)
Supplement: Supplementary file 1 [file ijms-22-10054-s001.zip › Supplementary Table S16.xlsx]

## Sheet: FC_David
Table S16. Analysis of the functional annotations of DEGs using DAVID
Gene Set Name	number of DEGs (STR-V vs. NS-V)		padj-value	Up/(Up+Down), %	Down/(Up+Down), %	number of DEGs (STR-S vs. STR-V)		padj-value	Up/(Up+Down), %	Down/(Up+Down), %	number of DEGs (STR-A vs. STR-V)		padj-value	Up/(Up+Down), %	Down/(Up+Down), %
	up	down				up	down				up	down
Glycoprotein	73	117	6.07279e-05	38.4211	61.5789
Hydrolase	29	92	0.000123674	23.9669	76.0331
Endosome	6	28	0.0012287	17.6471	82.3529
Leucine-rich repeat	9	15	0.0159955	37.5	62.5
EGF-like domain	12	12	0.0184207	50	50
Helicase	2	10	0.0440805	16.6667	83.3333
Pyridoxal phosphate	4	6	0.0457936	40	60
DNA damage						19	4	0.0313353	82.6087	17.3913
Neurogenesis						5	17	0.0318104	22.7273	77.2727
Cytoskeleton						35	35	0.000433839	50	50
Transit peptide						34	7	0.0177165	82.9268	17.0732
Spliceosome						9	3	0.0241387	75	25
Transcription regulation						40	49	0.0123208	44.9438	55.0562
Transcription						41	50	0.0251179	45.0549	54.9451
Transferase						79	64	0.000354244	55.2448	44.7552
Postsynaptic cell membrane						6	18	0.0105378	25	75
Synapse						12	39	1.213e-06	23.5294	76.4706
Cell junction						18	48	2.64048e-05	27.2727	72.7273
Apoptosis						22	18	0.00200984	55	45
Myristate						7	10	0.0190648	41.1765	58.8235
Kinase						33	35	0.0246806	48.5294	51.4706
Serine/threonine-protein kinase						16	18	0.0436804	47.0588	52.9412
Chromatin regulator						11	7	0.0439676	61.1111	38.8889
Cytoplasm	31	233	1.80401e-11	11.7424	88.2576	173	130	3.28606e-12	57.0957	42.9043
Coiled coil	31	230	5.73937e-11	11.8774	88.1226	157	86	0.00907624	64.6091	35.3909
Nucleotide-binding	29	118	8.90209e-09	19.7279	80.2721	91	61	1.49306e-05	59.8684	40.1316
Nucleus	34	201	8.90209e-09	14.4681	85.5319	153	113	2.9505e-08	57.5188	42.4812
Metal-binding	35	173	5.26643e-08	16.8269	83.1731	143	95	6.13188e-08	60.084	39.916
Golgi apparatus	11	50	5.03382e-06	18.0328	81.9672	35	25	0.000790531	58.3333	41.6667
Chaperone	0	23	5.21742e-05	0	100	19	4	0.000474894	82.6087	17.3913
ATP-binding	24	82	6.07279e-05	22.6415	77.3585	63	45	0.00888594	58.3333	41.6667
Alternative splicing	19	78	0.000129944	19.5876	80.4124	48	64	6.22402e-05	42.8571	57.1429
Endoplasmic reticulum	20	49	0.000338706	28.9855	71.0145	40	32	0.00565793	55.5556	44.4444
Zinc-finger	6	79	0.00141239	7.05882	92.9412	71	41	7.39485e-07	63.3929	36.6071
Cell projection	6	39	0.00149845	13.3333	86.6667	25	24	0.00390636	51.0204	48.9796
mRNA splicing	2	18	0.0018898	10	90	17	9	2.64048e-05	65.3846	34.6154
mRNA processing	2	20	0.00633596	9.09091	90.9091	19	10	8.43454e-05	65.5172	34.4828
Ubl conjugation pathway	1	33	0.0108847	2.94118	97.0588	28	12	0.00328767	70	30
Methylation	4	47	0.0123036	7.84314	92.1569	36	42	4.41925e-08	46.1538	53.8462
Lipoprotein	5	45	0.0165817	10	90	33	26	0.00533503	55.9322	44.0678
DNA repair	0	20	0.0212731	0	100	18	3	0.0189898	85.7143	14.2857
GTP-binding	1	29	0.0273455	3.33333	96.6667	23	15	0.00190059	60.5263	39.4737
Protein biosynthesis	1	16	0.0274773	5.88235	94.1176	16	3	0.0197303	84.2105	15.7895
Initiation factor	0	10	0.0364142	0	100	12	2	0.000756774	85.7143	14.2857
mRNA transport	1	9	0.0364142	10	90	7	5	0.00907624	58.3333	41.6667
Ribosomal protein											17	0	0.00120093	100	0
Mitochondrion inner membrane											13	0	0.00470833	100	0
Mitochondrion						64	13	0.00369344	83.1169	16.8831	27	3	0.0011591	90	10
Ribonucleoprotein						40	3	0.00562244	93.0233	6.97674	20	2	7.6231e-05	90.9091	9.09091
Phosphoprotein	74	402	3.78595e-42	15.5462	84.4538	286	235	2.95858e-36	54.8944	45.1056	82	30	0.0005474	73.2143	26.7857
Acetylation	18	256	3.51183e-41	6.56934	93.4307	220	77	1.28615e-37	74.0741	25.9259	75	10	6.93663e-14	88.2353	11.7647
Ubl conjugation	14	110	3.0263e-10	11.2903	88.7097	83	63	1.49883e-10	56.8493	43.1507	24	10	0.00721562	70.5882	29.4118
Isopeptide bond	9	65	7.3839e-10	12.1622	87.8378	49	24	1.213e-06	67.1233	32.8767	15	6	0.0203929	71.4286	28.5714
Zinc	17	110	1.4093e-05	13.3858	86.6142	101	58	1.16088e-08	63.522	36.478	21	20	0.0177441	51.2195	48.7805
Transport	30	105	1.52522e-05	22.2222	77.7778	90	63	2.07595e-05	58.8235	41.1765	44	10	1.82695e-05	81.4815	18.5185
RNA-binding	3	42	2.40006e-05	6.66667	93.3333	44	11	4.23044e-07	80	20	14	5	0.0011591	73.6842	26.3158
Protein transport	4	44	5.21742e-05	8.33333	91.6667	35	20	2.02205e-05	63.6364	36.3636	16	2	0.0105619	88.8889	11.1111
Associative analysis of DEGs for comparison groups was carried out according to the DAVID database. The number of up-regulated (Up) and down-regulated (Down) DEGs, as well as the Padj-values are shown. Functional annotations (Functional categories) with a Padj-value <0.05 were selected for analysis.
The functional annotations associated with more than 75 presents of up-regulated DEGs
The functional annotations associated with more than 75 presents of down-regulated DEGs
