# Supplementary material for: Antistress Action of Melanocortin Derivatives Associated with Correction of Gene Expression Patterns in the Hippocampus of Male Rats Following Acute Stress
Source: Int J Mol Sci. 2021 Sep 17;22(18):10054. doi: 10.3390/ijms221810054 (PMC8469576; doi:10.3390/ijms221810054)
Supplement: Supplementary file 1 [file ijms-22-10054-s001.zip › Supplementary Table S2.xlsx]

## Sheet: Лист1
Table S2. DEGs in STR-V vs. NS-V groups
RefSeq ID	Gene symbol	Description	Ratio	±SE	Padj
NM_001033691	Irf7	interferon regulatory factor 7 (Irf7), mRNA	4.9785	2.51764	0.0195273
NM_001106015	Pla2g3	phospholipase A2, group III (Pla2g3), mRNA	3.23479	1.23239	0.00158177
NM_001014058	Usp18	ubiquitin specific peptidase 18 (Usp18), mRNA	2.89097	1.45051	0.0348729
NM_001166403	RT1-T24-3	RT1 class I, locus T24, gene 3 (RT1-T24-3), mRNA	2.59696	1.08442	0.0122833
NM_001002805; NM_031504	C4b	complement component 4B (Chido blood group) (C4b), mRNA; complement component 4A (Rodgers blood group) (C4a), mRNA	2.51264	0.915476	0.0378809
NM_001024755	Ube2l6	ubiquitin-conjugating enzyme E2L 6 (Ube2l6), mRNA	2.34626	0.860403	0.0234321
NM_139096	Lgals3bp	lectin, galactoside-binding, soluble, 3 binding protein (Lgals3bp), mRNA	2.34498	0.628818	0.0204979
NM_198131	Tlr9	toll-like receptor 9 (Tlr9), mRNA	2.33604	1.03457	0.0377793
NM_144752	Oas1b	2-5 oligoadenylate synthetase 1B (Oas1b), mRNA	2.30671	0.710498	0.00452518
NM_001130494	Recql4	RecQ protein-like 4 (Recql4), mRNA	2.28251	0.328901	0.0236518
NM_021680	Nxph4	neurexophilin 4 (Nxph4), mRNA	2.22168	0.445071	0.0185666
NM_139258	Bmf	Bcl2 modifying factor (Bmf), mRNA	2.2175	0.614561	0.00334118
NM_138826	Mt1a	metallothionein 1a (Mt1a), mRNA	2.1735	0.551889	0.000298769
NM_001108234	Neu4	sialidase 4 (Neu4), mRNA	2.16836	0.381791	6.63021e-05
NM_001108395	Plac9	placenta-specific 9 (Plac9), mRNA	2.13095	0.232959	0.0383109
NM_001008722	Irf8	interferon regulatory factor 8 (Irf8), mRNA	2.05633	0.586636	0.00889587
NM_031022	Cspg4	chondroitin sulfate proteoglycan 4 (Cspg4), mRNA	2.04976	0.352772	2.99442e-06
NM_001106858	Col7a1	collagen, type VII, alpha 1 (Col7a1), mRNA	2.02294	0.488792	0.038972
NM_053962	Sds	serine dehydratase (Sds), mRNA	1.98925	0.209755	0.0261683
NM_022303	Card9	caspase recruitment domain family, member 9 (Card9), mRNA	1.98761	0.365539	0.0338732
NM_153305	Fzd9	frizzled class receptor 9 (Fzd9), mRNA	1.98183	0.293425	7.92976e-06
NM_001002827	Notch4	notch 4 (Notch4), mRNA	1.97931	0.279062	2.27604e-05
NM_001044248	Traf3ip2	Traf3 interacting protein 2 (Traf3ip2), mRNA	1.97318	0.0733845	0.00537353
NM_001012041	Irf9	interferon regulatory factor 9 (Irf9), mRNA	1.96315	0.459152	0.00136534
NM_001037632; NM_181374	Sp7	Sp7 transcription factor (Sp7), transcript variant 1, mRNA; Sp7 transcription factor (Sp7), transcript variant 2, mRNA	1.96142	0.343401	0.016429
NM_001025029	Tifab	TRAF-interacting protein with forkhead-associated domain, family member B (Tifab), mRNA	1.95512	0.438882	0.00241193
NM_001005558	Fam151a	family with sequence similarity 151, member A (Fam151a), mRNA	1.92883	0.289814	0.00372428
NM_001100684	Sh3bp2	SH3-domain binding protein 2 (Sh3bp2), mRNA	1.91232	0.33568	0.000471883
NM_019143	Fn1	no definition	1.90688	0.44897	0.000250756
NM_001191805	Mcm3	minichromosome maintenance complex component 3 (Mcm3), mRNA	1.90568	0.322125	0.0452871
NM_001143750	Nrarp	Notch-regulated ankyrin repeat protein (Nrarp), mRNA	1.90173	0.149995	1.01005e-07
NM_019262	C1qb	complement component 1, q subcomponent, B chain (C1qb), mRNA	1.88636	0.223719	2.36102e-06
NM_001106683	Mfsd2a	major facilitator superfamily domain containing 2A (Mfsd2a), mRNA	1.87096	0.314929	7.79213e-05
NM_144738	Pnpla7	patatin-like phospholipase domain containing 7 (Pnpla7), mRNA	1.86151	0.352007	0.000158853
NM_053429	Fgfr3	fibroblast growth factor receptor 3 (Fgfr3), mRNA	1.84154	0.316038	4.19327e-05
NM_173331	Mapk15	mitogen-activated protein kinase 15 (Mapk15), mRNA	1.8294	0.168583	0.0464827
NM_032055	Tap1	transporter 1, ATP-binding cassette, sub-family B (MDR/TAP) (Tap1), mRNA	1.82323	0.473375	0.0249943
NM_053580	Slc27a1	solute carrier family 27 (fatty acid transporter), member 1 (Slc27a1), mRNA	1.82102	0.15369	3.68865e-08
NM_021760	Col5a3	collagen, type V, alpha 3 (Col5a3), mRNA	1.81903	0.120484	8.49895e-07
NM_001135016	Tmem86a	transmembrane protein 86A (Tmem86a), mRNA	1.81414	0.18545	0.000678901
NM_022591	Tep1	telomerase associated protein 1 (Tep1), mRNA	1.81305	0.32902	0.000293635
NM_022215	Gpd1	glycerol-3-phosphate dehydrogenase 1 (soluble) (Gpd1), mRNA	1.80267	0.293032	8.03355e-05
NM_001109122	Tmem173	transmembrane protein 173 (Tmem173), mRNA	1.80166	0.332971	0.0342408
NM_001008886	RT1-S3	RT1 class Ib, locus S3 (RT1-S3), mRNA	1.79713	0.547323	0.0270433
NM_001108067	Hmha1	histocompatibility (minor) HA-1 (Hmha1), mRNA	1.79694	0.419884	0.0072121
NM_001106714	Slc7a15	solute carrier family 7 (cationic amino acid transporter, y+ system), member 15 (Slc7a15), mRNA	1.78984	0.226825	0.00807269
NM_001170335	Erf	Ets2 repressor factor (Erf), mRNA	1.78309	0.25884	4.04593e-05
NM_001005892	Spi1	Spi-1 proto-oncogene (Spi1), mRNA	1.7809	0.229144	0.00295005
NM_001130490	Lrp1	low density lipoprotein receptor-related protein 1 (Lrp1), mRNA	1.78003	0.264313	1.91031e-05
NM_031627	Nr1h3	nuclear receptor subfamily 1, group H, member 3 (Nr1h3), mRNA	1.77758	0.249768	0.0302753
NM_001130583	Parvg	parvin, gamma (Parvg), mRNA	1.7733	0.275957	0.00550376
NM_001013118	Abi3	ABI family, member 3 (Abi3), mRNA	1.77205	0.27816	0.0129336
NM_172222	C2	complement component 2 (C2), mRNA	1.77183	0.354572	0.00396595
NM_001108614	Lime1	Lck interacting transmembrane adaptor 1 (Lime1), mRNA	1.76849	0.527388	0.0343135
NM_001107226	Sh3tc1	SH3 domain and tetratricopeptide repeats 1 (Sh3tc1), mRNA	1.76735	0.201187	0.00713347
NM_001108513	Unc93b1	unc-93 homolog B1 (C. elegans) (Unc93b1), mRNA	1.76516	0.229905	0.00119941
NM_001114405	Ptp4a3	protein tyrosine phosphatase type IVA, member 3 (Ptp4a3), mRNA	1.76405	0.294155	0.000244707
NM_031741	Slc2a5	solute carrier family 2 (facilitated glucose/fructose transporter), member 5 (Slc2a5), mRNA	1.76287	0.572622	0.0326525
NM_022190	Acan	aggrecan (Acan), mRNA	1.76142	0.0422734	0.000148928
NM_001173344	Spred3	sprouty-related, EVH1 domain containing 3 (Spred3), mRNA	1.75724	0.130423	7.63969e-05
NM_012795	Gp5	glycoprotein V (platelet) (Gp5), mRNA	1.7548	0.301202	0.0278166
NM_001107431	Chst5	carbohydrate (N-acetylglucosamine 6-O) sulfotransferase 5 (Chst5), mRNA	1.75429	0.216635	0.0316477
NM_133393	Lfng	LFNG O-fucosylpeptide 3-beta-N-acetylglucosaminyltransferase (Lfng), mRNA	1.74803	0.290625	0.000240711
NM_001044300	MGC112715	hypothetical protein LOC690899 (MGC112715), mRNA	1.74524	0.471295	0.00471054
NM_001077200	Piezo1	family with sequence similarity 38, member A (Fam38a), mRNA	1.74315	0.162331	9.74455e-05
NM_001033687	Ushbp1	Usher syndrome 1C binding protein 1 (Ushbp1), mRNA	1.74304	0.256979	0.0152495
NM_019311	Inpp5d	inositol polyphosphate-5-phosphatase D (Inpp5d), mRNA	1.7419	0.433449	0.00600531
NM_170668	Slc13a5	solute carrier family 13 (sodium-dependent citrate transporter), member 5 (Slc13a5), mRNA	1.74125	0.176143	0.000614685
NM_001106698	H6pd	hexose-6-phosphate dehydrogenase (glucose 1-dehydrogenase) (H6pd), mRNA	1.72257	0.357602	0.00553057
NM_001008826	RT1-T24-4	RT1 class I, locus T24, gene 4 (RT1-T24-4), mRNA	1.71997	0.336293	0.0225014
NM_212528	Col11a2	collagen, type XI, alpha 2 (Col11a2), mRNA	1.7177	0.261635	0.000121113
NM_001039013	Tle2	transducin-like enhancer of split 2 (Tle2), mRNA	1.71671	0.153891	0.00318574
NM_017154	Xdh	xanthine dehydrogenase (Xdh), mRNA	1.71592	0.159135	0.00153907
NM_001025281	Slc9a8	solute carrier family 9, subfamily A (NHE8, cation proton antiporter 8), member 8 (Slc9a8), mRNA	1.7099	0.205222	0.000219568
NM_138515	Cyp2d4	cytochrome P450, family 2, subfamily d, polypeptide 4 (Cyp2d4), mRNA	1.70766	0.112115	2.92591e-05
NM_001108729	Pmel	PMEL - premelanosome protein	1.70223	0.29459	0.0137791
NM_001107544	Dchs1	dachsous cadherin-related 1 (Dchs1), mRNA	1.70153	0.120973	2.31683e-06
NM_001002829	Rasl11a	RAS-like family 11 member A (Rasl11a), mRNA	1.70137	0.145833	0.00427156
NM_031323	Bmp1	bone morphogenetic protein 1 (Bmp1), mRNA	1.69674	0.111163	1.91031e-05
NM_134405	Slc12a9	no definition	1.69671	0.190855	0.000278663
NM_040669	Hps1	no definition	1.6942	0.223759	0.00311779
NM_012575	Grin2c	glutamate receptor, ionotropic, N-methyl D-aspartate 2C (Grin2c), mRNA	1.69122	0.213	3.64633e-05
NM_198759	Arhgap27	Rho GTPase activating protein 27 (Arhgap27), mRNA	1.69101	0.5034	0.0414541
NM_177932	Pafah2	platelet-activating factor acetylhydrolase 2 (Pafah2), mRNA	1.68957	0.206542	0.0419981
NM_001107017	Traf4	Tnf receptor associated factor 4 (Traf4), mRNA	1.68479	0.0787978	3.16938e-05
NM_001126288	Pld4	phospholipase D family, member 4 (Pld4), mRNA	1.68343	0.296752	0.00220273
NM_001143895	Pgap3	post-GPI attachment to proteins 3 (Pgap3), mRNA	1.68315	0.0517106	0.0004472
NM_053904	Oplah	5-oxoprolinase (ATP-hydrolysing) (Oplah), mRNA	1.68178	0.159733	3.63809e-05
NM_001105868	Ephb3	Eph receptor B3 (Ephb3), mRNA	1.68059	0.141783	3.16938e-05
NM_153318	Cyp4f6	cytochrome P450, family 4, subfamily f, polypeptide 6 (Cyp4f6), mRNA	1.68053	0.109156	0.0114707
NM_001105710	Cad	carbamoyl-phosphate synthetase 2, aspartate transcarbamylase, and dihydroorotase (Cad), mRNA	1.68039	0.155254	6.07498e-05
NM_001108135	Robo3	roundabout, axon guidance receptor, homolog 3 (Drosophila) (Robo3), mRNA	1.67745	0.302037	0.0131206
NM_152242	Gpr56	no definition	1.67623	0.202257	2.50589e-05
NM_001276707; NM_001276708	Srebf1	sterol regulatory element binding transcription factor 1 (Srebf1), transcript variant 1, mRNA; sterol regulatory element binding transcription factor 1 (Srebf1), transcript variant 2, mRNA	1.67569	0.229358	8.03355e-05
NM_001040186; NM_012811	Mfge8	milk fat globule-EGF factor 8 protein (Mfge8), transcript variant 1, mRNA; milk fat globule-EGF factor 8 protein (Mfge8), transcript variant 2, mRNA	1.67511	0.0713856	2.28696e-08
NM_001127636	Nudt13	nudix (nucleoside diphosphate linked moiety X)-type motif 13 (Nudt13), mRNA	1.674	0.140614	0.0495114
NM_080786	Slco2b1	solute carrier organic anion transporter family, member 2b1 (Slco2b1), mRNA	1.67397	0.477313	0.0173374
NM_053652	Flt4	fms-related tyrosine kinase 4 (Flt4), mRNA	1.67238	0.269722	0.0299911
NM_001037660	Csf2ra	colony stimulating factor 2 receptor, alpha, low-affinity (granulocyte-macrophage) (Csf2ra), mRNA	1.66946	0.195287	0.0405974
NM_001108738	Ilvbl	ilvB (bacterial acetolactate synthase)-like (Ilvbl), mRNA	1.66742	0.110967	0.000240711
NM_001037780	Itgb2	integrin, beta 2 (Itgb2), mRNA	1.667	0.544932	0.0432431
NM_001106868	Hhatl	hedgehog acyltransferase-like (Hhatl), mRNA	1.66637	0.288478	0.0326057
NM_030842	Itga7	integrin, alpha 7 (Itga7), mRNA	1.66634	0.0902851	1.20664e-05
NM_053596	Ece1	endothelin converting enzyme 1 (Ece1), mRNA	1.66351	0.130981	6.18288e-06
NM_001109062	Gpr146	G protein-coupled receptor 146 (Gpr146), mRNA	1.66122	0.369491	0.0122833
NM_145776	Slc38a3	solute carrier family 38, member 3 (Slc38a3), mRNA	1.66104	0.0838199	4.24943e-07
NM_012661	Sts	steroid sulfatase (microsomal), isozyme S (Sts), mRNA	1.65952	0.18709	0.000210316
NM_024364	Hr	no definition	1.65884	0.145014	5.48761e-05
NM_053726	Slc7a10	solute carrier family 7 (neutral amino acid transporter light chain, asc system), member 10 (Slc7a10), mRNA	1.65806	0.234945	0.000559579
NM_001257352	Pkd1	polycystic kidney disease 1 homolog (human) (Pkd1), mRNA	1.65643	0.298803	0.000919572
NM_001108786	Csrnp1	cysteine-serine-rich nuclear protein 1 (Csrnp1), mRNA	1.65511	0.21039	0.00729286
NM_023985	Trib1	tribbles pseudokinase 1 (Trib1), mRNA	1.64967	0.346103	0.0272809
NM_001106074	Crlf1	cytokine receptor-like factor 1 (Crlf1), mRNA	1.64642	0.199344	0.000139478
NM_012522	Cbs	cystathionine beta synthase (Cbs), mRNA	1.64511	0.0925762	5.8724e-07
NM_001103364	Mroh1	maestro heat-like repeat family member 1 (Mroh1), mRNA	1.64148	0.148225	0.000595238
NM_001130577	Cyth4	cytohesin 4 (Cyth4), mRNA	1.63897	0.413041	0.0251666
NM_001108641	Rpusd3	RNA pseudouridylate synthase domain containing 3 (Rpusd3), mRNA	1.63795	0.202695	0.00787348
NM_022534	Tcn2	transcobalamin 2 (Tcn2), mRNA	1.63748	0.153943	7.70844e-05
NM_053385	Prelp	proline/arginine-rich end leucine-rich repeat protein (Prelp), mRNA	1.63497	0.237588	0.000574247
NM_001135878	Plxnb3	plexin B3 (Plxnb3), mRNA	1.63426	0.214526	0.000481643
NM_001134780	Parvb	parvin, beta (Parvb), mRNA	1.63284	0.0727784	5.8724e-07
NM_001014200	Sppl2b	signal peptide peptidase-like 2B (Sppl2b), mRNA	1.63115	0.0989594	1.72867e-05
NM_017035	Plcd1	phospholipase C, delta 1 (Plcd1), mRNA	1.63067	0.0988724	0.000240251
NM_001107435	Kcng4	potassium voltage-gated channel, subfamily G, member 4 (Kcng4), mRNA	1.62566	0.109787	1.20664e-05
NM_001007677	Lyl1	lymphoblastic leukemia associated hematopoiesis regulator 1 (Lyl1), mRNA	1.6239	0.143558	0.034814
NM_001106168	Mmp15	matrix metallopeptidase 15 (Mmp15), mRNA	1.62373	0.0650647	5.8724e-07
NM_001108821	Abcd1	ATP-binding cassette, subfamily D (ALD), member 1 (Abcd1), mRNA	1.62342	0.155546	0.000483288
NM_001191875	Ankrd52	ankyrin repeat domain 52 (Ankrd52), mRNA	1.62173	0.148791	4.04593e-05
NM_020084	Cacna1i	calcium channel, voltage-dependent, T type, alpha 1I subunit (Cacna1i), mRNA	1.61801	0.12088	3.43412e-06
NM_198763	Slc1a4	solute carrier family 1 (glutamate/neutral amino acid transporter), member 4 (Slc1a4), mRNA	1.61746	0.263542	0.00277775
NM_053538	Laptm5	lysosomal protein transmembrane 5 (Laptm5), mRNA	1.61626	0.440474	0.018579
NM_001135778	Prodh	proline dehydrogenase (oxidase) 1 (Prodh), nuclear gene encoding mitochondrial protein, mRNA	1.61567	0.17663	0.00020884
NM_031320	Celsr3	cadherin, EGF LAG seven-pass G-type receptor 3 (Celsr3), mRNA	1.61566	0.328397	0.0042881
NM_057134	Chrd	chordin (Chrd), mRNA	1.613	0.233441	0.0011129
NM_001079939	Lmf2	lipase maturation factor 2 (Lmf2), mRNA	1.6088	0.0611086	6.18288e-06
NM_001109605	LOC690617	hypothetical protein LOC690617 (LOC690617), mRNA	1.60874	0.18424	0.00473626
NM_031525	Pdgfrb	platelet derived growth factor receptor, beta polypeptide (Pdgfrb), mRNA	1.60843	0.136034	3.59056e-05
NM_001108668	Akna	AT-hook transcription factor (Akna), mRNA	1.60792	0.175335	0.00134247
NM_001130565	Fam83h	family with sequence similarity 83, member H (Fam83h), mRNA	1.60679	0.151939	0.0140464
NM_134432	Agt	angiotensinogen (serpin peptidase inhibitor, clade A, member 8) (Agt), mRNA	1.60552	0.145211	1.6021e-05
NM_001109615	Gys1	glycogen synthase 1, muscle (Gys1), mRNA	1.60479	0.13149	6.32328e-05
NM_145784	Gpr37l1	G protein-coupled receptor 37-like 1 (Gpr37l1), mRNA	1.60436	0.162731	4.04593e-05
NM_001008515	C1qa	complement component 1, q subcomponent, A chain (C1qa), mRNA	1.60381	0.242112	0.00110569
NM_053731	Ntn1	netrin 1 (Ntn1), mRNA	1.59841	0.262382	0.0183062
NM_001024687	Mrc2	mannose receptor, C type 2 (Mrc2), mRNA	1.59482	0.207239	0.00291763
NM_001109226	Prrt4	proline-rich transmembrane protein 4 (Prrt4), mRNA	1.59356	0.147534	0.0166097
NM_001004089	Sipa1	signal-induced proliferation-associated 1 (Sipa1), mRNA	1.59343	0.190778	0.00133781
NM_001033665; NM_012916	Bcan	brevican (Bcan), transcript variant 1, mRNA; no definition	1.59326	0.0989947	1.23219e-06
NM_001164296; NM_001164297; NM_001164298; NM_001164299; NM_001164302; NM_001164303; NM_001164304; NM_001164305; NM_001164307; NM_001164308; NM_022401	Plec	plectin (Plec), transcript variant 1, mRNA; plectin (Plec), transcript variant 2, mRNA; plectin (Plec), transcript variant 3, mRNA; plectin (Plec), transcript variant 4, mRNA; plectin (Plec), transcript variant 5, mRNA; plectin (Plec), transcript variant 7, mRNA; plectin (Plec), transcript variant 8, mRNA; plectin (Plec), transcript variant 9, mRNA; plectin (Plec), transcript variant 10, mRNA; pl…	1.5925	0.189524	0.000111679
NM_001107711	Mov10	Moloney leukemia virus 10 (Mov10), mRNA	1.59177	0.0935687	0.00534434
NM_001014090	Oaf	OAF homolog (Drosophila) (Oaf), mRNA	1.59019	0.216523	0.000923881
NM_001107816	Tor4a	torsin family 4, member A (Tor4a), mRNA	1.58964	0.10598	0.0101722
NM_172030	Entpd2	ectonucleoside triphosphate diphosphohydrolase 2 (Entpd2), mRNA	1.58887	0.160448	0.000156242
NM_139332	Tpcn1	two pore segment channel 1 (Tpcn1), mRNA	1.58844	0.171788	0.000108156
NM_001134629	RGD1561149	similar to mKIAA1522 protein (RGD1561149), mRNA	1.58762	0.165463	0.00145163
NM_001008829	RT1-A2	RT1 class Ia, locus A2 (RT1-A2), mRNA	1.58581	0.241298	0.0347293
NM_031054	Mmp2	no definition	1.58418	0.259897	0.0204494
NM_022953	Slit1	slit homolog 1 (Drosophila) (Slit1), mRNA	1.5829	0.0729775	3.74403e-07
NM_001107755	Pamr1	peptidase domain containing associated with muscle regeneration 1 (Pamr1), mRNA	1.58139	0.426865	0.0408689
NM_001134698	Aldh4a1	aldehyde dehydrogenase 4 family, member A1 (Aldh4a1), mRNA	1.58089	0.0887823	4.84523e-05
NM_134403	Abtb2	ankyrin repeat and BTB (POZ) domain containing 2 (Abtb2), mRNA	1.58081	0.143662	0.00412962
NM_001071777	Gpr17	G protein-coupled receptor 17 (Gpr17), mRNA	1.57979	0.448121	0.0375982
NM_001105721	Notch1	notch 1 (Notch1), mRNA	1.57964	0.198619	0.000389631
NM_001170462	Sema4b	sema domain, immunoglobulin domain (Ig), transmembrane domain (TM) and short cytoplasmic domain, (semaphorin) 4B (Sema4b), mRNA	1.57872	0.207108	0.0028017
NM_053669	Sh2b2	SH2B adaptor protein 2 (Sh2b2), mRNA	1.57699	0.180439	0.0259217
NM_001109449	Glyctk	glycerate kinase (Glyctk), mRNA	1.57688	0.20566	0.0479551
NM_001108868	Rnf31	ring finger protein 31 (Rnf31), mRNA	1.57632	0.0784004	3.05019e-05
NM_001107124	Ttyh3	tweety family member 3 (Ttyh3), mRNA	1.57367	0.113453	6.15628e-06
NM_001191577	Midn	midnolin (Midn), mRNA	1.57036	0.0960596	2.61749e-05
NM_207613	Cdh15	cadherin 15 (Cdh15), mRNA	1.56952	0.152741	0.030614
NM_001106079	Atp13a1	ATPase type 13A1 (Atp13a1), mRNA	1.56796	0.109165	3.31784e-05
NM_001145842; NM_017113	Grn	granulin (Grn), transcript variant 2, mRNA; granulin (Grn), transcript variant 1, mRNA	1.56772	0.0762851	5.48311e-06
NM_212497	Dxo	decapping exoribonuclease (Dxo), mRNA	1.56769	0.137421	0.0131039
NM_001011905	Stat2	signal transducer and activator of transcription 2 (Stat2), mRNA	1.56581	0.103611	7.7647e-05
NM_024372	Slc6a11	solute carrier family 6 (neurotransmitter transporter), member 11 (Slc6a11), mRNA	1.56541	0.225404	0.00125446
NM_001014013	Usb1	U6 snRNA biogenesis 1 (Usb1), mRNA	1.56467	0.195813	0.0264323
NM_012524	Cebpa	CCAAT/enhancer binding protein (C/EBP), alpha (Cebpa), transcript variant 1, mRNA	1.56425	0.240344	0.0113004
NM_001006971	Cln3	ceroid-lipofuscinosis, neuronal 3 (Cln3), mRNA	1.56258	0.161907	0.00308463
NM_001009695	Wnt7b	wingless-type MMTV integration site family, member 7B (Wnt7b), mRNA	1.56249	0.111897	0.000105998
NM_001010968	Eng	no definition	1.56153	0.106219	4.71518e-05
NM_001034855	Gpr153	G protein-coupled receptor 153 (Gpr153), mRNA	1.56106	0.207863	0.0280424
NM_130742	Galnt10	polypeptide N-acetylgalactosaminyltransferase 10 (Galnt10), mRNA	1.55994	0.107915	0.00829575
NM_001012146	Dgcr2	DiGeorge syndrome critical region gene 2 (Dgcr2), mRNA	1.55969	0.104599	2.91762e-05
NM_001107457	Kptn	no definition	1.5574	0.177428	0.0135464
NM_001100655	Nacad	NAC alpha domain containing (Nacad), mRNA	1.55681	0.0466124	1.08598e-06
NM_001107225	Sorcs2	sortilin-related VPS10 domain containing receptor 2 (Sorcs2), mRNA	1.55434	0.0368348	8.49895e-07
NM_001271363	Astn2	astrotactin 2 (Astn2), mRNA	1.55429	0.191608	0.00075778
NM_001100976	Pbxip1	pre-B-cell leukemia homeobox interacting protein 1 (Pbxip1), mRNA	1.55369	0.101644	2.40538e-05
NM_001191871	Zbtb40	zinc finger and BTB domain containing 40 (Zbtb40), mRNA	1.55364	0.27589	0.022625
NM_001278475	Ptger1	no definition	1.55349	0.247179	0.0249138
NM_001106586	Irf5	interferon regulatory factor 5 (Irf5), mRNA	1.55326	0.229059	0.0110264
NM_001107162	Dcaf15	DDB1 and CUL4 associated factor 15 (Dcaf15), mRNA	1.5529	0.175602	0.00295254
NM_001014082	Ncln	nicalin (Ncln), mRNA	1.5528	0.0777689	4.94775e-06
NM_022296	Xylt2	xylosyltransferase II (Xylt2), mRNA	1.55233	0.134057	0.000505414
NM_001107308	Gmip	Gem-interacting protein (Gmip), mRNA	1.5519	0.205785	0.0179375
NM_001107133	Gigyf1	GRB10 interacting GYF protein 1 (Gigyf1), mRNA	1.55187	0.294486	0.0067632
NM_001039339	Zdhhc18	zinc finger, DHHC-type containing 18 (Zdhhc18), mRNA	1.55083	0.150143	0.00125446
NM_001008524	C1qc	complement component 1, q subcomponent, C chain (C1qc), mRNA	1.55048	0.157611	0.00101265
NM_012638	Pygm	phosphorylase, glycogen, muscle (Pygm), mRNA	1.55032	0.0860527	6.73259e-06
NM_001107994	Spsb1	splA/ryanodine receptor domain and SOCS box containing 1 (Spsb1), mRNA	1.54743	0.123873	0.00182019
NM_001109545	Atg2a	autophagy related 2A (Atg2a), mRNA	1.54715	0.0720861	5.5924e-06
NM_001106574	Chpf2	chondroitin polymerizing factor 2 (Chpf2), mRNA	1.54713	0.187006	0.00111803
NM_001013938	Vwa1	von Willebrand factor A domain containing 1 (Vwa1), mRNA	1.54659	0.275464	0.00856152
NM_017332	Fasn	fatty acid synthase (Fasn), mRNA	1.54627	0.0819214	2.28736e-06
NM_001271089; NM_019283	Slc3a2	solute carrier family 3 (amino acid transporter heavy chain), member 2 (Slc3a2), transcript variant 2, mRNA; solute carrier family 3 (amino acid transporter heavy chain), member 2 (Slc3a2), transcript variant 1, mRNA	1.54599	0.178723	0.000389631
NM_001168664	Gcn1l1	no definition	1.54568	0.0659479	2.5049e-06
NM_001004240	Gpaa1	glycosylphosphatidylinositol anchor attachment 1 (Gpaa1), mRNA	1.54533	0.143568	0.000526141
NM_001135009	Col4a1	collagen, type IV, alpha 1 (Col4a1), mRNA	1.54484	0.205018	0.00150324
NM_024396	Abca2	ATP-binding cassette, subfamily A (ABC1), member 2 (Abca2), mRNA	1.5448	0.0598086	5.80831e-07
NM_019229	Slc12a4	solute carrier family 12 (potassium/chloride transporter), member 4 (Slc12a4), mRNA	1.54435	0.0948327	0.000293187
NM_022547	Aldh1l1	no definition	1.54431	0.119158	0.000225616
NM_001109627	LOC691153	hypothetical protein LOC691153 (LOC691153), mRNA	1.54206	0.147348	0.00529002
NM_012529	Ckb	creatine kinase, brain (Ckb), mRNA	1.54202	0.0983805	6.18288e-06
NM_001105817	Sarm1	sterile alpha and TIR motif containing 1 (Sarm1), mRNA	1.54139	0.11223	0.000156361
NM_001108106	Plxnb2	plexin B2 (Plxnb2), mRNA	1.54103	0.156083	0.000177816
NM_001013977	Aifm3	apoptosis-inducing factor, mitochondrion-associated 3 (Aifm3), nuclear gene encoding mitochondrial protein, mRNA	1.54015	0.143777	0.000537265
NM_033098	Tapbp	TAP binding protein (tapasin) (Tapbp), mRNA	1.54006	0.149314	0.00223635
NM_001108300	Adam11	ADAM metallopeptidase domain 11 (Adam11), mRNA	1.53994	0.122426	3.96129e-05
NM_001107277	Lgi3	leucine-rich repeat LGI family, member 3 (Lgi3), mRNA	1.53962	0.161497	0.000318337
NM_001126268	Tigd5	tigger transposable element derived 5 (Tigd5), mRNA	1.53876	0.145303	0.0282858
NM_201272	Plekhg5	pleckstrin homology domain containing, family G (with RhoGef domain) member 5 (Plekhg5), mRNA	1.53871	0.119819	3.20312e-05
NM_182675	Rab40c	Rab40c, member RAS oncogene family (Rab40c), mRNA	1.53866	0.126912	0.00462852
NM_019312	Itpkb	no definition	1.53752	0.146054	0.000312643
NM_001108203	Tjap1	tight junction associated protein 1 (Tjap1), mRNA	1.53717	0.257209	0.00946724
NM_178101	Plod3	procollagen-lysine, 2-oxoglutarate 5-dioxygenase 3 (Plod3), mRNA	1.53617	0.0984994	0.000163335
NM_024354	Chrna4	cholinergic receptor, nicotinic, alpha 4 (neuronal) (Chrna4), mRNA	1.53594	0.212307	0.00715366
NM_001191655	Tmem104	transmembrane protein 104 (Tmem104), mRNA	1.53526	0.252394	0.0148801
NM_022389	Dhcr7	7-dehydrocholesterol reductase (Dhcr7), mRNA	1.53267	0.0698057	0.000114884
NM_001108878	Thsd1	thrombospondin, type I, domain containing 1 (Thsd1), mRNA	1.53197	0.200119	0.00969189
NM_001012134	B3gnt7	UDP-GlcNAc:betaGal beta-1,3-N-acetylglucosaminyltransferase 7 (B3gnt7), mRNA	1.53078	0.111343	0.00771315
NM_001109425	Zfp703	zinc finger protein 703 (Zfp703), mRNA	1.5296	0.0726776	2.61749e-05
NM_001164657	Fcgbp	Fc fragment of IgG binding protein (Fcgbp), mRNA	1.52947	0.114751	0.0105851
NM_001008520	Abhd1	abhydrolase domain containing 1 (Abhd1), mRNA	1.52764	0.122288	0.00164556
NM_001008365	Tom1	target of myb1 (chicken) (Tom1), mRNA	1.52691	0.0856391	4.48476e-05
NM_001033999	Rpap1	RNA polymerase II associated protein 1 (Rpap1), mRNA	1.52688	0.112239	0.000673536
NM_017093	Akt2	v-akt murine thymoma viral oncogene homolog 2 (Akt2), mRNA	1.52643	0.14233	0.000311814
NM_053322	Nup210	nucleoporin 210 (Nup210), mRNA	1.52561	0.0822608	0.000749756
NM_001044236	Kdm4b	lysine (K)-specific demethylase 4B (Kdm4b), mRNA	1.52557	0.0973402	3.11136e-05
NM_001024294	Clasrp	CLK4-associating serine/arginine rich protein (Clasrp), mRNA	1.52548	0.194264	0.00179928
NM_001134534	Btbd17	BTB (POZ) domain containing 17 (Btbd17), mRNA	1.52464	0.0585162	0.000247398
NM_001271275	Zswim8	zinc finger, SWIM-type containing 8 (Zswim8), mRNA	1.52406	0.0632081	3.16717e-06
NM_001271452	Dhx34	DEAH (Asp-Glu-Ala-His) box polypeptide 34 (Dhx34), mRNA	1.52384	0.0705945	0.000956344
NM_199110	Mfng	MFNG O-fucosylpeptide 3-beta-N-acetylglucosaminyltransferase (Mfng), mRNA	1.52384	0.112024	0.0210074
NM_012506	Atp1a3	ATPase, Na+/K+ transporting, alpha 3 polypeptide (Atp1a3), mRNA	1.52373	0.0888153	6.6334e-06
NM_133562	Inpp5j	inositol polyphosphate-5-phosphatase J (Inpp5j), mRNA	1.52344	0.0826958	2.65221e-05
NM_001134496	Tmem63a	transmembrane protein 63a (Tmem63a), mRNA	1.52168	0.0700178	0.000397221
NM_001108068	Sbno2	strawberry notch homolog 2 (Drosophila) (Sbno2), mRNA	1.52044	0.121271	0.000919827
NM_053292	Vars	valyl-tRNA synthetase (Vars), mRNA	1.52008	0.16136	0.000576392
NM_024383	Hes5	hes family bHLH transcription factor 5 (Hes5), mRNA	1.52005	0.21917	0.0110814
NM_053667	P3h1	leucine proline-enriched proteoglycan (leprecan) 1 (Lepre1), mRNA	1.52002	0.0873601	0.0141122
NM_001108192	Glb1	galactosidase, beta 1 (Glb1), mRNA	1.519	0.16846	0.00312745
NM_001109508	Lrfn4	leucine rich repeat and fibronectin type III domain containing 4 (Lrfn4), mRNA	1.51862	0.094972	0.000206169
NM_021594	Slc9a3r1	solute carrier family 9, subfamily A (NHE3, cation proton antiporter 3), member 3 regulator 1 (Slc9a3r1), mRNA	1.5181	0.0905349	4.08299e-05
NM_001013153	Ubtd1	ubiquitin domain containing 1 (Ubtd1), mRNA	1.51723	0.252466	0.0225945
NM_053406	Pomt1	protein-O-mannosyltransferase 1 (Pomt1), mRNA	1.5169	0.0939755	0.000337214
NM_001033068	Edc4	enhancer of mRNA decapping 4 (Edc4), mRNA	1.51644	0.102278	6.17947e-05
NM_001106069	Fcho1	FCH domain only 1 (Fcho1), mRNA	1.51525	0.266765	0.00777384
NM_001107990	Crocc	ciliary rootlet coiled-coil, rootletin (Crocc), mRNA	1.51462	0.198345	0.00306639
NM_053748	Dpp3	dipeptidylpeptidase 3 (Dpp3), mRNA	1.51427	0.298746	0.0189625
NM_134334	Ctsd	cathepsin D (Ctsd), mRNA	1.51344	0.128405	9.92924e-05
NM_001172809	Ercc2	excision repair cross-complementation group 2 (Ercc2), mRNA	1.51233	0.121967	0.00107294
NM_021679	Nxph3	neurexophilin 3 (Nxph3), mRNA	1.51225	0.230973	0.0112621
NM_001107082	Etv5	ets variant 5 (Etv5), mRNA	1.51044	0.0951645	6.13552e-05
NM_052799	Nos1	nitric oxide synthase 1, neuronal (Nos1), mRNA	1.5096	0.0849424	9.43169e-05
NM_001008843; NM_001033986	RT1-CE5	RT1 class I, locus CE5 (RT1-CE5), transcript variant 1, mRNA; RT1 class I, locus CE5 (RT1-CE5), transcript variant 2, mRNA	1.50955	0.239701	0.0394832
NM_001108201	Abcc10	ATP-binding cassette, subfamily C (CFTR/MRP), member 10 (Abcc10), mRNA	1.50948	0.160999	0.00769029
NM_001108733	Dot1l	DOT1-like histone H3K79 methyltransferase (Dot1l), mRNA	1.5083	0.321266	0.0214981
NM_001191110	Celsr2	cadherin, EGF LAG seven-pass G-type receptor 2 (Celsr2), mRNA	1.50756	0.081471	6.18288e-06
NM_013039	Abcc8	no definition	1.50715	0.102132	0.000352653
NM_031726	Scamp5	secretory carrier membrane protein 5 (Scamp5), mRNA	1.50706	0.036805	2.05892e-06
NM_001271173	Sbf1	SET binding factor 1 (Sbf1), mRNA	1.5064	0.0917172	2.01726e-05
NM_001034081	Paqr7	progestin and adipoQ receptor family member VII (Paqr7), mRNA	1.50636	0.114823	0.000709634
NM_001012120	Naga	N-acetyl galactosaminidase, alpha (Naga), mRNA	1.50632	0.0897358	0.000240711
NM_030828	Gpc1	glypican 1 (Gpc1), mRNA	1.50598	0.146408	0.000338486
NM_001106154	Tmco6	transmembrane and coiled-coil domains 6 (Tmco6), mRNA	1.50568	0.17973	0.0332952
NM_053553	Syngr2	no definition	1.50568	0.0993004	0.00205291
NM_001108303	Sdk2	sidekick cell adhesion molecule 2 (Sdk2), mRNA	1.50553	0.17232	0.00222664
NM_001107078	Slc7a4	solute carrier family 7, member 4 (Slc7a4), mRNA	1.50535	0.0678458	8.49604e-05
NM_001024782	Lrrc8a	leucine rich repeat containing 8 family, member A (Lrrc8a), mRNA	1.50489	0.17327	0.000953911
NM_001191662	Hunk	hormonally upregulated Neu-associated kinase (Hunk), mRNA	1.50482	0.310189	0.0359159
NM_001108334	Ncor2	nuclear receptor co-repressor 2 (Ncor2), mRNA	1.50411	0.0505375	1.94933e-06
NM_178021	Tmem132a	transmembrane protein 132A (Tmem132a), mRNA	1.50406	0.0981618	3.63509e-05
NM_053437	Dgat1	diacylglycerol O-acyltransferase 1 (Dgat1), mRNA	1.50396	0.174664	0.00974312
NM_001080148	Dhcr24	24-dehydrocholesterol reductase (Dhcr24), mRNA	1.50383	0.112797	0.000150747
NM_001037215	Slc35b2	solute carrier family 35 (adenosine 3'-phospho 5'-phosphosulfate transporter), member B2 (Slc35b2), mRNA	1.50319	0.115148	0.000725816
NM_019161	Cdh22	cadherin 22 (Cdh22), mRNA	1.50239	0.0997865	0.000260347
NM_001113422; NM_145775	Nr1d1	nuclear receptor subfamily 1, group D, member 1 (Nr1d1), transcript variant 1, mRNA; nuclear receptor subfamily 1, group D, member 1 (Nr1d1), transcript variant 2, mRNA	1.50232	0.124412	0.000168148
NM_199499	Lgi4	leucine-rich repeat LGI family, member 4 (Lgi4), mRNA	1.50216	0.15116	0.000493158
NM_017190	Mag	myelin-associated glycoprotein (Mag), mRNA	1.50146	0.220954	0.00312745
NM_001191556	Wnk2	WNK lysine deficient protein kinase 2 (Wnk2), mRNA	1.50121	0.0934428	2.69466e-05
NM_001191680	Mfsd10	major facilitator superfamily domain containing 10 (Mfsd10), mRNA	1.50112	0.183521	0.019692
NM_001107073	Sirt7	sirtuin 7 (Sirt7), mRNA	1.50053	0.124025	0.00324665
NM_173094	Hmgcs2	3-hydroxy-3-methylglutaryl-CoA synthase 2 (mitochondrial) (Hmgcs2), mRNA	1.50044	0.19722	0.00349038
NM_199404	Man2b1	mannosidase, alpha, class 2B, member 1 (Man2b1), mRNA	1.50021	0.14623	0.00119963
NM_001108288	Trim37	tripartite motif-containing 37 (Trim37), mRNA	0.666628	0.0986254	0.00575599
NM_001108082	Cdk17	cyclin-dependent kinase 17 (Cdk17), mRNA	0.666571	0.0900324	0.00355295
NM_022856	Nab1	Ngfi-A binding protein 1 (Nab1), mRNA	0.666488	0.0346846	0.00508173
NM_053825	Atp5c1	ATP synthase, H+ transporting, mitochondrial F1 complex, gamma polypeptide 1 (Atp5c1), mRNA	0.666457	0.0443857	0.000125803
NM_001191966	Napb	N-ethylmaleimide-sensitive factor attachment protein, beta (Napb), mRNA	0.666431	0.0750185	0.00527229
NM_001012742	Wee1	WEE1 G2 checkpoint kinase (Wee1), mRNA	0.66642	0.0471197	0.0111415
NM_001012179	Fxr1	no definition	0.666188	0.107372	0.0255756
NM_017295	Gabra5	gamma-aminobutyric acid (GABA) A receptor, alpha 5 (Gabra5), mRNA	0.666034	0.0653433	0.000777385
NM_001108941	Tbl1xr1	transducin (beta)-like 1 X-linked receptor 1 (Tbl1xr1), mRNA	0.665937	0.0798353	0.00325279
NM_012609	Nf1	neurofibromin 1 (Nf1), mRNA	0.665912	0.102564	0.00889692
NM_053637	Stxbp3	syntaxin binding protein 3 (Stxbp3), mRNA	0.665863	0.100141	0.0158682
NM_031076	Pcm1	pericentriolar material 1 (Pcm1), mRNA	0.665759	0.0985645	0.0105479
NM_001014772	Adam9	ADAM metallopeptidase domain 9 (Adam9), mRNA	0.665673	0.0776962	0.00730573
NM_175765	Psip1	PC4 and SFRS1 interacting protein 1 (Psip1), mRNA	0.665673	0.0377021	8.21347e-05
NM_031043	Gyg1	glycogenin 1 (Gyg1), mRNA	0.665465	0.0638513	0.00321271
NM_172032	Txndc9	thioredoxin domain containing 9 (Txndc9), mRNA	0.665422	0.0589136	0.0067632
NM_021767	Nrxn1	no definition	0.665344	0.0916107	0.00380575
NM_001025036	LOC499339	hypothetical protein LOC499339 (LOC499339), mRNA	0.66532	0.0444975	0.00302166
NM_133427	Cyb5r4	cytochrome b5 reductase 4 (Cyb5r4), mRNA	0.665257	0.0595842	0.0374634
NM_001011901	Hsph1	heat shock 105/110 protein 1 (Hsph1), mRNA	0.665226	0.0903956	0.00285013
NM_001108713	Trmt5	tRNA methyltransferase 5 (Trmt5), mRNA	0.665161	0.0501645	0.0383109
NM_001110860; NM_001271101; NM_001271102; NM_001271245; NM_001271246; NM_001271247; NM_001271248; NM_017334	Crem	cAMP responsive element modulator (Crem), transcript variant 3, mRNA; no definition; no definition; no definition; no definition; no definition; no definition; no definition	0.665019	0.0259038	0.0461067
NM_001037778	Dctn5	dynactin 5 (p25) (Dctn5), mRNA	0.665005	0.0831168	0.00506062
NM_001106100	Agtpbp1	ATP/GTP binding protein 1 (Agtpbp1), mRNA	0.664981	0.0831847	0.00207597
NM_001044293	Nap1l5	nucleosome assembly protein 1-like 5 (Nap1l5), mRNA	0.664842	0.0734004	0.00239062
NM_017107	Ogt	O-linked N-acetylglucosamine (GlcNAc) transferase (Ogt), mRNA	0.664834	0.078697	0.00218222
NM_031566	Nfib	nuclear factor I/B (Nfib), mRNA	0.66472	0.0405409	0.000139563
NM_173309	Elavl2	ELAV (embryonic lethal, abnormal vision, Drosophila)-like 2 (Hu antigen B) (Elavl2), mRNA	0.664666	0.113124	0.0247118
NM_001108359	Dcun1d4	DCN1, defective in cullin neddylation 1, domain containing 4 (Dcun1d4), mRNA	0.664598	0.0423757	0.000995023
NM_052809	Cdo1	cysteine dioxygenase type 1 (Cdo1), mRNA	0.664501	0.0358596	0.000228673
NM_012966	Hspe1	heat shock protein 1 (chaperonin 10) (Hspe1), mRNA	0.664475	0.086469	0.00463154
NM_031763	Pafah1b1	platelet-activating factor acetylhydrolase 1b, regulatory subunit 1 (Pafah1b1), mRNA	0.664422	0.0438861	9.72851e-05
NM_031081	Pdpk1	3-phosphoinositide dependent protein kinase-1 (Pdpk1), mRNA	0.664312	0.0876388	0.00606608
NM_001040176	Mon2	MON2 homolog (S. cerevisiae) (Mon2), mRNA	0.664243	0.0878806	0.00551151
NM_001107357	Arhgap12	Rho GTPase activating protein 12 (Arhgap12), mRNA	0.664127	0.0302151	0.00245849
NM_053518	Lyst	no definition	0.6639	0.0533743	0.00147676
NM_001025406	Exosc9	exosome component 9 (Exosc9), mRNA	0.663718	0.0287733	0.0157432
NM_001191756	Thoc2	THO complex 2 (Thoc2), mRNA	0.663655	0.107233	0.0159897
NM_001114181	Mettl5	methyltransferase like 5 (Mettl5), mRNA	0.663617	0.0532342	0.0324391
NM_001033715; NM_001033716; NM_053295	Cast	calpastatin (Cast), transcript variant 2, mRNA; no definition; calpastatin (Cast), transcript variant 1, mRNA	0.663518	0.0663047	0.00881789
NM_012847	Fnta	farnesyltransferase, CAAX box, alpha (Fnta), mRNA	0.663504	0.0877944	0.00669535
NM_133423	Ythdc1	YTH domain containing 1 (Ythdc1), mRNA	0.663401	0.0381578	0.000497659
NM_001108992	Pphln1	periphilin 1 (Pphln1), mRNA	0.663301	0.0779532	0.0174786
NM_001107838	Rbm18	RNA binding motif protein 18 (Rbm18), mRNA	0.663165	0.0532323	0.00322941
NM_001039340	Zdhhc17	zinc finger, DHHC-type containing 17 (Zdhhc17), mRNA	0.663026	0.031812	0.00940557
NM_053862	Lgals8	lectin, galactoside-binding, soluble, 8 (Lgals8), mRNA	0.662883	0.0718646	0.0111513
NM_001107554	Inpp5f	inositol polyphosphate-5-phosphatase F (Inpp5f), mRNA	0.662652	0.0814897	0.00358784
NM_001108029	Arid4a	AT rich interactive domain 4A (Rbp1 like) (Arid4a), mRNA	0.662599	0.0976866	0.0101722
NM_001047085	Ivns1abp	influenza virus NS1A binding protein (Ivns1abp), mRNA	0.662559	0.049916	0.0019854
NM_013066	Map2	microtubule-associated protein 2 (Map2), mRNA	0.662478	0.0796799	0.00103132
NM_001024757	Wwp1	WW domain containing E3 ubiquitin protein ligase 1 (Wwp1), mRNA	0.662372	0.116455	0.0361097
NM_001017504	Zrsr1	zinc finger (CCCH type), RNA binding motif and serine/arginine rich 1 (Zrsr1), mRNA	0.66236	0.0383241	0.000811957
NM_012903	Anp32a	acidic (leucine-rich) nuclear phosphoprotein 32 family, member A (Anp32a), mRNA	0.662334	0.0193055	2.02496e-05
NM_053830	Nup107	nucleoporin 107 (Nup107), mRNA	0.662303	0.0732079	0.0355078
NM_001135174	Tomm7	translocase of outer mitochondrial membrane 7 homolog (yeast) (Tomm7), mRNA	0.662221	0.121696	0.044529
NM_001107862	Nt5c3a	5'-nucleotidase, cytosolic IIIA (Nt5c3a), mRNA	0.662117	0.0275171	0.00460079
NM_001047915	Rapgef5	Rap guanine nucleotide exchange factor (GEF) 5 (Rapgef5), mRNA	0.661916	0.058407	0.000618474
NM_001108030	Daam1	dishevelled associated activator of morphogenesis 1 (Daam1), mRNA	0.661879	0.0376175	0.000495411
NM_001004262	Cog6	component of oligomeric golgi complex 6 (Cog6), mRNA	0.66173	0.0629509	0.00975039
NM_012563	Gad2	glutamate decarboxylase 2 (Gad2), mRNA	0.66143	0.106243	0.0124679
NM_001134754	Seli	no definition	0.661252	0.0945252	0.0210466
NM_001107545	Ipo7	importin 7 (Ipo7), mRNA	0.661242	0.108072	0.0148627
NM_017012	Grm5	glutamate receptor, metabotropic 5 (Grm5), mRNA	0.661201	0.0922182	0.00700272
NM_053554	Picalm	no definition	0.66109	0.0896238	0.00572462
NM_013070	Utrn	utrophin (Utrn), mRNA	0.66108	0.062357	0.00126793
NM_001106932	Fem1c	fem-1 homolog c (C. elegans) (Fem1c), mRNA	0.661046	0.0443624	0.0196097
NM_022178	Myo5a	no definition	0.660873	0.0756829	0.0010275
NM_001134361	Med1	mediator complex subunit 1 (Med1), mRNA	0.66071	0.108336	0.0117121
NM_001012053	Zkscan3	zinc finger with KRAB and SCAN domains 3 (Zkscan3), mRNA	0.660667	0.0432527	0.0191579
NM_031105	Rpl36al	ribosomal protein L36a-like (Rpl36al), mRNA	0.660485	0.0422154	0.000263687
NM_001100945	Rspry1	ring finger and SPRY domain containing 1 (Rspry1), mRNA	0.660155	0.101257	0.0499517
NM_019218	Neurod1	neuronal differentiation 1 (Neurod1), mRNA	0.660018	0.0494767	0.00300567
NM_001011922	Nedd9	neural precursor cell expressed, developmentally down-regulated 9 (Nedd9), mRNA	0.659943	0.0494746	0.00547895
NM_022683	Cul5	cullin 5 (Cul5), mRNA	0.659894	0.0991993	0.0292351
NM_001108098	Cpm	carboxypeptidase M (Cpm), mRNA	0.659888	0.0543931	0.0029118
NM_001108164	Cgnl1	cingulin-like 1 (Cgnl1), mRNA	0.659712	0.0759349	0.00420515
NM_001106912	Ndufb3	NADH dehydrogenase (ubiquinone) 1 beta subcomplex 3 (Ndufb3), mRNA	0.659531	0.02819	0.000335554
NM_134460	Ap1g1	no definition	0.659502	0.100373	0.00790932
NM_054006	Csde1	cold shock domain containing E1, RNA binding (Csde1), mRNA	0.659378	0.114651	0.0102513
NM_001277056	Arfgef1	ADP-ribosylation factor guanine nucleotide-exchange factor 1(brefeldin A-inhibited) (Arfgef1), mRNA	0.659216	0.0802563	0.00485026
NM_001033951; NM_138920	Zc3h14	no definition; no definition	0.659065	0.0834906	0.00824202
NM_001013989	G3bp2	GTPase activating protein (SH3 domain) binding protein 2 (G3bp2), mRNA	0.658947	0.0966694	0.00504443
NM_001106798	Aasdhppt	aminoadipate-semialdehyde dehydrogenase-phosphopantetheinyl transferase (Aasdhppt), mRNA	0.658798	0.0545285	0.0339635
NM_001008342	Akr1e2	aldo-keto reductase family 1, member E2 (Akr1e2), mRNA	0.658598	0.0477918	0.0391335
NM_001106135	Snx2	sorting nexin 2 (Snx2), mRNA	0.658476	0.0479184	0.00931919
NM_001007598	Rpl9	ribosomal protein L9 (Rpl9), mRNA	0.658408	0.137005	0.0148109
NM_001040128	Rmnd1	required for meiotic nuclear division 1 homolog (S. cerevisiae) (Rmnd1), mRNA	0.658303	0.0392364	0.0265504
NM_001006976	Tars	threonyl-tRNA synthetase (Tars), mRNA	0.658248	0.0913817	0.00605692
NM_001107712	Cttnbp2nl	CTTNBP2 N-terminal like (Cttnbp2nl), mRNA	0.658189	0.0843149	0.00803227
NM_001109260	RGD1561849	similar to RIKEN cDNA 3110035E14 (RGD1561849), mRNA	0.657804	0.061114	0.000355698
NM_001115046	LOC687565	no definition	0.657682	0.0589209	0.0256687
NM_001115021	Qk	quaking (Qk), mRNA	0.657538	0.0821252	0.00187376
NM_001195558	Lrrc58	leucine rich repeat containing 58 (Lrrc58), mRNA	0.657377	0.055561	0.011751
NM_001108535	Ccar1	cell division cycle and apoptosis regulator 1 (Ccar1), mRNA	0.657243	0.0853905	0.006144
NM_032106	Robo2	roundabout homolog 2 (Drosophila) (Robo2), mRNA	0.657109	0.0813045	0.00278717
NM_001107919	Fbxl4	no definition	0.657032	0.019741	0.0193438
NM_001108935	Col4a3bp	collagen, type IV, alpha 3 (Goodpasture antigen) binding protein (Col4a3bp), mRNA	0.656936	0.0382261	0.000431361
NM_001013191	Cbfb	core-binding factor, beta subunit (Cbfb), mRNA	0.656846	0.0575487	0.0212386
NM_031026	Dync1li2	dynein, cytoplasmic 1 light intermediate chain 2 (Dync1li2), mRNA	0.656805	0.0357522	4.85552e-05
NM_012993	Nrd1	nardilysin 1 (Nrd1), mRNA	0.656623	0.0724747	0.00119941
NM_138873	Nbn	nibrin (Nbn), mRNA	0.656612	0.078584	0.0378434
NM_199207	Fam21c	family with sequence similarity 21, member C (Fam21c), mRNA	0.656572	0.0828301	0.00146079
NM_181629	Sgtb	small glutamine-rich tetratricopeptide repeat (TPR)-containing, beta (Sgtb), mRNA	0.656469	0.13047	0.030015
NM_001109088	Slc30a9	solute carrier family 30 (zinc transporter), member 9 (Slc30a9), mRNA	0.656467	0.0744184	0.00194344
NM_001109435	Nxpe3	neurexophilin and PC-esterase domain family, member 3 (Nxpe3), mRNA	0.656419	0.0761431	0.0121969
NM_013221	Hbp1	HMG-box transcription factor 1 (Hbp1), mRNA	0.656178	0.0819086	0.0107933
NM_001134982	Mpp6	membrane protein, palmitoylated 6 (MAGUK p55 subfamily member 6) (Mpp6), mRNA	0.65614	0.0932363	0.0080272
NM_001108290	Spag9	sperm associated antigen 9 (Spag9), mRNA	0.656108	0.0695643	0.000572479
NM_017039	Ppp2ca	protein phosphatase 2, catalytic subunit, alpha isozyme (Ppp2ca), mRNA	0.655852	0.0361629	1.91031e-05
NM_001271280; NM_144757	Zfp180	zinc finger protein 180 (Zfp180), transcript variant 2, mRNA; zinc finger protein 180 (Zfp180), transcript variant 1, mRNA	0.655794	0.0222453	4.541e-05
NM_001108937	Paip1	poly(A) binding protein interacting protein 1 (Paip1), mRNA	0.65562	0.069826	0.00377901
NM_001108097	Frs2	fibroblast growth factor receptor substrate 2 (Frs2), mRNA	0.655617	0.0668301	0.00166359
NM_001109625	Capza1	capping protein (actin filament) muscle Z-line, alpha 1 (Capza1), mRNA	0.655611	0.0939169	0.0106159
NM_134331	Epha7	Eph receptor A7 (Epha7), mRNA	0.655486	0.0857816	0.00316801
NM_001025035	Thnsl1	threonine synthase-like 1 (S. cerevisiae) (Thnsl1), mRNA	0.655475	0.0651131	0.0364411
NM_001277209; NM_001277210	Smim15	small integral membrane protein 15 (Smim15), transcript variant 1, mRNA; no definition	0.655108	0.0429053	0.028581
NM_001106933	Ap3s1	adaptor-related protein complex 3, sigma 1 subunit (Ap3s1), mRNA	0.655007	0.0399029	0.00577039
NM_031351	Atrn	attractin (Atrn), mRNA	0.654606	0.0938455	0.00246524
NM_001009424	Eps15	epidermal growth factor receptor pathway substrate 15 (Eps15), mRNA	0.654594	0.0646311	0.000737281
NM_133620	Zhx1	zinc fingers and homeoboxes 1 (Zhx1), mRNA	0.654365	0.067173	0.00149978
NM_001077645	Prkacb	protein kinase, cAMP dependent, catalytic, beta (Prkacb), mRNA	0.654355	0.129847	0.0153258
NM_001108745	Ppfia2	protein tyrosine phosphatase, receptor type, f polypeptide (PTPRF), interacting protein (liprin), alpha 2 (Ppfia2), mRNA	0.654307	0.0720962	0.00190078
NM_019304	Dgkb	diacylglycerol kinase, beta (Dgkb), mRNA	0.654233	0.0778827	0.00166669
NM_001134747	Zmat4	zinc finger, matrin type 4 (Zmat4), mRNA	0.654211	0.0613686	0.00468878
NM_001173507	Stag2	stromal antigen 2 (Stag2), mRNA	0.654204	0.108483	0.0173624
NM_021752	Birc2	baculoviral IAP repeat-containing 2 (Birc2), mRNA	0.654128	0.0477675	0.0135278
NM_001107194	Pogk	pogo transposable element with KRAB domain (Pogk), mRNA	0.65405	0.0824631	0.00494109
NM_001270962; NM_001270963; NM_031739	Kcnd3	potassium voltage-gated channel, Shal-related subfamily, member 3 (Kcnd3), transcript variant 1, mRNA; potassium voltage-gated channel, Shal-related subfamily, member 3 (Kcnd3), transcript variant 2, mRNA; potassium voltage-gated channel, Shal-related subfamily, member 3 (Kcnd3), transcript variant 3, mRNA	0.653912	0.080867	0.0021099
NM_139098	Ddx46	DEAD (Asp-Glu-Ala-Asp) box polypeptide 46 (Ddx46), mRNA	0.653843	0.0309946	7.84664e-05
NM_017268	Hmgcs1	3-hydroxy-3-methylglutaryl-CoA synthase 1 (soluble) (Hmgcs1), mRNA	0.653818	0.0702156	0.000763477
NM_001130501	Zfpm2	zinc finger protein, multitype 2 (Zfpm2), mRNA	0.653452	0.0922361	0.0118456
NM_001024775	Zfp110	zinc finger protein 110 (Zfp110), mRNA	0.653416	0.0731682	0.0176961
NM_001109246	Exoc6b	exocyst complex component 6B (Exoc6b), mRNA	0.653372	0.0762115	0.0014722
NM_031068	Actr3	ARP3 actin-related protein 3 homolog (yeast) (Actr3), mRNA	0.653364	0.0583673	0.000191518
NM_001014166	Il33	no definition	0.653153	0.0733956	0.00741067
NM_001271108; NM_019372	Pdp1	pyruvate dehyrogenase phosphatase catalytic subunit 1 (Pdp1), transcript variant 1, mRNA; pyruvate dehyrogenase phosphatase catalytic subunit 1 (Pdp1), transcript variant 2, mRNA	0.652998	0.0794668	0.0166237
NM_001127545	Rnf139	ring finger protein 139 (Rnf139), mRNA	0.652906	0.0743161	0.0199502
NM_001010956; NM_001033931	Gmcl1	no definition; germ cell-less, spermatogenesis associated 1 (Gmcl1), transcript variant 1, mRNA	0.652781	0.0621789	0.0126989
NM_175838	Eef1a1	eukaryotic translation elongation factor 1 alpha 1 (Eef1a1), mRNA	0.652724	0.046681	2.81705e-05
NM_001109317	Tmem47	transmembrane protein 47 (Tmem47), mRNA	0.652445	0.111205	0.0140223
NM_012777	Apod	apolipoprotein D (Apod), mRNA	0.652391	0.155094	0.025795
NM_001100697	Eif5a2	eukaryotic translation initiation factor 5A2 (Eif5a2), mRNA	0.652339	0.0546895	0.00378802
NM_001014793	Kpna4	karyopherin alpha 4 (importin alpha 3) (Kpna4), mRNA	0.65219	0.0497315	0.00155232
NM_001007608	Skp1	S-phase kinase-associated protein 1 (Skp1), mRNA	0.652184	0.0207984	2.99442e-06
NM_001108792	Bend6	no definition	0.652176	0.0783451	0.0013253
NM_001108617	Cdk14	cyclin-dependent kinase 14 (Cdk14), mRNA	0.65216	0.0480345	7.84664e-05
NM_001012358	Tmem41b	transmembrane protein 41B (Tmem41b), mRNA	0.652141	0.0733749	0.00403617
NM_053772	Pkia	protein kinase (cAMP-dependent, catalytic) inhibitor alpha (Pkia), mRNA	0.652109	0.0696173	0.00500582
NM_031099	Rpl5	ribosomal protein L5 (Rpl5), mRNA	0.651969	0.112796	0.0042881
NM_001106372	March5	membrane-associated ring finger (C3HC4) 5 (March5), mRNA	0.651953	0.0372941	0.00178935
NM_017136	Sqle	squalene epoxidase (Sqle), mRNA	0.651707	0.0623599	0.00178984
NM_001012161	Tbce	tubulin folding cofactor E (Tbce), mRNA	0.651278	0.0587965	0.0087797
NM_001107678	Dhx36	DEAH (Asp-Glu-Ala-His) box polypeptide 36 (Dhx36), mRNA	0.651198	0.0881272	0.00599146
NM_053758	Plce1	phospholipase C, epsilon 1 (Plce1), mRNA	0.651094	0.0555481	0.0221065
NM_053420	Bnip3	BCL2/adenovirus E1B interacting protein 3 (Bnip3), mRNA	0.651038	0.0239341	8.48746e-05
NM_001173339	Sh3bgrl	SH3 domain binding glutamate-rich protein like (Sh3bgrl), mRNA	0.650809	0.104397	0.0086018
NM_001108465	Usp29	ubiquitin specific peptidase 29 (Usp29), mRNA	0.650615	0.10067	0.00962737
NM_147210	Nr1d2	nuclear receptor subfamily 1, group D, member 2 (Nr1d2), mRNA	0.650604	0.0821919	0.0162038
NM_001126296	Tra2a	transformer 2 alpha homolog (Drosophila) (Tra2a), mRNA	0.650381	0.0577084	0.00631438
NM_001106248	Zfp507	zinc finger protein 507 (Zfp507), mRNA	0.650363	0.0932906	0.0324391
NM_019169	Snca	synuclein, alpha (non A4 component of amyloid precursor) (Snca), mRNA	0.650269	0.059455	0.000200545
NM_017060	Pla2g16	phospholipase A2, group XVI (Pla2g16), mRNA	0.650182	0.0881123	0.0216094
NM_019254	Adam10	ADAM metallopeptidase domain 10 (Adam10), mRNA	0.650077	0.0595108	0.00136842
NM_001008362	Zfp655	zinc finger protein 655 (Zfp655), mRNA	0.650035	0.0655155	0.0168029
NM_001134464	Llph	LLP homolog, long-term synaptic facilitation (Aplysia) (Llph), mRNA	0.650016	0.0926872	0.037492
NM_017282	Psma5	proteasome (prosome, macropain) subunit, alpha type 5 (Psma5), mRNA	0.649889	0.029501	0.0036616
NM_001134781	Ankib1	ankyrin repeat and IBR domain containing 1 (Ankib1), mRNA	0.649795	0.0839844	0.00500582
NM_053311	Atp2b1	ATPase, Ca++ transporting, plasma membrane 1 (Atp2b1), mRNA	0.649761	0.0256077	2.23222e-06
NM_012576	Nr3c1	nuclear receptor subfamily 3, group C, member 1 (Nr3c1), mRNA	0.649663	0.04883	0.000686183
NM_024374	Mtpn	myotrophin (Mtpn), mRNA	0.649653	0.0542475	0.000395035
NM_176857	Vcpip1	valosin containing protein (p97)/p47 complex interacting protein 1 (Vcpip1), mRNA	0.649058	0.0530477	0.00295254
NM_053722	Clasp2	cytoplasmic linker associated protein 2 (Clasp2), mRNA	0.648818	0.0704966	0.000542447
NM_012773	Akap11	A kinase (PRKA) anchor protein 11 (Akap11), mRNA	0.648776	0.0679625	0.000658694
NM_001107309	Csgalnact1	chondroitin sulfate N-acetylgalactosaminyltransferase 1 (Csgalnact1), mRNA	0.648672	0.0471037	0.0160422
NM_001135716	Map9	microtubule-associated protein 9 (Map9), mRNA	0.648579	0.0590234	0.000353821
NM_001107734	Tlk1	tousled-like kinase 1 (Tlk1), mRNA	0.648578	0.0312938	0.000113185
NM_001108708	Snx13	sorting nexin 13 (Snx13), mRNA	0.648392	0.0653519	0.0121755
NM_001100470	Nup153	nucleoporin 153 (Nup153), mRNA	0.648338	0.120176	0.014138
NM_001109533	Chmp1b	no definition	0.648186	0.0776247	0.0101722
NM_001144859	Kiaa0408	uncharacterized LOC292199 (Rgd1310049), mRNA	0.647999	0.0843972	0.00251269
NM_153630	Nalcn	no definition	0.647968	0.0839811	0.00206723
NM_138885	Golgb1	golgin B1 (Golgb1), mRNA	0.647923	0.0734419	0.000919827
NM_023024	Dync2h1	no definition	0.647905	0.0840044	0.0104046
NM_001107097	Zbtb11	zinc finger and BTB domain containing 11 (Zbtb11), mRNA	0.647897	0.0454357	0.00272006
NM_001109667	Tiprl	TOR signaling pathway regulator (Tiprl), mRNA	0.647815	0.0467263	0.00913551
NM_001025123	Kdelc2	KDEL (Lys-Asp-Glu-Leu) containing 2 (Kdelc2), mRNA	0.647804	0.0687759	0.0124804
NM_017066	Ptn	pleiotrophin (Ptn), mRNA	0.647732	0.125139	0.00807179
NM_001134503	Camsap2	calmodulin regulated spectrin-associated protein family, member 2 (Camsap2), mRNA	0.647705	0.0497467	7.33818e-05
NM_184050	Ermp1	endoplasmic reticulum metallopeptidase 1 (Ermp1), mRNA	0.64769	0.0569206	0.000832394
NM_001106663	Kdm4c	lysine (K)-specific demethylase 4C (Kdm4c), mRNA	0.64761	0.104009	0.0458926
NM_001106631	Rbpj	recombination signal binding protein for immunoglobulin kappa J region (Rbpj), mRNA	0.647602	0.0650193	0.0026806
NM_001108505	Bccip	BRCA2 and CDKN1A interacting protein (Bccip), mRNA	0.647601	0.0601122	0.0184813
NM_013022	Rock2	Rho-associated coiled-coil containing protein kinase 2 (Rock2), mRNA	0.647575	0.0885552	0.00182612
NM_001002823; NM_001199095; NM_053794	Wnk1	WNK lysine deficient protein kinase 1 (Wnk1), transcript variant 1, mRNA; WNK lysine deficient protein kinase 1 (Wnk1), transcript variant 2, mRNA; no definition	0.647509	0.0739152	0.000587248
NM_001127492	Sphkap	SPHK1 interactor, AKAP domain containing (Sphkap), mRNA	0.647483	0.0988125	0.00465005
NM_013106	Gnai3	guanine nucleotide binding protein (G protein), alpha inhibiting activity polypeptide 3 (Gnai3), mRNA	0.647325	0.0176984	0.00184047
NM_012736	Gpd2	no definition	0.647184	0.062115	0.00206723
NM_001024754	Gmps	guanine monphosphate synthase (Gmps), mRNA	0.647111	0.100775	0.0253521
NM_001134886	Vps13b	vacuolar protein sorting 13 homolog B (yeast) (Vps13b), mRNA	0.647055	0.0990789	0.00553949
NM_001134585	Zfp846	zinc finger protein 846 (Zfp846), mRNA	0.646982	0.0891916	0.0239486
NM_001169120	Zfp91	zinc finger protein 91 (Zfp91), mRNA	0.646821	0.0459124	7.75854e-05
NM_001012180	Bbs7	Bardet-Biedl syndrome 7 (Bbs7), mRNA	0.646677	0.0274234	0.0392795
NM_012784	Cnr1	cannabinoid receptor 1 (brain) (Cnr1), mRNA	0.646363	0.0678523	0.000481921
NM_017279	Psma2	proteasome (prosome, macropain) subunit, alpha type 2 (Psma2), mRNA	0.646279	0.0518878	0.000925424
NM_013065	Ppp1cb	protein phosphatase 1, catalytic subunit, beta isozyme (Ppp1cb), mRNA	0.646204	0.0272283	1.91031e-05
NM_001014150	Yipf5	Yip1 domain family, member 5 (Yipf5), mRNA	0.646193	0.0501467	0.000579913
NM_001110838	Tcaim	T cell activation inhibitor, mitochondrial (Tcaim), mRNA	0.646098	0.0589226	0.0308333
NM_012988	Nfia	nuclear factor I/A (Nfia), mRNA	0.646063	0.0568218	0.000522615
NM_001106731	Brms1l	breast cancer metastasis-suppressor 1-like (Brms1l), mRNA	0.645974	0.0487378	0.000703122
NM_001106023	Erlec1	endoplasmic reticulum lectin 1 (Erlec1), mRNA	0.645893	0.0462688	0.000891918
NM_031057	Aldh6a1	aldehyde dehydrogenase 6 family, member A1 (Aldh6a1), mRNA	0.645679	0.077788	0.00188985
NM_001108741	Appl2	adaptor protein, phosphotyrosine interaction, PH domain and leucine zipper containing 2 (Appl2), mRNA	0.645363	0.0850043	0.0034854
NM_001108501	Ccp110	centriolar coiled coil protein 110kDa (Ccp110), mRNA	0.64532	0.0563421	0.00334489
NM_001037093	Akap9	A kinase (PRKA) anchor protein 9 (Akap9), mRNA	0.645317	0.0689067	0.000813163
NM_001100630	Ints2	integrator complex subunit 2 (Ints2), mRNA	0.645154	0.0538031	0.0287597
NM_001106598	Ctnna2	catenin (cadherin associated protein), alpha 2 (Ctnna2), mRNA	0.644795	0.0845903	0.00168603
NM_001106569	Psmd5	proteasome (prosome, macropain) 26S subunit, non-ATPase, 5 (Psmd5), mRNA	0.644575	0.0470154	0.00758403
NM_001034912	Fam134b	family with sequence similarity 134, member B (Fam134b), mRNA	0.644429	0.0596785	0.00121656
NM_001005555	Ptbp2	polypyrimidine tract binding protein 2 (Ptbp2), mRNA	0.644209	0.0919939	0.006144
NM_001109237	Neurod6	neuronal differentiation 6 (Neurod6), mRNA	0.644151	0.0810241	0.00119963
NM_130822	Lphn3	latrophilin 3 (Lphn3), mRNA	0.644011	0.0825105	0.00172973
NM_001107905	Ubxn2b	UBX domain protein 2B (Ubxn2b), mRNA	0.643983	0.0563171	0.0451274
NM_001047093	Klhl5	kelch-like family member 5 (Klhl5), mRNA	0.643881	0.0574171	0.000290947
NM_001012049	Mfap3l	microfibrillar-associated protein 3-like (Mfap3l), mRNA	0.643689	0.0922256	0.00441965
NM_001107394	Taf7	TAF7 RNA polymerase II, TATA box binding protein (TBP)-associated factor (Taf7), mRNA	0.643665	0.088513	0.0456889
NM_001108538	Cdc40	cell division cycle 40 (Cdc40), mRNA	0.643665	0.0638214	0.000946404
NM_001110141	Eif5b	eukaryotic translation initiation factor 5B (Eif5b), mRNA	0.64359	0.0955669	0.00301491
NM_019309	Grik2	glutamate receptor, ionotropic, kainate 2 (Grik2), mRNA	0.643528	0.0947332	0.0110273
NM_198779	Gpcpd1	glycerophosphocholine phosphodiesterase GDE1 homolog (S. cerevisiae) (Gpcpd1), mRNA	0.643324	0.115596	0.0146851
NM_001005244; NM_001005246; NM_012698	Dmd	dystrophin (Dmd), transcript variant Dp71ab, mRNA; no definition; no definition	0.643171	0.0691533	0.0144124
NM_001004208	Cacybp	calcyclin binding protein (Cacybp), mRNA	0.643078	0.0362758	0.000254997
NM_001270576; NM_030991	Snap25	synaptosomal-associated protein 25 (Snap25), transcript variant 2, mRNA; synaptosomal-associated protein 25 (Snap25), transcript variant 3, mRNA	0.643012	0.0646848	0.000156361
NM_001106950	Rap2c	RAP2C, member of RAS oncogene family (Rap2c), mRNA	0.64298	0.0454894	0.00836221
NM_134396	Micu2	mitochondrial calcium uptake 2 (Micu2), mRNA	0.642859	0.0535621	0.00307848
NM_001200045	Hdac9	histone deacetylase 9 (Hdac9), mRNA	0.642837	0.0801056	0.00924906
NM_001007235; NM_001270596; NM_001270597	Itpr1	inositol 1,4,5-trisphosphate receptor, type 1 (Itpr1), transcript variant 1, mRNA; inositol 1,4,5-trisphosphate receptor, type 1 (Itpr1), transcript variant 2, mRNA; inositol 1,4,5-trisphosphate receptor, type 1 (Itpr1), transcript variant 3, mRNA	0.642585	0.105631	0.00295254
NM_001004253	Syap1	synapse associated protein 1 (Syap1), mRNA	0.642489	0.0846252	0.0135757
NM_001106480	Prpf40a	PRP40 pre-mRNA processing factor 40 homolog A (S. cerevisiae) (Prpf40a), mRNA	0.642396	0.101245	0.0077139
NM_001008521	Twf1	twinfilin actin-binding protein 1 (Twf1), mRNA	0.642359	0.0529776	0.00277775
NM_001107523	Chd2	chromodomain helicase DNA binding protein 2 (Chd2), mRNA	0.64227	0.0665711	0.000891918
NM_177928	Nampt	nicotinamide phosphoribosyltransferase (Nampt), mRNA	0.642248	0.0883652	0.0149997
NM_080766	Nras	neuroblastoma ras oncogene (Nras), mRNA	0.641984	0.102216	0.0416722
NM_001190999	Plekhg1	pleckstrin homology domain containing, family G (with RhoGef domain) member 1 (Plekhg1), mRNA	0.641964	0.133702	0.0204494
NM_182822	Tmem255a	transmembrane protein 255A (Tmem255a), mRNA	0.641852	0.108902	0.0139267
NM_053522	Rhoq	ras homolog family member Q (Rhoq), mRNA	0.641645	0.0488948	0.00141012
NM_001013051	Sugt1	SGT1, suppressor of G2 allele of SKP1 (S. cerevisiae) (Sugt1), mRNA	0.641572	0.0871521	0.00586836
NM_001173354	Armc8	armadillo repeat containing 8 (Armc8), mRNA	0.641523	0.0399749	0.000714806
NM_001107343	Kdm1b	lysine (K)-specific demethylase 1B (Kdm1b), mRNA	0.641368	0.047536	0.0344324
NM_001107557	Edrf1	erythroid differentiation regulatory factor 1 (Edrf1), mRNA	0.641364	0.0993183	0.0196645
NM_001083811; NM_017261	Gria2	glutamate receptor, ionotropic, AMPA 2 (Gria2), transcript variant 2, mRNA; glutamate receptor, ionotropic, AMPA 2 (Gria2), transcript variant 1, mRNA	0.641146	0.0795979	0.000691989
NM_012598	Lpl	lipoprotein lipase (Lpl), mRNA	0.641053	0.0943274	0.00540686
NM_001108701	Cebpz	CCAAT/enhancer binding protein zeta (Cebpz), mRNA	0.641001	0.0939375	0.00597347
NM_131907	Atp2c1	ATPase, Ca++ transporting, type 2C, member 1 (Atp2c1), mRNA	0.640845	0.0340858	3.21085e-05
NM_001113366; NM_021686	Cnksr2	connector enhancer of kinase suppressor of Ras 2 (Cnksr2), transcript variant 1, mRNA; no definition	0.640765	0.0764535	0.00066594
NM_001030020	Prkar2b	protein kinase, cAMP dependent regulatory, type II beta (Prkar2b), mRNA	0.640706	0.0382889	0.00224032
NM_001108262	Zc3h7a	zinc finger CCCH type containing 7 A (Zc3h7a), mRNA	0.64067	0.0608238	0.0124607
NM_153628	Sec11c	SEC11 homolog C (S. cerevisiae) (Sec11c), mRNA	0.64048	0.0458343	0.000211612
NM_001106960	Frmpd4	FERM and PDZ domain containing 4 (Frmpd4), mRNA	0.640467	0.0745173	0.00225197
NM_001127300	Brcc3	BRCA1/BRCA2-containing complex, subunit 3 (Brcc3), mRNA	0.640358	0.0848254	0.0154309
NM_198737	Arl6ip1	ADP-ribosylation factor-like 6 interacting protein 1 (Arl6ip1), mRNA	0.64034	0.0423909	2.84162e-05
NM_001106356	Zfand5	zinc finger, AN1-type domain 5 (Zfand5), mRNA	0.640043	0.0756415	0.00155936
NM_057192	Wipf1	WAS/WASL interacting protein family, member 1 (Wipf1), mRNA	0.639967	0.0539339	0.00130298
NM_001004267	Tmem106b	transmembrane protein 106B (Tmem106b), mRNA	0.639877	0.0342214	0.00102286
NM_017031	Pde4b	phosphodiesterase 4B, cAMP specific (Pde4b), mRNA	0.639721	0.126033	0.0131239
NM_031812	Cd164	CD164 molecule, sialomucin (Cd164), mRNA	0.639707	0.0460599	0.00028674
NM_012925	Cd59	CD59 molecule, complement regulatory protein (Cd59), mRNA	0.639622	0.0427036	0.000298351
NM_001109135	Tmem200a	transmembrane protein 200A (Tmem200a), mRNA	0.639601	0.0731194	0.00815589
NM_001107192	Klhl20	kelch-like family member 20 (Klhl20), mRNA	0.63946	0.0543758	0.0118384
NM_001143803	Fam196a	hypothetical protein LOC100233213 (LOC100233213), mRNA	0.639402	0.0981051	0.0485098
NM_001014792	Kpna3	karyopherin alpha 3 (Kpna3), mRNA	0.639386	0.0652277	0.00346932
NM_001083115; NM_080396	Trpc4	transient receptor potential cation channel, subfamily C, member 4 (Trpc4), transcript variant beta, mRNA; transient receptor potential cation channel, subfamily C, member 4 (Trpc4), transcript variant alpha, mRNA	0.639184	0.0803948	0.00321744
NM_001106972	RGD1309748	similar to CG4768-PA (RGD1309748), mRNA	0.63909	0.0646425	0.00150324
NM_138840	Tgoln2	trans-golgi network protein 2 (Tgoln2), mRNA	0.639076	0.0479951	0.000118286
NM_001109968; NM_012569	Gls	glutaminase (Gls), nuclear gene encoding mitochondrial protein, transcript variant 2, mRNA; glutaminase (Gls), nuclear gene encoding mitochondrial protein, transcript variant 1, mRNA	0.639019	0.0365666	1.89206e-05
NM_019210	Pak3	p21 protein (Cdc42/Rac)-activated kinase 3 (Pak3), mRNA	0.638956	0.0801982	0.00222664
NM_001110137; NM_021751	Prom1	no definition; prominin 1 (Prom1), transcript variant 1, mRNA	0.638711	0.158171	0.0450314
NM_199372	Eif4a1	eukaryotic translation initiation factor 4A1 (Eif4a1), mRNA	0.638559	0.0485206	4.36213e-05
NM_172066	Slc30a4	solute carrier family 30 (zinc transporter), member 4 (Slc30a4), mRNA	0.638478	0.0914826	0.00605491
NM_001107190	Rabgap1l	RAB GTPase activating protein 1-like (Rabgap1l), mRNA	0.638326	0.101052	0.0368229
NM_001270417	Wac	no definition	0.638158	0.107284	0.00567535
NM_001127600	Aida	axin interactor, dorsalization associated (Aida), mRNA	0.638133	0.0627937	0.0010275
NM_001012197	Hsp90b1	heat shock protein 90, beta, member 1 (Hsp90b1), mRNA	0.637952	0.0594764	9.43251e-05
NM_001107584	Ranbp6	RAN binding protein 6 (Ranbp6), mRNA	0.637946	0.0860662	0.0236948
NM_001004270	Snupn	snurportin 1 (Snupn), mRNA	0.637903	0.0564761	0.0228749
NM_001135755	Cep290	centrosomal protein 290 (Cep290), mRNA	0.637898	0.121044	0.0221336
NM_133528	Mob4	MOB family member 4, phocein (Mob4), mRNA	0.637864	0.0378702	0.0037139
NM_001025127	Rufy3	RUN and FYVE domain containing 3 (Rufy3), mRNA	0.637848	0.0683575	0.000570745
NM_001191604	Ranbp2	RAN binding protein 2 (Ranbp2), mRNA	0.637845	0.109197	0.00737908
NM_022669	Scg2	secretogranin II (Scg2), mRNA	0.637713	0.109229	0.00358784
NM_134394	Atg3	autophagy related 3 (Atg3), mRNA	0.637605	0.0495904	0.00292509
NM_001107376	Me2	malic enzyme 2, NAD(+)-dependent, mitochondrial (Me2), mRNA	0.63756	0.0473063	0.00413343
NM_001044282	Mat2b	methionine adenosyltransferase II, beta (Mat2b), mRNA	0.637334	0.0340807	0.000141964
NM_001108700	Gpatch11	G patch domain containing 11 (Gpatch11), mRNA	0.636848	0.0437476	0.0136089
NM_019124	Rabep1	rabaptin, RAB GTPase binding effector protein 1 (Rabep1), mRNA	0.636746	0.0409463	3.69539e-05
NM_001191789	Lrrk2	leucine-rich repeat kinase 2 (Lrrk2), mRNA	0.636659	0.126127	0.0236607
NM_001105975	Adss	adenylosuccinate synthase (Adss), mRNA	0.636544	0.0754862	0.00414174
NM_001178072	Ubr1	no definition	0.636506	0.0744841	0.00249814
NM_017041	Ppp3ca	no definition	0.636328	0.0420576	7.08982e-06
NM_001017386	Opalin	oligodendrocytic myelin paranodal and inner loop protein (Opalin), mRNA	0.636291	0.104461	0.00427156
NM_001009635	Spryd7	SPRY domain containing 7 (Spryd7), mRNA	0.636194	0.0530828	0.00572582
NM_001011999	Morf4l1	no definition	0.635997	0.147206	0.000360619
NM_001106496	Emc7	similar to hypothetical protein (RGD1305045), mRNA	0.635954	0.0495939	0.000946608
NM_001271410	Evi5	ecotropic viral integration site 5 (Evi5), mRNA	0.635812	0.0571799	0.000576392
NM_001105999	Ankrd17	ankyrin repeat domain 17 (Ankrd17), mRNA	0.635676	0.0578687	7.75854e-05
NM_001079938	Bbx	bobby sox homolog (Drosophila) (Bbx), mRNA	0.635609	0.0907479	0.010313
NM_001106488	Mtch2	mitochondrial carrier 2 (Mtch2), mRNA	0.635564	0.087261	0.00262176
NM_001106265	Perp	PERP, TP53 apoptosis effector (Perp), mRNA	0.635482	0.0683148	0.0189858
NM_017069	Gabra3	gamma-aminobutyric acid (GABA) A receptor, alpha 3 (Gabra3), mRNA	0.635345	0.131891	0.0467025
NM_022692	Rab5a	RAB5A, member RAS oncogene family (Rab5a), mRNA	0.635301	0.1165	0.0159126
NM_022198	Clcn4	chloride channel, voltage-sensitive 4 (Clcn4), mRNA	0.635297	0.0246415	6.23434e-05
NM_001108417	Cul2	cullin 2 (Cul2), mRNA	0.635109	0.0875544	0.00513831
NM_001107313	Cnot7	CCR4-NOT transcription complex, subunit 7 (Cnot7), mRNA	0.635064	0.0384401	0.00128465
NM_001025686	Sec22b	SEC22 vesicle trafficking protein homolog B (S. cerevisiae) (Sec22b), mRNA	0.635049	0.0430016	0.000459639
NM_001271170	Scaf11	SR-related CTD-associated factor 11 (Scaf11), mRNA	0.634949	0.0433944	0.000527525
NM_001113740; NM_022616	Sept7	septin 7 (Sept7), transcript variant 2, mRNA; septin 7 (Sept7), transcript variant 1, mRNA	0.634913	0.0841131	0.00102286
NM_001106718	Fam49a	family with sequence similarity 49, member A (Fam49a), mRNA	0.634883	0.0969669	0.00466814
NM_199380	Eif2s2	eukaryotic translation initiation factor 2, subunit 2 beta (Eif2s2), mRNA	0.634697	0.0738495	0.000689865
NM_001011915	Fermt2	fermitin family member 2 (Fermt2), mRNA	0.634571	0.072381	0.000493002
NM_175597	Ssx2ip	synovial sarcoma, X breakpoint 2 interacting protein (Ssx2ip), mRNA	0.634296	0.0726885	0.00103944
NM_001014073	Fam98a	family with sequence similarity 98, member A (Fam98a), mRNA	0.633748	0.087224	0.00550376
NM_001170539	Stt3b	STT3B, subunit of the oligosaccharyltransferase complex (catalytic) (Stt3b), mRNA	0.633644	0.0852774	0.00296254
NM_001190372	Ankrd29	ankyrin repeat domain 29 (Ankrd29), mRNA	0.633527	0.0945865	0.0297502
NM_001004072	Pdha1	pyruvate dehydrogenase (lipoamide) alpha 1 (Pdha1), mRNA	0.633404	0.0667455	0.000217639
NM_131904	Mgea5	meningioma expressed antigen 5 (hyaluronidase) (Mgea5), mRNA	0.633395	0.0585908	0.000306075
NM_001024799	Fam133b	family with sequence similarity 133, member B (Fam133b), mRNA	0.63324	0.0707634	0.00387634
NM_001039037	Zdhhc13	zinc finger, DHHC-type containing 13 (Zdhhc13), mRNA	0.633082	0.108457	0.0373232
NM_019123	St6galnac3	ST6 (alpha-N-acetyl-neuraminyl-2,3-beta-galactosyl-1,3)-N-acetylgalactosaminide alpha-2,6-sialyltransferase 3 (St6galnac3), mRNA	0.633011	0.0644485	0.00642341
NM_001107864	Smarcad1	SWI/SNF-related, matrix-associated actin-dependent regulator of chromatin, subfamily a, containing DEAD/H box 1 (Smarcad1), mRNA	0.632724	0.0656591	0.0154617
NM_031793	Ppig	peptidylprolyl isomerase G (Ppig), mRNA	0.632718	0.0912762	0.00225213
NM_001106835	Bnip2	BCL2/adenovirus E1B interacting protein 2 (Bnip2), mRNA	0.632707	0.0442417	0.0155325
NM_022247	Pdcl	phosducin-like (Pdcl), mRNA	0.632485	0.0752125	0.0225018
NM_001014113	Utp14a	no definition	0.632427	0.0575134	0.0161679
NM_001013199	Cwc27	CWC27 spliceosome-associated protein homolog (S. cerevisiae) (Cwc27), mRNA	0.632305	0.0468641	0.0155696
NM_001108235	Fbxl17	F-box and leucine-rich repeat protein 17 (Fbxl17), mRNA	0.632162	0.0864912	0.00271593
NM_001106092	Vps36	vacuolar protein sorting 36 homolog (S. cerevisiae) (Vps36), mRNA	0.632148	0.0643081	0.0294177
NM_001134549	Zzz3	zinc finger, ZZ-type containing 3 (Zzz3), mRNA	0.632028	0.0485825	0.00469757
NM_133585	Opa1	optic atrophy 1 (Opa1), mRNA	0.631984	0.0964867	0.00295005
NM_001139484	Zfp644	zinc finger protein 644 (Zfp644), mRNA	0.63198	0.0654983	0.00138209
NM_001008318	Ndufaf7	NADH dehydrogenase (ubiquinone) complex I, assembly factor 7 (Ndufaf7), mRNA	0.63195	0.085312	0.018227
NM_198786	Mal2	mal, T-cell differentiation protein 2 (Mal2), mRNA	0.631941	0.0491651	8.67951e-05
NM_001008329	RGD1311745	similar to RIKEN cDNA 1110059G10 (RGD1311745), mRNA	0.631937	0.0460359	0.0218362
NM_001107061	Smurf2	SMAD specific E3 ubiquitin protein ligase 2 (Smurf2), mRNA	0.631916	0.0539573	0.000813217
NM_001107026	Rhot1	ras homolog gene family, member T1 (Rhot1), mRNA	0.631875	0.0786061	0.00178929
NM_024392	Hsd17b4	hydroxysteroid (17-beta) dehydrogenase 4 (Hsd17b4), mRNA	0.631836	0.078205	0.00159968
NM_001108090	Ccdc59	coiled-coil domain containing 59 (Ccdc59), mRNA	0.631493	0.132684	0.0381498
NM_053886	Lman1	no definition	0.631428	0.0606209	0.00438067
NM_001100751	Bms1	no definition	0.631369	0.0630277	0.00248277
NM_001107962	Mmachc	methylmalonic aciduria (cobalamin deficiency) cblC type, with homocystinuria (Mmachc), mRNA	0.631288	0.104539	0.0335251
NM_053547	Rfc1	replication factor C (activator 1) 1 (Rfc1), mRNA	0.631248	0.0310134	2.3035e-05
NM_001004279	Ppid	peptidylprolyl isomerase D (Ppid), mRNA	0.631236	0.0442313	0.00139542
NM_019341	Rgs5	regulator of G-protein signaling 5 (Rgs5), mRNA	0.631183	0.0751681	0.00699531
NM_001108272	Pank3	pantothenate kinase 3 (Pank3), mRNA	0.631115	0.0337283	7.63969e-05
NM_001009622	Sar1b	secretion associated, Ras related GTPase 1B (Sar1b), mRNA	0.630995	0.0368752	0.00114069
NM_001079894	Plekha1	pleckstrin homology domain containing, family A (phosphoinositide binding specific) member 1 (Plekha1), mRNA	0.630979	0.0658138	0.00111889
NM_022632	Slit2	slit homolog 2 (Drosophila) (Slit2), mRNA	0.630859	0.0844625	0.00182136
NM_203409	Ncam2	neural cell adhesion molecule 2 (Ncam2), mRNA	0.630684	0.139456	0.0338311
NM_001014142	Ufsp2	UFM1-specific peptidase 2 (Ufsp2), mRNA	0.630636	0.0495748	0.00404505
NM_001169105	RGD1311747	similar to 2700029M09Rik protein (RGD1311747), mRNA	0.630477	0.0419223	0.00162478
NM_001024866	Ccdc104	coiled-coil domain containing 104 (Ccdc104), mRNA	0.63027	0.0218773	1.92197e-05
NM_213625	Dnajc7	DnaJ (Hsp40) homolog, subfamily C, member 7 (Dnajc7), mRNA	0.630158	0.0485519	9.74455e-05
NM_053868	Nlgn1	neuroligin 1 (Nlgn1), mRNA	0.629846	0.0658781	0.00427156
NM_001130564	Efr3a	EFR3 homolog A (S. cerevisiae) (Efr3a), mRNA	0.629525	0.0563471	0.000180685
NM_001047893	Shroom2	shroom family member 2 (Shroom2), mRNA	0.629494	0.0615048	0.000234788
NM_001009642	Pop4	processing of precursor 4, ribonuclease P/MRP subunit (S. cerevisiae) (Pop4), mRNA	0.629376	0.0243713	0.0170276
NM_001105815	Ift20	intraflagellar transport 20 (Ift20), mRNA	0.628843	0.0461893	0.00312722
NM_138839	Vmp1	vacuole membrane protein 1 (Vmp1), mRNA	0.628524	0.039407	5.773e-05
NM_001012160	Gkap1	G kinase anchoring protein 1 (Gkap1), mRNA	0.628493	0.058509	0.00361339
NM_001106425	Armc1	armadillo repeat containing 1 (Armc1), mRNA	0.628487	0.0946382	0.0106894
NM_001047869	Arhgap5	Rho GTPase activating protein 5 (Arhgap5), mRNA	0.628464	0.108936	0.00757742
NM_001108009	Rasgrp3	RAS guanyl releasing protein 3 (calcium and DAG-regulated) (Rasgrp3), mRNA	0.628331	0.0911142	0.018214
NM_001005887	Itch	itchy E3 ubiquitin protein ligase (Itch), mRNA	0.628205	0.113802	0.0137648
NM_001024867	Vps37a	vacuolar protein sorting 37 homolog A (S. cerevisiae) (Vps37a), mRNA	0.628068	0.0646217	0.0406677
NM_001109121	Stam	signal transducing adaptor molecule (SH3 domain and ITAM motif) 1 (Stam), mRNA	0.627993	0.0979943	0.00249952
NM_053671	Tmf1	TATA element modulatory factor 1 (Tmf1), mRNA	0.627965	0.0983574	0.0048544
NM_012870	Tnfrsf11b	tumor necrosis factor receptor superfamily, member 11b (Tnfrsf11b), mRNA	0.627908	0.0464649	0.0163784
NM_138900	C1s	complement component 1, s subcomponent (C1s), mRNA	0.627839	0.0943406	0.0231267
NM_138846	Gpm6b	glycoprotein m6b (Gpm6b), mRNA	0.627814	0.0483695	1.97414e-05
NM_001134546	RGD1307235	similar to RIKEN cDNA 2310035C23 (RGD1307235), mRNA	0.627789	0.0566541	0.000825396
NM_012526	Chgb	chromogranin B (secretogranin 1) (Chgb), mRNA	0.627725	0.0800284	0.000366815
NM_001100661	Ctr9	CTR9, Paf1/RNA polymerase II complex component (Ctr9), mRNA	0.627723	0.0339671	1.20664e-05
NM_001107922	Pm20d2	peptidase M20 domain containing 2 (Pm20d2), mRNA	0.627535	0.0751041	0.00889692
NM_001191872	Stxbp6	syntaxin binding protein 6 (amisyn) (Stxbp6), mRNA	0.627492	0.0299757	0.00188875
NM_001105737	Tek	TEK tyrosine kinase, endothelial (Tek), mRNA	0.627389	0.147139	0.0255756
NM_172321	Slc6a15	solute carrier family 6 (neutral amino acid transporter), member 15 (Slc6a15), mRNA	0.627111	0.0349763	0.000260462
NM_001112742; NM_032990	Gria3	glutamate receptor, ionotropic, AMPA 3 (Gria3), transcript variant 2, mRNA; glutamate receptor, ionotropic, AMPA 3 (Gria3), transcript variant 1, mRNA	0.627074	0.0550317	0.000108029
NM_001025688	Palmd	palmdelphin (Palmd), mRNA	0.626998	0.0688665	0.00150324
NM_031556; NM_133651	Cav1	caveolin 1, caveolae protein (Cav1), transcript variant 1, mRNA; caveolin 1, caveolae protein (Cav1), transcript variant 2, mRNA	0.626775	0.0992979	0.00563344
NM_017005	Fh	fumarate hydratase (Fh), mRNA	0.626756	0.0628045	0.000672668
NM_022510	Rpl4	ribosomal protein L4 (Rpl4), mRNA	0.626597	0.0382114	2.99442e-06
NM_001017374	Eif4g2	eukaryotic translation initiation factor 4, gamma 2 (Eif4g2), mRNA	0.626514	0.0796709	0.000330432
NM_001113785	Emc2	ER membrane protein complex subunit 2 (Emc2), mRNA	0.626423	0.0611234	0.00241856
NM_001106026	RGD1306063	similar to HT021 (RGD1306063), mRNA	0.626332	0.108244	0.0214803
NM_001031659	Trip12	thyroid hormone receptor interactor 12 (Trip12), mRNA	0.626138	0.0791701	0.000574247
NM_057114	Prdx1	peroxiredoxin 1 (Prdx1), mRNA	0.626122	0.0499568	0.000248353
NM_133615	Taf9b	TAF9B RNA polymerase II, TATA box binding protein (TBP)-associated factor (Taf9b), mRNA	0.626026	0.0698667	0.00132736
NM_031032	Gmfb	glia maturation factor, beta (Gmfb), mRNA	0.625125	0.00611345	0.000184346
NM_001106613	Ppp4r2	protein phosphatase 4, regulatory subunit 2 (Ppp4r2), mRNA	0.625107	0.0640955	0.000936824
NM_001101805; NM_001102383	Pds5b	PDS5, regulator of cohesion maintenance, homolog B (S. cerevisiae) (Pds5b), transcript variant 2, mRNA; PDS5, regulator of cohesion maintenance, homolog B (S. cerevisiae) (Pds5b), transcript variant 1, mRNA	0.6251	0.0533292	5.91104e-05
NM_053438	Rnf103	ring finger protein 103 (Rnf103), mRNA	0.624767	0.0481755	0.00730573
NM_001024965	Trappc2	trafficking protein particle complex 2 (Trappc2), mRNA	0.624638	0.0518462	0.0013738
NM_053407	Asah1	N-acylsphingosine amidohydrolase (acid ceramidase) 1 (Asah1), mRNA	0.624119	0.0886889	0.00291594
NM_001024332	Arl8b	ADP-ribosylation factor-like 8B (Arl8b), mRNA	0.62409	0.0805916	0.000354515
NM_199378	Cfdp1	craniofacial development protein 1 (Cfdp1), mRNA	0.623897	0.0284999	0.000120541
NM_012887	Tmpo	thymopoietin (Tmpo), mRNA	0.623851	0.0323537	0.0028017
NM_031616	Zranb2	zinc finger, RAN-binding domain containing 2 (Zranb2), mRNA	0.623783	0.0710501	0.000915201
NM_001029897	Strn3	striatin, calmodulin binding protein 3 (Strn3), mRNA	0.623757	0.10421	0.0105748
NM_001008335	Eif4a2	eukaryotic translation initiation factor 4A2 (Eif4a2), mRNA	0.623556	0.0539376	5.96782e-05
NM_022245	Cyb5a	cytochrome b5 type A (microsomal) (Cyb5a), mRNA	0.623536	0.0725426	0.0015561
NM_032066	Hsd17b12	hydroxysteroid (17-beta) dehydrogenase 12 (Hsd17b12), mRNA	0.62338	0.0750248	0.00131182
NM_133593	Ap3m1	adaptor-related protein complex 3, mu 1 subunit (Ap3m1), mRNA	0.623326	0.0747957	0.00335667
NM_001107915	RGD1559904	similar to mKIAA1429 protein (RGD1559904), mRNA	0.623203	0.0906455	0.00324008
NM_001135893; NM_001135923	Usp9x	ubiquitin specific peptidase 9, X-linked (Usp9x), transcript variant 1, mRNA; ubiquitin specific peptidase 9, X-linked (Usp9x), transcript variant 2, mRNA	0.623124	0.0791376	0.000478317
NM_022690	Ube2g1	ubiquitin-conjugating enzyme E2G 1 (Ube2g1), mRNA	0.623041	0.0291629	0.000353212
NM_001106428	Hspa4l	heat shock protein 4-like (Hspa4l), mRNA	0.62296	0.0724786	0.000850835
NM_013156	Ctsl	cathepsin L (Ctsl), mRNA	0.622908	0.0429829	0.000350174
NM_001008373	Srek1ip1	SREK1-interacting protein 1 (Srek1ip1), mRNA	0.622817	0.0796681	0.00693217
NM_001009180	Capza2	capping protein (actin filament) muscle Z-line, alpha 2 (Capza2), mRNA	0.622797	0.112939	0.00435668
NM_001107929	Rnf20	ring finger protein 20, E3 ubiquitin protein ligase (Rnf20), mRNA	0.622725	0.0481695	0.000222125
NM_054004	Cand1	cullin-associated and neddylation-dissociated 1 (Cand1), mRNA	0.622492	0.0908193	0.00124052
NM_053890	Ppp1r12a	protein phosphatase 1, regulatory subunit 12A (Ppp1r12a), mRNA	0.62239	0.0353492	1.32058e-05
NM_022224	Pter	phosphotriesterase related (Pter), mRNA	0.622369	0.0584891	0.0309903
NM_001080907	Zfp639	zinc finger protein 639 (Zfp639), mRNA	0.622201	0.0664508	0.0496195
NM_001134576	RGD1306739	similar to RIKEN cDNA 1700040L02 (RGD1306739), mRNA	0.622069	0.0934875	0.0190353
NM_001024800	Tmx1	thioredoxin-related transmembrane protein 1 (Tmx1), mRNA	0.621902	0.0866906	0.00756899
NM_021843; NM_021844	Kitlg	KIT ligand (Kitlg), transcript variant 1, mRNA; KIT ligand (Kitlg), transcript variant 2, mRNA	0.621717	0.113026	0.0301931
NM_001014075	RGD1311648	similar to hypothetical protein FLJ21820 (RGD1311648), mRNA	0.621667	0.0438765	0.000242804
NM_001013974	Ccdc47	coiled-coil domain containing 47 (Ccdc47), mRNA	0.6216	0.0272838	8.62364e-06
NM_031831	Rtn4	reticulon 4 (Rtn4), mRNA	0.621578	0.059574	4.36213e-05
NM_001107114	Usp25	ubiquitin specific peptidase 25 (Usp25), mRNA	0.621418	0.0765402	0.00311779
NM_031018	Atf2	activating transcription factor 2 (Atf2), mRNA	0.621382	0.0976057	0.00279661
NM_012927	Cdh6	no definition	0.621207	0.108564	0.0418455
NM_001024872	Nkap	NFKB activating protein (Nkap), mRNA	0.620999	0.131879	0.0257946
NM_012836	Cpd	carboxypeptidase D (Cpd), mRNA	0.620953	0.106143	0.00280506
NM_017317	Rab27a	RAB27A, member RAS oncogene family (Rab27a), mRNA	0.620952	0.0568664	0.0120443
NM_022254	Gpr85	G protein-coupled receptor 85 (Gpr85), mRNA	0.620942	0.028172	0.00133088
NM_001007091	Atp6ap2	ATPase, H+ transporting, lysosomal accessory protein 2 (Atp6ap2), mRNA	0.620847	0.0453813	7.87898e-05
NM_001005765	Rap1a	RAP1A, member of RAS oncogene family (Rap1a), mRNA	0.620771	0.107158	0.0139129
NM_001008293	Tfb2m	transcription factor B2, mitochondrial (Tfb2m), mRNA	0.6207	0.0648664	0.0433389
NM_001106733	Trappc6b	trafficking protein particle complex 6B (Trappc6b), mRNA	0.620628	0.0379493	0.00169809
NM_001007642	Phospho2	phosphatase, orphan 2 (Phospho2), mRNA	0.620564	0.0393687	0.00442574
NM_001108102	Xpot	exportin, tRNA (Xpot), mRNA	0.620563	0.0680999	0.000973667
NM_023020	Tmeff1	transmembrane protein with EGF-like and two follistatin-like domains 1 (Tmeff1), mRNA	0.620409	0.0424995	0.000191518
NM_199269	Mdga2	MAM domain containing glycosylphosphatidylinositol anchor 2 (Mdga2), mRNA	0.620191	0.0658112	0.0212081
NM_001191597	Dhx15	DEAH (Asp-Glu-Ala-His) box helicase 15 (Dhx15), mRNA	0.620164	0.085238	0.00179489
NM_001107841	Rabgap1	RAB GTPase activating protein 1 (Rabgap1), mRNA	0.620134	0.0532879	5.63324e-05
NM_001106581	Pdk3	pyruvate dehydrogenase kinase, isozyme 3 (Pdk3), mRNA	0.620111	0.0597643	0.00203205
NM_178092	Slc4a10	solute carrier family 4, sodium bicarbonate transporter, member 10 (Slc4a10), mRNA	0.619977	0.0678781	0.000378167
NM_173307	Abca5	ATP-binding cassette, subfamily A (ABC1), member 5 (Abca5), mRNA	0.619878	0.0707934	0.0364965
NM_020092	Srek1	splicing regulatory glutamine/lysine-rich protein 1 (Srek1), mRNA	0.619878	0.0782677	0.00132003
NM_001107355	Vps41	vacuolar protein sorting 41 homolog (S. cerevisiae) (Vps41), mRNA	0.619638	0.0674707	0.000300823
NM_173146	Unc13c	unc-13 homolog C (C. elegans) (Unc13c), mRNA	0.619578	0.077718	0.0198799
NM_024155	Anxa4	annexin A4 (Anxa4), mRNA	0.619553	0.0998481	0.00940557
NM_212519	Tomm70a	translocase of outer mitochondrial membrane 70 homolog A (S. cerevisiae) (Tomm70a), mRNA	0.619267	0.0599357	0.00031491
NM_017276	Gdi2	GDP dissociation inhibitor 2 (Gdi2), mRNA	0.619215	0.0529831	4.541e-05
NM_001035221	Ypel5	yippee-like 5 (Drosophila) (Ypel5), mRNA	0.619014	0.0452489	5.45528e-05
NM_053392	Cdh11	cadherin 11 (Cdh11), mRNA	0.61901	0.0608117	0.000277293
NM_001024778	Rad17	RAD17 homolog (S. pombe) (Rad17), mRNA	0.618252	0.0808877	0.040306
NM_001108315	Ttc3	no definition	0.618183	0.0516936	1.20664e-05
NM_057202	Kif5b	kinesin family member 5B (Kif5b), mRNA	0.617916	0.115795	0.00528342
NM_001107319	Unc5d	unc-5 homolog D (C. elegans) (Unc5d), mRNA	0.617892	0.0244801	0.00172414
NM_001106786	Tbk1	TANK-binding kinase 1 (Tbk1), mRNA	0.617837	0.0767602	0.003644
NM_001012060	Rnf146	ring finger protein 146 (Rnf146), mRNA	0.61783	0.0608743	0.00184047
NM_001107318	Gtf2e2	general transcription factor IIE, polypeptide 2, beta (Gtf2e2), mRNA	0.617808	0.0816669	0.039544
NM_138509	Mapre1	microtubule-associated protein, RP/EB family, member 1 (Mapre1), mRNA	0.617737	0.0836882	0.000969791
NM_019149	Matr3	matrin 3 (Matr3), mRNA	0.617712	0.0634104	9.43251e-05
NM_001025738	Srsf10	serine/arginine-rich splicing factor 10 (Srsf10), mRNA	0.617673	0.0365856	0.011751
NM_001108770	Ccpg1	cell cycle progression 1 (Ccpg1), mRNA	0.617441	0.0525194	0.000259383
NM_013084	Acadsb	acyl-CoA dehydrogenase, short/branched chain (Acadsb), mRNA	0.617244	0.0847494	0.0246839
NM_022934	Dnaja1	DnaJ (Hsp40) homolog, subfamily A, member 1 (Dnaja1), mRNA	0.617235	0.0825817	0.000778601
NM_153821	Prrx1	paired related homeobox 1 (Prrx1), mRNA	0.617173	0.0555433	0.0223881
NM_001108047	Foxn3	forkhead box N3 (Foxn3), mRNA	0.617108	0.101104	0.00618515
NM_033499	Scrg1	stimulator of chondrogenesis 1 (Scrg1), mRNA	0.61695	0.0671692	0.0288312
NM_001127597	Rnf168	ring finger protein 168, E3 ubiquitin protein ligase (Rnf168), mRNA	0.61694	0.0185149	0.00592249
NM_024373	Galnt1	polypeptide N-acetylgalactosaminyltransferase 1 (Galnt1), mRNA	0.616935	0.0365119	0.000804842
NM_145184	Usp15	ubiquitin specific peptidase 15 (Usp15), mRNA	0.616926	0.0850642	0.00677531
NM_001025667	Rnf2	ring finger protein 2 (Rnf2), mRNA	0.616869	0.0828947	0.00271157
NM_053927	Epb41l3	erythrocyte membrane protein band 4.1-like 3 (Epb41l3), mRNA	0.616744	0.0955325	0.00112976
NM_001100823	Wdr44	WD repeat domain 44 (Wdr44), mRNA	0.616664	0.077329	0.0122058
NM_001107978	Utp11l	UTP11-like, U3 small nucleolar ribonucleoprotein, (yeast) (Utp11l), mRNA	0.616436	0.0745617	0.00283251
NM_053866	Plaa	phospholipase A2, activating protein (Plaa), mRNA	0.616298	0.0577216	0.00220446
NM_013159	Ide	insulin degrading enzyme (Ide), mRNA	0.61629	0.109968	0.0067811
NM_182672	Cbr4	no definition	0.616283	0.0498007	0.0426841
NM_057119	Tra2b	transformer 2 beta homolog (Drosophila) (Tra2b), mRNA	0.616163	0.0574982	0.000339264
NM_001105874	Mylk	myosin light chain kinase (Mylk), mRNA	0.61611	0.134	0.0128077
NM_001277177; NM_001277178	Kdm5a	no definition; lysine (K)-specific demethylase 5A (Kdm5a), transcript variant 2, mRNA	0.615953	0.07305	0.000662027
NM_001191917	Btaf1	BTAF1 RNA polymerase II, B-TFIID transcription factor-associated, 170kDa (Btaf1), mRNA	0.61578	0.0751547	0.002947
NM_001100671	Atl2	atlastin GTPase 2 (Atl2), mRNA	0.615742	0.0568701	0.00192623
NM_001109010	Nudt12	nudix (nucleoside diphosphate linked moiety X)-type motif 12 (Nudt12), mRNA	0.615643	0.110797	0.0436632
NM_001171802	Triqk	triple QxxK/R motif containing (Triqk), mRNA	0.615628	0.0399456	0.018923
NM_053799	Dars	aspartyl-tRNA synthetase (Dars), mRNA	0.615566	0.0772855	0.00606312
NM_017359	Rab10	RAB10, member RAS oncogene family (Rab10), mRNA	0.615507	0.0508513	2.02496e-05
NM_017050	Sod1	superoxide dismutase 1, soluble (Sod1), mRNA	0.615464	0.0536517	3.38328e-05
NM_198789	Bzw1	basic leucine zipper and W2 domains 1 (Bzw1), mRNA	0.615446	0.0429522	0.00012089
NM_013150	Nrcam	no definition	0.615397	0.0715296	0.000130193
NM_001107419	Smarca5	SWI/SNF related, matrix associated, actin dependent regulator of chromatin, subfamily a, member 5 (Smarca5), mRNA	0.615331	0.0772934	0.00119845
NM_031509	Gsta1	glutathione S-transferase alpha 1 (Gsta1), mRNA	0.615202	0.0596774	0.000122783
NM_001106924	Cab39	calcium binding protein 39 (Cab39), mRNA	0.614834	0.0353912	5.56708e-06
NM_001100550	Slu7	SLU7 splicing factor homolog (S. cerevisiae) (Slu7), mRNA	0.614628	0.0642374	0.000278663
NM_001108707	Twistnb	TWIST neighbor (Twistnb), mRNA	0.614623	0.108466	0.0338311
NM_012788	Dlg1	discs, large homolog 1 (Drosophila) (Dlg1), mRNA	0.614623	0.0939933	0.00220273
NM_001107377	Mex3c	mex-3 RNA binding family member C (Mex3c), mRNA	0.614579	0.0877523	0.00415656
NM_001134417	Rbbp8	retinoblastoma binding protein 8 (Rbbp8), mRNA	0.614537	0.0771609	0.0419096
NM_001108023	Fbxo33	F-box protein 33 (Fbxo33), mRNA	0.614415	0.044309	0.000317919
NM_001107183	Trove2	TROVE domain family, member 2 (Trove2), mRNA	0.614283	0.104741	0.0482101
NM_001109606	Fbxo3	F-box protein 3 (Fbxo3), mRNA	0.614234	0.0655436	0.000829188
NM_001106212	RGD1562747	similar to RIKEN cDNA 1110012L19 (RGD1562747), mRNA	0.614225	0.0516011	0.0316902
NM_017248	Hnrnpa1	no definition	0.614018	0.0505845	3.51335e-05
NM_001105939; NM_001198562; NM_001198580	Naca	no definition; nascent polypeptide-associated complex alpha subunit (Naca), transcript variant 1, mRNA; nascent polypeptide-associated complex alpha subunit (Naca), transcript variant 3, mRNA	0.613987	0.0330338	1.65559e-06
NM_001013960	Acot9	acyl-CoA thioesterase 9 (Acot9), mRNA	0.613962	0.0487694	0.00358784
NM_001106007	Pgm2	no definition	0.613771	0.0457968	0.00892407
NM_177419	Xrcc5	X-ray repair complementing defective repair in Chinese hamster cells 5 (Xrcc5), mRNA	0.613755	0.0900122	0.00766839
NM_001100542	Eif2s3x	eukaryotic translation initiation factor 2, subunit 3, structural gene X-linked (Eif2s3x), mRNA	0.613689	0.0243184	2.91762e-05
NM_001012185	Caprin1	cell cycle associated protein 1 (Caprin1), mRNA	0.61335	0.101964	0.00139614
NM_001106529	Kif3b	kinesin family member 3B (Kif3b), mRNA	0.613035	0.0635118	0.000114516
NM_001168527	Secisbp2l	SECIS binding protein 2-like (Secisbp2l), mRNA	0.612689	0.0445114	9.51863e-06
NM_031798	Slc12a2	solute carrier family 12 (sodium/potassium/chloride transporter), member 2 (Slc12a2), mRNA	0.612334	0.0796679	0.000796825
NM_001106829	Pias1	protein inhibitor of activated STAT, 1 (Pias1), mRNA	0.612288	0.0591725	0.0014722
NM_001106266	Tjp1	tight junction protein 1 (Tjp1), mRNA	0.612221	0.105105	0.00163737
NM_022521	Oat	ornithine aminotransferase (Oat), mRNA	0.612156	0.0423346	2.05331e-05
NM_001127502	Wbp5	WW domain binding protein 5 (Wbp5), mRNA	0.612073	0.0457328	0.000415837
NM_001105838	Klhl11	kelch-like family member 11 (Klhl11), mRNA	0.61195	0.121256	0.0137107
NM_001106611	Lsm3	LSM3 homolog, U6 small nuclear RNA associated (S. cerevisiae) (Lsm3), mRNA	0.611937	0.0832412	0.0158535
NM_001271384	Epm2aip1	EPM2A (laforin) interacting protein 1 (Epm2aip1), mRNA	0.611778	0.0796573	0.000374488
NM_001025709	Pdcl3	phosducin-like 3 (Pdcl3), mRNA	0.61174	0.0512975	0.00737908
NM_001108346	Nek7	NIMA-related kinase 7 (Nek7), mRNA	0.61164	0.0483036	0.00325279
NM_175761	Hsp90aa1	heat shock protein 90, alpha (cytosolic), class A member 1 (Hsp90aa1), mRNA	0.611628	0.123946	0.0030332
NM_153629	Hspa4	heat shock protein 4 (Hspa4), mRNA	0.611489	0.0717654	0.000156278
NM_001106470	Mettl14	methyltransferase like 14 (Mettl14), mRNA	0.611456	0.117905	0.0143762
NM_001017380	Cyld	no definition	0.61124	0.0673643	0.000613635
NM_032083	Chn1	chimerin 1 (Chn1), mRNA	0.611144	0.0581762	1.76758e-05
NM_001013192	Olfml1	olfactomedin-like 1 (Olfml1), mRNA	0.611128	0.074613	0.000703399
NM_001106842	Senp6	SUMO1/sentrin specific peptidase 6 (Senp6), mRNA	0.611123	0.0571214	0.000225538
NM_138862	Spata7	spermatogenesis associated 7 (Spata7), mRNA	0.611024	0.117886	0.0375168
NM_001024235	Ltn1	listerin E3 ubiquitin protein ligase 1 (Ltn1), mRNA	0.611004	0.059308	0.00206749
NM_020075	Eif5	eukaryotic translation initiation factor 5 (Eif5), mRNA	0.610885	0.0501705	2.05331e-05
NM_001107244	Papolg	poly(A) polymerase gamma (Papolg), mRNA	0.610686	0.100666	0.015058
NM_001106008	Tbc1d19	TBC1 domain family, member 19 (Tbc1d19), mRNA	0.610556	0.051382	0.00468878
NM_198742	Etfdh	electron-transferring-flavoprotein dehydrogenase (Etfdh), mRNA	0.61055	0.0523968	0.00131182
NM_001014065	Zcchc12	zinc finger, CCHC domain containing 12 (Zcchc12), mRNA	0.610376	0.0507182	1.72867e-05
NM_022246	Rad50	RAD50 homolog (S. cerevisiae) (Rad50), mRNA	0.609604	0.0795814	0.002947
NM_001107379	Sncaip	synuclein, alpha interacting protein (Sncaip), mRNA	0.609444	0.106016	0.0249404
NM_001108099	Mdm2	MDM2 proto-oncogene, E3 ubiquitin protein ligase (Mdm2), mRNA	0.609215	0.0662054	0.00287894
NM_017091	Pcsk1	proprotein convertase subtilisin/kexin type 1 (Pcsk1), mRNA	0.60912	0.072698	0.00727731
NM_001011992	Atp6v1c1	ATPase, H+ transporting, lysosomal V1 subunit C1 (Atp6v1c1), mRNA	0.609049	0.0780814	0.000297774
NM_001108421	Upf2	no definition	0.608982	0.093248	0.00233942
NM_017278	Psma1	proteasome (prosome, macropain) subunit, alpha type 1 (Psma1), mRNA	0.608917	0.0452157	0.000173915
NM_001270972	Zfr	no definition	0.608856	0.0507886	1.42609e-05
NM_001014227	Glod4	glyoxalase domain containing 4 (Glod4), mRNA	0.60874	0.0741009	0.00482406
NM_001004200	Cops3	COP9 signalosome subunit 3 (Cops3), mRNA	0.608679	0.0751122	0.000473427
NM_057118	Cntn1	contactin 1 (Cntn1), mRNA	0.608659	0.091833	0.000631109
NM_001017505	Itgbl1	integrin, beta-like 1 (Itgbl1), mRNA	0.608133	0.100487	0.0390347
NM_001107334	Hiatl1	hippocampus abundant transcript-like 1 (Hiatl1), mRNA	0.607807	0.0822387	0.00318378
NM_057139	Hnrnpu	heterogeneous nuclear ribonucleoprotein U (Hnrnpu), mRNA	0.607628	0.0444217	2.5049e-06
NM_001111294; NM_001111295; NM_198132	Hnrnpa3	heterogeneous nuclear ribonucleoprotein A3 (Hnrnpa3), transcript variant 1, mRNA; heterogeneous nuclear ribonucleoprotein A3 (Hnrnpa3), transcript variant 3, mRNA; heterogeneous nuclear ribonucleoprotein A3 (Hnrnpa3), transcript variant 2, mRNA	0.607481	0.0712932	0.000141251
NM_001108318	Atp6v1a	ATPase, H+ transporting, lysosomal V1 subunit A (Atp6v1a), mRNA	0.607466	0.0638432	4.06391e-05
NM_012987	Nes	nestin (Nes), mRNA	0.607408	0.144213	0.0245867
NM_001191630	Prkrir	protein-kinase, interferon-inducible double stranded RNA dependent inhibitor, repressor of (P58 repressor) (Prkrir), mRNA	0.60728	0.0613248	0.00113533
NM_001106722	Gpr22	G protein-coupled receptor 22 (Gpr22), mRNA	0.607159	0.0603435	0.00137758
NM_053871	Srp54a	signal recognition particle 54A (Srp54a), mRNA	0.606891	0.0718445	0.00331702
NM_022204	Exoc5	exocyst complex component 5 (Exoc5), mRNA	0.606806	0.0817354	0.00427156
NM_013005	Pik3r1	phosphoinositide-3-kinase, regulatory subunit 1 (alpha) (Pik3r1), mRNA	0.606746	0.0895262	0.00166226
NM_001013200	Anp32e	acidic (leucine-rich) nuclear phosphoprotein 32 family, member E (Anp32e), mRNA	0.606492	0.0405252	0.000206169
NM_001100502	Gbe1	glucan (1,4-alpha-), branching enzyme 1 (Gbe1), mRNA	0.606422	0.0708103	0.00848188
NM_017029	Nefm	no definition	0.606272	0.0286572	4.39903e-07
NM_001024876	Nsmce2	non-SMC element 2, MMS21 homolog (S. cerevisiae) (Nsmce2), mRNA	0.606172	0.0878443	0.0367196
NM_001168630	Cdh9	cadherin 9, type 2, T1-cadherin (Cdh9), mRNA	0.605973	0.0952078	0.00756222
NM_001025701	Rad21	RAD21 homolog (S. pombe) (Rad21), mRNA	0.605894	0.0863075	0.000466285
NM_053757	Aimp1	aminoacyl tRNA synthetase complex-interacting multifunctional protein 1 (Aimp1), mRNA	0.605767	0.0882245	0.00250265
NM_001100750	Suclg2	succinate-CoA ligase, GDP-forming, beta subunit (Suclg2), mRNA	0.605712	0.0456118	0.000248389
NM_001107779	Trmt6	tRNA methyltransferase 6 homolog (S. cerevisiae) (Trmt6), mRNA	0.605594	0.0706847	0.0122531
NM_017153	Rps3a	ribosomal protein S3a (Rps3a), mRNA	0.605567	0.0830873	0.000141251
NM_001135600	Cyp4v3	cytochrome P450, family 4, subfamily v, polypeptide 3 (Cyp4v3), mRNA	0.605561	0.122173	0.0125625
NM_001107924	Slc35a1	solute carrier family 35 (CMP-sialic acid transporter), member A1 (Slc35a1), mRNA	0.605478	0.102141	0.0342408
NM_001127495	Rgs20	regulator of G-protein signaling 20 (Rgs20), mRNA	0.605398	0.0472754	0.00807179
NM_017333	Ednrb	endothelin receptor type B (Ednrb), mRNA	0.604896	0.083581	0.00445112
NM_033653	Maoa	monoamine oxidase A (Maoa), mRNA	0.604859	0.0601092	0.000537174
NM_001126281	Zfp955a	zinc finger protein 955A (Zfp955a), mRNA	0.604833	0.135523	0.030206
NM_001108386	Xpo7	exportin 7 (Xpo7), mRNA	0.604726	0.0558942	4.21817e-05
NM_001107185	Tpr	translocated promoter region, nuclear basket protein (Tpr), mRNA	0.604579	0.0894085	0.000829188
NM_013176	Tcf12	transcription factor 12 (Tcf12), mRNA	0.604537	0.0764888	0.00165148
NM_001035002	Atad1	ATPase family, AAA domain containing 1 (Atad1), mRNA	0.604386	0.0703814	0.000457863
NM_001106160	Trappc8	trafficking protein particle complex 8 (Trappc8), mRNA	0.604285	0.0790568	0.001677
NM_001107310	Spock3	sparc/osteonectin, cwcv and kazal-like domains proteoglycan (testican) 3 (Spock3), mRNA	0.604213	0.0791481	0.00227843
NM_022232	Dnajc3	DnaJ (Hsp40) homolog, subfamily C, member 3 (Dnajc3), mRNA	0.604137	0.038418	0.000804842
NM_001100858	Top2b	no definition	0.604097	0.0896272	0.00164597
NM_001012187	Klhl7	kelch-like family member 7 (Klhl7), mRNA	0.603879	0.0790067	0.0010083
NM_001013201	Gdap2	ganglioside-induced differentiation-associated-protein 2 (Gdap2), mRNA	0.603814	0.0751594	0.003427
NM_001106587	Tnpo3	transportin 3 (Tnpo3), mRNA	0.603672	0.0374594	9.51863e-06
NM_031119	Ssb	Sjogren syndrome antigen B (Ssb), mRNA	0.603436	0.0590491	0.000100294
NM_001107788	Gzf1	GDNF-inducible zinc finger protein 1 (Gzf1), mRNA	0.603422	0.0530791	0.00187366
NM_198730	Psmd6	proteasome (prosome, macropain) 26S subunit, non-ATPase, 6 (Psmd6), mRNA	0.603363	0.0334602	2.81705e-05
NM_031339	Parg	poly (ADP-ribose) glycohydrolase (Parg), mRNA	0.603074	0.0709317	0.00146298
NM_001012744	Enpp5	ectonucleotide pyrophosphatase/phosphodiesterase 5 (Enpp5), mRNA	0.603058	0.072349	8.44652e-05
NM_031618	Nckap1	no definition	0.603036	0.0437018	2.09552e-06
NM_001009474	Pir	pirin (iron-binding nuclear protein) (Pir), mRNA	0.602862	0.0714022	0.0264867
NM_001037645	Rab2b	RAB2B, member RAS oncogene family (Rab2b), mRNA	0.602618	0.0696276	0.00128465
NM_001197332; NM_001197907; NM_057153	Oxr1	oxidation resistance 1 (Oxr1), transcript variant 3, mRNA; oxidation resistance 1 (Oxr1), transcript variant 1, mRNA; oxidation resistance 1 (Oxr1), transcript variant 2, mRNA	0.602584	0.0721805	0.00011102
NM_031693	Syt4	synaptotagmin IV (Syt4), mRNA	0.602123	0.0496787	1.93104e-05
NM_001191567	Golim4	golgi integral membrane protein 4 (Golim4), mRNA	0.602108	0.0584431	0.00334118
NM_032059	Prkci	protein kinase C, iota (Prkci), mRNA	0.602028	0.0676837	0.000254395
NM_001107261	Supt16h	suppressor of Ty 16 homolog (S. cerevisiae) (Supt16h), mRNA	0.601982	0.0610427	0.000164236
NM_001109650	Kctd4	potassium channel tetramerization domain containing 4 (Kctd4), mRNA	0.60164	0.0629294	0.000386072
NM_013164	Zeb1	zinc finger E-box binding homeobox 1 (Zeb1), mRNA	0.60163	0.0741445	0.00128073
NM_001191726	Hs6st2	heparan sulfate 6-O-sulfotransferase 2 (Hs6st2), mRNA	0.601554	0.0513262	0.0170169
NM_001011923	Prpf4b	pre-mRNA processing factor 4B (Prpf4b), mRNA	0.60134	0.0706467	0.000192751
NM_053779	Serpini1	serpin peptidase inhibitor, clade I (neuroserpin), member 1 (Serpini1), mRNA	0.601043	0.0728535	0.00034012
NM_053936	Lpar1	lysophosphatidic acid receptor 1 (Lpar1), mRNA	0.600882	0.0837188	0.000677983
NM_001014117	Ublcp1	ubiquitin-like domain containing CTD phosphatase 1 (Ublcp1), mRNA	0.600843	0.0367873	0.00071772
NM_001191633	Fan1	FANCD2/FANCI-associated nuclease 1 (Fan1), mRNA	0.600794	0.0751093	0.0419899
NM_001100771	Esf1	ESF1, nucleolar pre-rRNA processing protein, homolog (S. cerevisiae) (Esf1), mRNA	0.600606	0.12969	0.0146851
NM_031656	Stx8	syntaxin 8 (Stx8), mRNA	0.600576	0.0587209	0.00142561
NM_182814	Cct4	chaperonin containing Tcp1, subunit 4 (delta) (Cct4), mRNA	0.600507	0.0303159	4.55646e-06
NM_001108791	Phf3	PHD finger protein 3 (Phf3), mRNA	0.600424	0.0520482	6.07498e-05
NM_001013908	Trappc13	trafficking protein particle complex 13 (Trappc13), mRNA	0.600244	0.0453256	0.000313928
NM_001077530	Mrps22	mitochondrial ribosomal protein S22 (Mrps22), mRNA	0.600096	0.0904419	0.00963065
NM_001024978	Ralyl	RALY RNA binding protein-like (Ralyl), mRNA	0.59979	0.0491817	0.00149978
NM_001034926	Lrrc40	leucine rich repeat containing 40 (Lrrc40), mRNA	0.59921	0.0839829	0.0111513
NM_001013228	Dynlt3	dynein light chain Tctex-type 3 (Dynlt3), mRNA	0.599032	0.0618928	0.000371436
NM_001011988	Cnot2	CCR4-NOT transcription complex, subunit 2 (Cnot2), mRNA	0.598236	0.104466	0.00440685
NM_145081	Optn	no definition	0.597842	0.074191	0.000260347
NM_017283	Psma6	proteasome (prosome, macropain) subunit, alpha type 6 (Psma6), mRNA	0.597811	0.0719127	0.000804842
NM_030871	Pde1a	phosphodiesterase 1A, calmodulin-dependent (Pde1a), mRNA	0.597388	0.0811891	0.000558988
NM_021754	Nop58	NOP58 ribonucleoprotein (Nop58), mRNA	0.597123	0.0710934	0.00315031
NM_001033891	Mob1a	MOB kinase activator 1A (Mob1a), mRNA	0.596964	0.0198302	0.000919827
NM_001081958	Gnl3l	guanine nucleotide binding protein-like 3 (nucleolar)-like (Gnl3l), mRNA	0.596803	0.0822284	0.000720351
NM_001106820	Ddx10	DEAD (Asp-Glu-Ala-Asp) box polypeptide 10 (Ddx10), mRNA	0.596777	0.0905863	0.00797216
NM_001107127	RGD1566386	similar to Hypothetical protein A430033K04 (RGD1566386), mRNA	0.596771	0.050876	0.0246839
NM_001191780	Scyl2	SCY1-like 2 (S. cerevisiae) (Scyl2), mRNA	0.596761	0.118091	0.00725677
NM_001011999	Morf4l1	no definition	0.596701	0.0663222	0.00980735
NM_001106753	Cpsf2	cleavage and polyadenylation specific factor 2, 100kDa (Cpsf2), mRNA	0.596696	0.0196634	3.84856e-06
NM_001025028	Fam35a	family with sequence similarity 35, member A (Fam35a), mRNA	0.596612	0.062771	0.0195527
NM_001191849	Ndst4	N-deacetylase/N-sulfotransferase (heparan glucosaminyl) 4 (Ndst4), mRNA	0.596603	0.0986571	0.0245295
NM_012752	Cd24	CD24 molecule (Cd24), mRNA	0.596589	0.0538917	4.06391e-05
NM_053616	Nup88	nucleoporin 88 (Nup88), mRNA	0.596538	0.0532808	0.000984828
NM_001127379	Api5	apoptosis inhibitor 5 (Api5), mRNA	0.596422	0.0557128	0.000240711
NM_053377	Kif3a	kinesin family member 3a (Kif3a), mRNA	0.596054	0.0475954	1.6021e-05
NM_001134718	Ptcd3	Pentatricopeptide repeat domain 3 (Ptcd3), mRNA	0.59592	0.0596784	0.00225213
NM_001106653	Tex10	testis expressed 10 (Tex10), mRNA	0.59563	0.0879949	0.0141829
NM_001106782	Mrpl42	mitochondrial ribosomal protein L42 (Mrpl42), mRNA	0.595397	0.0692664	0.00353314
NM_001106002	Polr2b	polymerase (RNA) II (DNA directed) polypeptide B (Polr2b), mRNA	0.595274	0.0810368	0.000531404
NM_001039009	Zdhhc21	zinc finger, DHHC-type containing 21 (Zdhhc21), mRNA	0.595033	0.0401024	0.0335429
NM_138865	Cep19	centrosomal protein 19 (Cep19), mRNA	0.594986	0.0583389	0.000297186
NM_053539	Idi1	isopentenyl-diphosphate delta isomerase 1 (Idi1), mRNA	0.594853	0.109152	0.0184547
NM_001107500	Zfp84	zinc finger protein 84 (Zfp84), mRNA	0.594837	0.0611524	0.000891918
NM_001108256	Ocrl	oculocerebrorenal syndrome of Lowe (Ocrl), mRNA	0.594639	0.0819839	0.00126793
NM_001014225	Cluap1	clusterin associated protein 1 (Cluap1), mRNA	0.594505	0.0433722	0.000394245
NM_001012044	Lcp1	lymphocyte cytosolic protein 1 (Lcp1), mRNA	0.594319	0.164964	0.0216094
NM_001013162	Scrn3	secernin 3 (Scrn3), mRNA	0.594249	0.0624459	0.020317
NM_001107984	Pdik1l	PDLIM1 interacting kinase 1 like (Pdik1l), mRNA	0.593983	0.102839	0.0473374
NM_031683	Smc1a	no definition	0.593963	0.0520536	1.10883e-05
NM_022939	Stx12	syntaxin 12 (Stx12), mRNA	0.593962	0.0471227	1.30494e-05
NM_001173511	Ccdc132	coiled-coil domain containing 132 (Ccdc132), mRNA	0.593713	0.0566251	0.00200416
NM_001107542	Usp47	ubiquitin specific peptidase 47 (Usp47), mRNA	0.593682	0.0538469	4.08299e-05
NM_001191963	Synpo2	synaptopodin 2 (Synpo2), mRNA	0.593574	0.141198	0.0311367
NM_178091	Insig2	insulin induced gene 2 (Insig2), mRNA	0.593469	0.039203	0.017514
NM_001106797	Cbx5	chromobox homolog 5 (Cbx5), mRNA	0.593326	0.0504052	0.0002328
NM_019349	Slk	STE20-like kinase (Slk), mRNA	0.593307	0.0397659	3.09177e-05
NM_053970	Nln	neurolysin (metallopeptidase M3 family) (Nln), mRNA	0.592711	0.126669	0.0130849
NM_053515	Slc25a4	solute carrier family 25 (mitochondrial carrier; adenine nucleotide translocator), member 4 (Slc25a4), mRNA	0.592431	0.0286218	5.84354e-08
NM_001017375	Mphosph8	M-phase phosphoprotein 8 (Mphosph8), mRNA	0.592417	0.0712205	0.000274066
NM_001011911	Lyar	Ly1 antibody reactive (Lyar), mRNA	0.592372	0.0757647	0.013504
NM_001108034	Mpp5	membrane protein, palmitoylated 5 (MAGUK p55 subfamily member 5) (Mpp5), mRNA	0.592189	0.055351	0.00112746
NM_001108587	Ccdc34	coiled-coil domain containing 34 (Ccdc34), mRNA	0.591951	0.0715689	0.020974
NM_001002289	Fut8	fucosyltransferase 8 (alpha (1,6) fucosyltransferase) (Fut8), mRNA	0.591937	0.0813112	0.0031513
NM_013145	Gnai1	no definition	0.591936	0.0791541	0.000229448
NM_001012745	Zfp422	zinc finger protein 422 (Zfp422), mRNA	0.591711	0.0361179	0.0030332
NM_001025669	Brox	BRO1 domain and CAAX motif containing (Brox), mRNA	0.591321	0.0696285	0.000571556
NM_033651	Mcm4	minichromosome maintenance complex component 4 (Mcm4), mRNA	0.591306	0.0736038	0.0020828
NM_001107839	Rc3h2	ring finger and CCCH-type domains 2 (Rc3h2), mRNA	0.591209	0.0488743	0.00170458
NM_031041	Gtf2b	general transcription factor IIB (Gtf2b), mRNA	0.590951	0.0615178	0.00182612
NM_001108186	Rbm6	RNA binding motif protein 6 (Rbm6), mRNA	0.59086	0.0850844	0.00152325
NM_001106778	Ano4	anoctamin 4 (Ano4), mRNA	0.590853	0.156143	0.0288312
NM_001191080	Golga4	no definition	0.590686	0.0379904	1.30409e-06
NM_021663	Nucb2	nucleobindin 2 (Nucb2), mRNA	0.590365	0.0531812	0.000923881
NM_001106391	Rpf2	ribosome production factor 2 homolog (S. cerevisiae) (Rpf2), mRNA	0.590325	0.0713682	0.00701759
NM_001106870	Fyco1	FYVE and coiled-coil domain containing 1 (Fyco1), mRNA	0.590143	0.0928305	0.00197421
NM_001039003	Mtrr	5-methyltetrahydrofolate-homocysteine methyltransferase reductase (Mtrr), mRNA	0.590116	0.132088	0.0323733
NM_001008344	Etf1	eukaryotic translation termination factor 1 (Etf1), mRNA	0.590073	0.0355437	0.000164236
NM_153309	Mina	myc induced nuclear antigen (Mina), mRNA	0.589969	0.0797404	0.0416482
NM_057195	Smu1	smu-1 suppressor of mec-8 and unc-52 homolog (C. elegans) (Smu1), mRNA	0.589848	0.060748	0.000198298
NM_001106715	Pum2	pumilio RNA-binding family member 2 (Pum2), mRNA	0.589547	0.0603912	3.21085e-05
NM_001008289	Sbds	Shwachman-Bodian-Diamond syndrome (Sbds), mRNA	0.589363	0.0221193	2.0546e-05
NM_001005539	Smpdl3a	sphingomyelin phosphodiesterase, acid-like 3A (Smpdl3a), mRNA	0.589351	0.090911	0.00711591
NM_001024357	Msantd4	Myb/SANT-like DNA-binding domain containing 4 with coiled-coils (Msantd4), mRNA	0.589079	0.0759134	0.00092716
NM_012771	Lyz2	lysozyme 2 (Lyz2), mRNA	0.589029	0.0574595	0.000953911
NM_001008301	Usp14	ubiquitin specific peptidase 14 (tRNA-guanine transglycosylase) (Usp14), mRNA	0.588939	0.0669262	6.70891e-05
NM_001106892	Enpp4	ectonucleotide pyrophosphatase/phosphodiesterase 4 (Enpp4), mRNA	0.58892	0.0263494	1.72867e-05
NM_001024263	Prkd3	protein kinase D3 (Prkd3), mRNA	0.588757	0.0576663	0.00817122
NM_022229	Hspd1	heat shock protein 1 (chaperonin) (Hspd1), mRNA	0.588756	0.0455949	1.32058e-05
NM_001025705	Azi2	no definition	0.588721	0.0854556	0.00205531
NM_001107093	Ift57	intraflagellar transport 57 (Ift57), mRNA	0.588714	0.0578677	0.000481921
NM_021576	Nt5e	5' nucleotidase, ecto (Nt5e), mRNA	0.58834	0.0524093	0.0138158
NM_020306	Adam17	ADAM metallopeptidase domain 17 (Adam17), mRNA	0.588336	0.0870351	0.00340089
NM_012686	Vsnl1	visinin-like 1 (Vsnl1), mRNA	0.587875	0.0673042	4.09783e-05
NM_001024789	Nap1l2	no definition	0.587726	0.0497129	0.000602264
NM_001047116	Rundc3b	RUN domain containing 3B (Rundc3b), mRNA	0.587625	0.0691116	0.000948486
NM_001007699	Cept1	choline/ethanolamine phosphotransferase 1 (Cept1), mRNA	0.587586	0.108331	0.0110544
NM_017022	Itgb1	integrin, beta 1 (Itgb1), mRNA	0.58746	0.0524239	2.05331e-05
NM_001007737	RGD1359158	similar to RIKEN cDNA 1110059E24 (RGD1359158), mRNA	0.587037	0.0569595	0.0309294
NM_001107673	Slc7a11	solute carrier family 7 (anionic amino acid transporter light chain, xc- system), member 11 (Slc7a11), mRNA	0.586995	0.0601607	0.000141673
NM_001107362	Wdr37	no definition	0.586789	0.078466	0.000308064
NM_001177321; NM_017200	Tfpi	tissue factor pathway inhibitor (lipoprotein-associated coagulation inhibitor) (Tfpi), transcript variant 2, mRNA; tissue factor pathway inhibitor (lipoprotein-associated coagulation inhibitor) (Tfpi), transcript variant 1, mRNA	0.586729	0.0507616	0.00207597
NM_001191664	Rbak	RB-associated KRAB zinc finger (Rbak), mRNA	0.58655	0.0462228	0.0267682
NM_001012039	Efemp1	EGF-containing fibulin-like extracellular matrix protein 1 (Efemp1), mRNA	0.585881	0.0453086	0.00610042
NM_031694	Hsf2	heat shock transcription factor 2 (Hsf2), mRNA	0.585849	0.0732523	0.00207597
NM_001107109	Morc3	MORC family CW-type zinc finger 3 (Morc3), mRNA	0.585756	0.0588604	0.00414458
NM_001109480	Tmem229a	transmembrane protein 229A (Tmem229a), mRNA	0.585457	0.0326419	7.29003e-06
NM_001037189	Nsrp1	nuclear speckle splicing regulatory protein 1 (Nsrp1), mRNA	0.585441	0.079185	0.00302166
NM_012922	Casp3	caspase 3 (Casp3), mRNA	0.585339	0.101388	0.0273505
NM_013175	Scg5	secretogranin V (7B2 protein) (Scg5), mRNA	0.58527	0.0241715	2.88635e-08
NM_052981	Ccnh	cyclin H (Ccnh), mRNA	0.585259	0.0597634	0.00744642
NM_001126286	RGD1565685	similar to RIKEN cDNA 1810030O07 (RGD1565685), mRNA	0.585156	0.0237777	0.0112621
NM_001013198	Ddx50	DEAD (Asp-Glu-Ala-Asp) box polypeptide 50 (Ddx50), mRNA	0.584892	0.0806892	0.00428355
NM_001107113	Bach1	BTB and CNC homology 1, basic leucine zipper transcription factor 1 (Bach1), mRNA	0.584869	0.0998935	0.0366311
NM_012986	Nedd4	neural precursor cell expressed, developmentally down-regulated 4, E3 ubiquitin protein ligase (Nedd4), mRNA	0.584865	0.0824228	9.66392e-05
NM_022278	Glrx	glutaredoxin (thioltransferase) (Glrx), mRNA	0.584799	0.069357	0.000533892
NM_001108387	Sucla2	succinate-CoA ligase, ADP-forming, beta subunit (Sucla2), mRNA	0.584188	0.061198	0.000216276
NM_001005905	Cct2	chaperonin containing TCP1, subunit 2 (beta) (Cct2), mRNA	0.584186	0.0578322	2.05331e-05
NM_001024261	Trnt1	tRNA nucleotidyl transferase, CCA-adding, 1 (Trnt1), mRNA	0.584158	0.0674933	0.00571362
NM_001008770	Cmbl	carboxymethylenebutenolidase homolog (Pseudomonas) (Cmbl), mRNA	0.584103	0.0654335	0.0258192
NM_001108607	Cse1l	CSE1 chromosome segregation 1-like (yeast) (Cse1l), mRNA	0.584079	0.0626335	8.48746e-05
NM_001127531	Ap1s2	adaptor-related protein complex 1, sigma 2 subunit (Ap1s2), mRNA	0.584059	0.120724	0.0351908
NM_022598	Cnbp	CCHC-type zinc finger, nucleic acid binding protein (Cnbp), mRNA	0.583517	0.0305025	1.08598e-06
NM_001106491	RGD1309730	no definition	0.582711	0.0370817	0.0173624
NM_001013082	Pon2	paraoxonase 2 (Pon2), mRNA	0.582482	0.0354931	6.28436e-06
NM_145096	Zdhhc2	no definition	0.582449	0.0637711	0.00181766
NM_001107128; NM_001142945	Zfp68	zinc finger protein 68 (Zfp68), transcript variant 1, mRNA; zinc finger protein 68 (Zfp68), transcript variant 2, mRNA	0.582426	0.11141	0.0249454
NM_001168631	Cdh10	cadherin 10 (Cdh10), mRNA	0.582365	0.0533922	0.00186509
NM_001008519	Lrpprc	leucine-rich pentatricopeptide repeat containing (Lrpprc), mRNA	0.581763	0.084989	0.000231258
NM_001108841	Gabpa	GA binding protein transcription factor, alpha subunit (Gabpa), mRNA	0.581729	0.0433152	0.0059304
NM_178093	Mtus1	microtubule associated tumor suppressor 1 (Mtus1), mRNA	0.581727	0.0462106	7.7647e-05
NM_172008	Canx	calnexin (Canx), mRNA	0.581092	0.0717425	2.84812e-05
NM_001014054	Tmem168	no definition	0.580968	0.0754922	0.0172057
NM_001107220	Anapc4	anaphase promoting complex subunit 4 (Anapc4), mRNA	0.580948	0.072131	0.00209127
NM_001106502	Usp8	ubiquitin specific peptidase 8 (Usp8), mRNA	0.580859	0.0811167	0.000226463
NM_001270624; NM_001270625; NM_053880	Dync1i2	dynein cytoplasmic 1 intermediate chain 2 (Dync1i2), transcript variant 2, mRNA; dynein cytoplasmic 1 intermediate chain 2 (Dync1i2), transcript variant 3, mRNA; dynein cytoplasmic 1 intermediate chain 2 (Dync1i2), transcript variant 1, mRNA	0.58075	0.0684316	3.75822e-05
NM_001106518	Snx5	no definition	0.580699	0.0637744	0.000117727
NM_001173558	Dcaf13	DDB1 and CUL4 associated factor 13 (Dcaf13), mRNA	0.580692	0.0289336	0.0012825
NM_183326	Gabra1	gamma-aminobutyric acid (GABA) A receptor, alpha 1 (Gabra1), mRNA	0.580235	0.0691743	5.04703e-05
NM_001009621	Nudcd2	NudC domain containing 2 (Nudcd2), mRNA	0.579646	0.08186	0.0402543
NM_001013044	Cryzl1	crystallin, zeta (quinone reductase)-like 1 (Cryzl1), mRNA	0.579513	0.0571309	0.000232546
NM_001103360	Pnrc2	proline-rich nuclear receptor coactivator 2 (Pnrc2), mRNA	0.579458	0.119548	0.0144669
NM_001004098	Cenpc	centromere protein C (Cenpc), mRNA	0.579293	0.0832732	0.0136301
NM_031789	Nfe2l2	nuclear factor, erythroid 2-like 2 (Nfe2l2), mRNA	0.578579	0.0603085	0.00240774
NM_013155	Vldlr	very low density lipoprotein receptor (Vldlr), mRNA	0.57803	0.0655172	0.000482008
NM_001100702	Wdr47	WD repeat domain 47 (Wdr47), mRNA	0.577998	0.0926499	0.000349783
NM_001107515	Hebp2	heme binding protein 2 (Hebp2), mRNA	0.577882	0.0795468	0.0345821
NM_031816	Rbbp7	retinoblastoma binding protein 7 (Rbbp7), mRNA	0.577819	0.0685716	8.51263e-05
NM_001108014	Smc6	structural maintenance of chromosomes 6 (Smc6), mRNA	0.577673	0.110746	0.00190078
NM_022539	Metap2	methionyl aminopeptidase 2 (Metap2), mRNA	0.577608	0.101386	0.000652402
NM_001130560	Rnf19a	ring finger protein 19A, RBR E3 ubiquitin protein ligase (Rnf19a), mRNA	0.57741	0.0482478	0.000128799
NM_001108254	Egfl6	EGF-like-domain, multiple 6 (Egfl6), mRNA	0.577312	0.105774	0.0213379
NM_001107868	Zfp638	zinc finger protein 638 (Zfp638), mRNA	0.577027	0.133469	0.0106074
NM_001134548	RGD1305938	no definition	0.576954	0.0762308	0.000677336
NM_001135858	Tmtc3	transmembrane and tetratricopeptide repeat containing 3 (Tmtc3), mRNA	0.576814	0.0709849	0.0348843
NM_022589	Tspan2	tetraspanin 2 (Tspan2), mRNA	0.576561	0.106374	0.00159968
NM_001199178	Apoo	apolipoprotein O (Apoo), mRNA	0.576558	0.0728031	0.0166097
NM_001107944	Klhl9	kelch-like family member 9 (Klhl9), mRNA	0.576475	0.0658305	0.000185208
NM_001004199	Tax1bp1	Tax1 (human T-cell leukemia virus type I) binding protein 1 (Tax1bp1), mRNA	0.576474	0.0915041	0.000378339
NM_001108181	Acad11	acyl-CoA dehydrogenase family, member 11 (Acad11), mRNA	0.576162	0.0733127	0.0025444
NM_001025698	Sf3a3	splicing factor 3a, subunit 3 (Sf3a3), mRNA	0.576109	0.0451338	0.000188089
NM_001030023	Map2k4	mitogen activated protein kinase kinase 4 (Map2k4), mRNA	0.575986	0.0758045	0.00136842
NM_001109482	Ubxn2a	UBX domain protein 2A (Ubxn2a), mRNA	0.575599	0.0722602	0.0015207
NM_001277278; NM_138896	Pja2	no definition; praja ring finger 2, E3 ubiquitin protein ligase (Pja2), transcript variant 1, mRNA	0.575314	0.0527124	1.19867e-06
NM_001195564	Uaca	uveal autoantigen with coiled-coil domains and ankyrin repeats (Uaca), mRNA	0.574702	0.0804224	0.00128465
NM_012839	Cycs	cytochrome c, somatic (Cycs), mRNA	0.574387	0.0255374	1.79018e-07
NM_016986	Acadm	acyl-CoA dehydrogenase, C-4 to C-12 straight chain (Acadm), mRNA	0.573556	0.0273115	0.000992646
NM_001039023	Net1	neuroepithelial cell transforming 1 (Net1), mRNA	0.573289	0.0872069	0.00155936
NM_001134746	Lrrtm4	leucine rich repeat transmembrane neuronal 4 (Lrrtm4), mRNA	0.573117	0.11341	0.00561033
NM_031084	Pls3	plastin 3 (Pls3), mRNA	0.572864	0.073276	0.000349783
NM_001106672	Prpf38a	pre-mRNA processing factor 38A (Prpf38a), mRNA	0.572298	0.0774417	0.00576746
NM_001134981	Trip4	thyroid hormone receptor interactor 4 (Trip4), mRNA	0.572108	0.0400181	0.0121316
NM_054000	Kcnb2	potassium voltage gated channel, Shab-related subfamily, member 2 (Kcnb2), mRNA	0.571912	0.0979927	0.0375276
NM_001113357	Npy1r	neuropeptide Y receptor Y1 (Npy1r), mRNA	0.571899	0.129496	0.0300229
NM_001047856	Sfr1	no definition	0.571757	0.0269093	0.000240711
NM_001108024	Lrfn5	leucine rich repeat and fibronectin type III domain containing 5 (Lrfn5), mRNA	0.571268	0.0505061	4.93285e-05
NM_001037654	Dixdc1	DIX domain containing 1 (Dixdc1), mRNA	0.571195	0.0573987	5.06995e-05
NM_139189	Lmbrd1	LMBR1 domain containing 1 (Lmbrd1), mRNA	0.571085	0.0672521	3.98761e-05
NM_001024743	Ugp2	UDP-glucose pyrophosphorylase 2 (Ugp2), mRNA	0.570765	0.0635224	0.000168148
NM_031714	Hrsp12	heat-responsive protein 12 (Hrsp12), mRNA	0.570439	0.0845037	0.00241262
NM_001192016	Map4k5	mitogen-activated protein kinase kinase kinase kinase 5 (Map4k5), mRNA	0.570341	0.0507163	0.000182625
NM_031120	Ssr3	no definition	0.570318	0.0452789	1.21166e-05
NM_001014128	Rsrc2	arginine/serine-rich coiled-coil 2 (Rsrc2), mRNA	0.570217	0.025019	1.48831e-06
NM_001077429	Lnp	limb and neural patterns (Lnp), mRNA	0.570143	0.069841	0.00414968
NM_001109492	B3galt2	UDP-Gal:betaGlcNAc beta 1,3-galactosyltransferase, polypeptide 2 (B3galt2), mRNA	0.570132	0.0720017	0.00107729
NM_134386	Gprasp1	G protein-coupled receptor associated sorting protein 1 (Gprasp1), mRNA	0.569782	0.039655	1.01005e-07
NM_001034998	Ctps2	CTP synthase 2 (Ctps2), mRNA	0.56937	0.0577772	0.000411014
NM_031753	Alcam	activated leukocyte cell adhesion molecule (Alcam), mRNA	0.56918	0.0742316	7.71016e-05
NM_001004444	Zbtb1	zinc finger and BTB domain containing 1 (Zbtb1), mRNA	0.569111	0.0544143	0.0222257
NM_001008353	Mkks	McKusick-Kaufman syndrome (Mkks), mRNA	0.569051	0.0635146	0.000601225
NM_053527	Cdc5l	cell division cycle 5-like (Cdc5l), mRNA	0.568985	0.0582329	1.3374e-05
NM_001281824	Abca8a	ATP-binding cassette, subfamily A (ABC1), member 8a (Abca8a), mRNA	0.568559	0.0823242	0.000163377
NM_001014019	Hnrnph2	heterogeneous nuclear ribonucleoprotein H2 (H') (Hnrnph2), mRNA	0.568332	0.0686592	0.000108029
NM_001106639	Otud6b	OTU domain containing 6B (Otud6b), mRNA	0.568305	0.0479831	0.00031687
NM_001024274	Gtdc1	glycosyltransferase-like domain containing 1 (Gtdc1), mRNA	0.568222	0.0647812	0.00163894
NM_053427	Slc17a6	solute carrier family 17 (vesicular glutamate transporter), member 6 (Slc17a6), mRNA	0.567981	0.106419	0.0259076
NM_001109339	Eif2a	eukaryotic translation initiation factor 2A (Eif2a), mRNA	0.567199	0.0971247	0.00300337
NM_001007641	Rnd3	Rho family GTPase 3 (Rnd3), mRNA	0.567052	0.080748	0.00476235
NM_001025027	Fundc1	FUN14 domain containing 1 (Fundc1), mRNA	0.566733	0.0667081	0.00396809
NM_001012016	Tbccd1	TBCC domain containing 1 (Tbccd1), mRNA	0.566592	0.0781291	0.0046113
NM_001033666	Dstn	destrin (Dstn), mRNA	0.566586	0.0830299	0.000177089
NM_053453	Rgs2	regulator of G-protein signaling 2 (Rgs2), mRNA	0.566515	0.0747744	0.00356842
NM_001025146	Ndufs4	NADH dehydrogenase (ubiquinone) Fe-S protein 4 (Ndufs4), mRNA	0.566507	0.0341909	1.65559e-06
NM_001044252	Nadk2	NAD kinase 2, mitochondrial (Nadk2), mRNA	0.56638	0.0642044	0.000471481
NM_001012227	Xk	X-linked Kx blood group (Xk), mRNA	0.566318	0.0876122	0.0495572
NM_001127553	Uqcrb	ubiquinol-cytochrome c reductase binding protein (Uqcrb), mRNA	0.566247	0.052151	5.09332e-06
NM_017281	Psma4	proteasome (prosome, macropain) subunit, alpha type 4 (Psma4), mRNA	0.566088	0.0266977	2.36102e-06
NM_031514	Jak2	Janus kinase 2 (Jak2), mRNA	0.566055	0.084027	0.00144512
NM_001014131	Ccdc181	coiled-coil domain containing 181 (Ccdc181), mRNA	0.565785	0.0547424	3.2338e-05
NM_199410	Wdr12	WD repeat domain 12 (Wdr12), mRNA	0.565407	0.0660502	0.000335554
NM_001014076	Nol10	nucleolar protein 10 (Nol10), mRNA	0.565116	0.0971937	0.00680632
NM_001017381	Fli1	Fli-1 proto-oncogene, ETS transcription factor (Fli1), mRNA	0.565059	0.105139	0.0209436
NM_031624	Igbp1	immunoglobulin (CD79A) binding protein 1 (Igbp1), mRNA	0.564972	0.0948164	0.00674431
NM_001173336	Fam118a	family with sequence similarity 118, member A (Fam118a), mRNA	0.564691	0.0262409	0.00661971
NM_031583	Smc3	structural maintenance of chromosomes 3 (Smc3), mRNA	0.564491	0.0834647	0.000238876
NM_001109174	Ankrd34b	ankyrin repeat domain 34B (Ankrd34b), mRNA	0.563672	0.0885124	0.0110273
NM_053879	Cntn4	contactin 4 (Cntn4), mRNA	0.56351	0.0839961	0.00192623
NM_001014023	Trim5	tripartite motif-containing 5 (Trim5), mRNA	0.563412	0.0693182	0.037571
NM_012765	Htr2c	5-hydroxytryptamine (serotonin) receptor 2C (Htr2c), mRNA	0.563243	0.124602	0.00360072
NM_023968	Npy2r	neuropeptide Y receptor Y2 (Npy2r), mRNA	0.563097	0.111204	0.0320964
NM_053986	Myo1b	myosin Ib (Myo1b), mRNA	0.562957	0.0523142	0.00382948
NM_001106414	Ttc33	tetratricopeptide repeat domain 33 (Ttc33), mRNA	0.562184	0.0612954	0.0011947
NM_001109279	Snw1	SNW domain containing 1 (Snw1), mRNA	0.561662	0.049738	2.1288e-05
NM_001014272	Ptges3l1	prostaglandin E synthase 3-like 1 (Ptges3l1), mRNA	0.56141	0.0323553	0.0432761
NM_053508	Tekt1	tektin 1 (Tekt1), mRNA	0.561245	0.127364	0.0480178
NM_001108261	Fopnl	FGFR1OP N-terminal like (Fopnl), mRNA	0.561124	0.0981632	0.0078749
NM_001271195	Fstl5	follistatin-like 5 (Fstl5), mRNA	0.560936	0.0755732	0.00235571
NM_001100534	Rpl7	ribosomal protein L7 (Rpl7), mRNA	0.560844	0.088167	5.12101e-05
NM_001009413	Krcc1	lysine-rich coiled-coil 1 (Krcc1), mRNA	0.560801	0.0738478	0.00727148
NM_001134421	RGD1308706	similar to RIKEN cDNA 4921524J17 (RGD1308706), mRNA	0.56079	0.0750734	0.00584866
NM_178330	Tmem184c	transmembrane protein 184C (Tmem184c), mRNA	0.560757	0.0508756	0.000105279
NM_001008299	Rnmt	no definition	0.560503	0.0527726	0.00400102
NM_182955	Zfp191	zinc finger protein 191 (Zfp191), mRNA	0.560313	0.0440453	0.0127854
NM_031510	Idh1	isocitrate dehydrogenase 1 (NADP+), soluble (Idh1), mRNA	0.560072	0.043071	0.000175588
NM_001011997	Tmod3	tropomodulin 3 (Tmod3), mRNA	0.559861	0.130838	0.0243116
NM_001104613	Hnrnpa2b1	heterogeneous nuclear ribonucleoprotein A2/B1 (Hnrnpa2b1), mRNA	0.559452	0.04431	4.39903e-07
NM_133401	Abcb1a	ATP-binding cassette, sub-family B (MDR/TAP), member 1A (Abcb1a), mRNA	0.558911	0.0997142	0.00103132
NM_001014172	Rsrc1	arginine/serine-rich coiled-coil 1 (Rsrc1), mRNA	0.558904	0.0476947	0.000198298
NM_130409	Cfh	complement factor H (Cfh), mRNA	0.558673	0.0643116	0.000623816
NM_030990	Plp1	proteolipid protein 1 (Plp1), mRNA	0.558473	0.134619	0.00209127
NM_031517	Met	MET proto-oncogene, receptor tyrosine kinase (Met), mRNA	0.55832	0.102696	0.0044997
NM_001011990	Eif3e	eukaryotic translation initiation factor 3, subunit E (Eif3e), mRNA	0.558058	0.0652551	7.33818e-05
NM_001106941	Magee2	melanoma antigen, family E, 2 (Magee2), mRNA	0.557754	0.0883896	0.0396569
NM_001106410	Gpbp1	GC-rich promoter binding protein 1 (Gpbp1), mRNA	0.557639	0.0623228	6.9603e-05
NM_001017449	Dph5	diphthamide biosynthesis 5 (Dph5), mRNA	0.557069	0.0672623	0.0330769
NM_001025735	Tcea1	transcription elongation factor A (SII) 1 (Tcea1), mRNA	0.556928	0.0803337	0.000141251
NM_001134749	Stt3a	STT3A, subunit of the oligosaccharyltransferase complex (catalytic) (Stt3a), mRNA	0.556212	0.0529624	3.15523e-05
NM_001105824	Taf15	TAF15 RNA polymerase II, TATA box binding protein (TBP)-associated factor (Taf15), mRNA	0.555985	0.0471132	1.39538e-05
NM_053875	Exoc4	no definition	0.555882	0.0767442	0.000314337
NM_001270385; NM_001271270	Kif28p	similar to kinesin-like protein (103.5 kD) (klp-6) (RGD1559696), mRNA; AT hook containing transcription factor 1 (Ahctf1), mRNA	0.555117	0.0468593	6.03508e-05
NM_031359	Mkln1	muskelin 1, intracellular mediator containing kelch motifs (Mkln1), mRNA	0.555085	0.0739803	0.00150324
NM_001012085	Stam2	signal transducing adaptor molecule (SH3 domain and ITAM motif) 2 (Stam2), mRNA	0.55492	0.130186	0.011689
NM_001025283	Fam118b	family with sequence similarity 118, member B (Fam118b), mRNA	0.554826	0.0801065	0.0211537
NM_153297	Cops2	COP9 signalosome subunit 2 (Cops2), mRNA	0.554567	0.0480977	9.33318e-05
NM_012749	Ncl	nucleolin (Ncl), mRNA	0.553446	0.0705348	1.17113e-05
NM_001127575	Calml4	calmodulin-like 4 (Calml4), mRNA	0.553364	0.0826714	0.0150681
NM_001191957	Msh3	mutS homolog 3 (Msh3), mRNA	0.552394	0.0855082	0.0151812
NM_001024763	Nif3l1	NIF3 NGG1 interacting factor 3-like 1 (S. cerevisiae) (Nif3l1), mRNA	0.55235	0.144742	0.044828
NM_001005550	Ndufs1	NADH dehydrogenase (ubiquinone) Fe-S protein 1 (Ndufs1), mRNA	0.552233	0.065508	9.77988e-06
NM_001035001	Tmem69	transmembrane protein 69 (Tmem69), mRNA	0.552104	0.0495103	0.00090949
NM_001100658	Hspa9	heat shock protein 9 (Hspa9), mRNA	0.55201	0.0510133	8.49895e-07
NM_001008333	Amn1	antagonist of mitotic exit network 1 homolog (S. cerevisiae) (Amn1), mRNA	0.551767	0.0213351	0.021152
NM_199120	Ift81	intraflagellar transport 81 (Ift81), mRNA	0.551466	0.0778468	0.000482518
NM_001012074	Herc4	HECT and RLD domain containing E3 ubiquitin protein ligase 4 (Herc4), mRNA	0.551124	0.0676756	0.00627523
NM_017193	Aadat	aminoadipate aminotransferase (Aadat), mRNA	0.55082	0.0744757	0.00190512
NM_001108219	RGD1306941	similar to CG31122-PA (RGD1306941), mRNA	0.550672	0.0348804	0.00399024
NM_001034928	Immt	inner membrane protein, mitochondrial (Immt), mRNA	0.550573	0.0756612	4.21817e-05
NM_001270852; NM_001270853; NM_012545	Ddc	dopa decarboxylase (aromatic L-amino acid decarboxylase) (Ddc), transcript variant 3, mRNA; dopa decarboxylase (aromatic L-amino acid decarboxylase) (Ddc), transcript variant 2, mRNA; dopa decarboxylase (aromatic L-amino acid decarboxylase) (Ddc), transcript variant 1, mRNA	0.550246	0.0783855	0.0131099
NM_013083	Hspa5	heat shock protein 5 (Hspa5), mRNA	0.550233	0.104438	0.000198298
NM_133557	Itfg1	integrin alpha FG-GAP repeat containing 1 (Itfg1), mRNA	0.549773	0.0559358	1.30719e-06
NM_001012098	Recql	RecQ helicase-like (Recql), mRNA	0.549618	0.039876	0.00176353
NM_024359	Hif1a	hypoxia-inducible factor 1, alpha subunit (basic helix-loop-helix transcription factor) (Hif1a), mRNA	0.549589	0.0510206	1.89378e-05
NM_001106091	Mrps31	mitochondrial ribosomal protein S31 (Mrps31), mRNA	0.549149	0.0611326	0.0047207
NM_021765	Copb2	coatomer protein complex, subunit beta 2 (beta prime) (Copb2), mRNA	0.548888	0.0698726	5.45528e-05
NM_053414	Ddx1	DEAD (Asp-Glu-Ala-Asp) box helicase 1 (Ddx1), mRNA	0.548706	0.0355102	8.49895e-07
NM_001013155	Shoc2	soc-2 suppressor of clear homolog (C. elegans) (Shoc2), mRNA	0.548189	0.0394591	6.18288e-06
NM_134346	Rap1b	RAP1B, member of RAS oncogene family (Rap1b), mRNA	0.548187	0.0523668	0.000591375
NM_001109232	Ccdc126	coiled-coil domain containing 126 (Ccdc126), mRNA	0.547526	0.0691238	0.0364831
NM_053952	Nup155	nucleoporin 155 (Nup155), mRNA	0.546812	0.0639686	0.00114573
NM_001034007; NM_001034008	Ncoa4	nuclear receptor coactivator 4 (Ncoa4), transcript variant 1, mRNA; nuclear receptor coactivator 4 (Ncoa4), transcript variant 2, mRNA	0.546803	0.0644355	9.28338e-06
NM_001005536	Srfbp1	serum response factor binding protein 1 (Srfbp1), mRNA	0.546776	0.0888216	0.00599146
NM_001099340	Wdr35l	WD repeat domain 35-like (Wdr35l), mRNA	0.546713	0.058988	0.000141251
NM_001108094	Krr1	KRR1, small subunit (SSU) processome component, homolog (yeast) (Krr1), mRNA	0.546506	0.0463918	0.00348725
NM_001108842	Arl6	no definition	0.546064	0.0599152	0.0135552
NM_031137	Tpp2	tripeptidyl peptidase II (Tpp2), mRNA	0.546015	0.0699855	9.50157e-05
NM_032072	Nae1	NEDD8 activating enzyme E1 subunit 1 (Nae1), mRNA	0.545899	0.0697247	0.00733579
NM_001033065	Golga5	golgin A5 (Golga5), mRNA	0.545819	0.0535908	0.000417009
NM_001106005	Gnpda2	glucosamine-6-phosphate deaminase 2 (Gnpda2), mRNA	0.545791	0.0966707	0.0384911
NM_001107738	Ssfa2	sperm specific antigen 2 (Ssfa2), mRNA	0.54546	0.0305178	3.82551e-06
NM_199385	Dld	dihydrolipoamide dehydrogenase (Dld), mRNA	0.545361	0.0430476	2.22346e-05
NM_001047087	Eif3a	eukaryotic translation initiation factor 3, subunit A (Eif3a), mRNA	0.545348	0.0530518	5.8724e-07
NM_001108627	Cul1	cullin 1 (Cul1), mRNA	0.544924	0.0507595	2.53222e-06
NM_001009831	Atl1	atlastin GTPase 1 (Atl1), mRNA	0.544879	0.0569653	2.5049e-06
NM_001044290	Larp7	no definition	0.544574	0.107707	0.000931893
NM_001024238	Eprs	glutamyl-prolyl-tRNA synthetase (Eprs), mRNA	0.544432	0.0786888	3.32199e-05
NM_031969	Calm1	calmodulin 1 (Calm1), mRNA	0.544301	0.0355969	1.04586e-09
NM_012946	Sparcl1	SPARC-like 1 (hevin) (Sparcl1), mRNA	0.543421	0.107787	0.000265232
NM_031058	Msh2	mutS homolog 2 (Msh2), mRNA	0.543093	0.072542	0.00318378
NM_001191964	Mfap1a	microfibrillar-associated protein 1A (Mfap1a), mRNA	0.542754	0.0679071	7.87898e-05
NM_001014186	Orc5	origin recognition complex, subunit 5 (Orc5), mRNA	0.542376	0.0262822	0.000431208
NM_031571	Acvr2a	activin A receptor, type IIA (Acvr2a), mRNA	0.542064	0.106468	0.0128275
NM_053979	Arl5a	no definition	0.540416	0.0885875	0.00478135
NM_001106340	Mphosph10	M-phase phosphoprotein 10 (U3 small nucleolar ribonucleoprotein) (Mphosph10), mRNA	0.539592	0.0937637	0.00613798
NM_001030037	Capn7	calpain 7 (Capn7), mRNA	0.539011	0.0642775	0.000811393
NM_183052	Ube2v2	ubiquitin-conjugating enzyme E2 variant 2 (Ube2v2), mRNA	0.53853	0.0223432	2.31683e-06
NM_001127580	Oxct1	3-oxoacid CoA transferase 1 (Oxct1), mRNA	0.538417	0.0574202	1.08598e-06
NM_001012126	Slc35g2	solute carrier family 35, member G2 (Slc35g2), mRNA	0.538373	0.0619487	0.0146949
NM_001167842	Sned1	sushi, nidogen and EGF-like domains 1 (Sned1), mRNA	0.538165	0.0753897	0.00691146
NM_134326	Alb	albumin (Alb), mRNA	0.537608	0.0761108	0.0151004
NM_001039020	Zfp207	zinc finger protein 207 (Zfp207), mRNA	0.537354	0.0928068	0.00015348
NM_001007693	Ttc9c	tetratricopeptide repeat domain 9C (Ttc9c), mRNA	0.536607	0.0378612	1.42465e-05
NM_020082	Rnase4	ribonuclease, RNase A family 4 (Rnase4), mRNA	0.536226	0.0527364	6.18288e-06
NM_001044234	Osbpl9	oxysterol binding protein-like 9 (Osbpl9), mRNA	0.536212	0.0364573	2.12761e-05
NM_001108128	Chordc1	cysteine and histidine-rich domain (CHORD)-containing 1 (Chordc1), mRNA	0.535943	0.0795481	0.000935309
NM_001107948	Atg4c	autophagy related 4C, cysteine peptidase (Atg4c), mRNA	0.53588	0.0573382	0.000191518
NM_001012205	Dpp10	dipeptidylpeptidase 10 (Dpp10), mRNA	0.535509	0.122943	0.0134541
NM_001017502	Ccdc117	coiled-coil domain containing 117 (Ccdc117), mRNA	0.534966	0.0559587	0.0100765
NM_001007600	Rps4x	ribosomal protein S4, X-linked (Rps4x), mRNA	0.53436	0.0570735	5.8724e-07
NM_001164073; NM_145788	Tank	TRAF family member-associated NFKB activator (Tank), transcript variant 2, mRNA; TRAF family member-associated NFKB activator (Tank), transcript variant 1, mRNA	0.534165	0.0850004	0.00749896
NM_001163062	Zfp870	zinc finger protein 870 (Zfp870), mRNA	0.534074	0.0584613	0.0114928
NM_001108134	Pus3	pseudouridylate synthase 3 (Pus3), mRNA	0.53396	0.0697565	0.0163152
NM_030856	Lrrn3	leucine rich repeat neuronal 3 (Lrrn3), mRNA	0.533639	0.0783823	4.48476e-05
NM_031984	Calb1	calbindin 1 (Calb1), mRNA	0.533351	0.0687708	0.000116764
NM_024159	Dab2	disabled 2, mitogen-responsive phosphoprotein (Dab2), mRNA	0.532762	0.126786	0.00452636
NM_017068	Lamp2	lysosomal-associated membrane protein 2 (Lamp2), mRNA	0.532351	0.0791293	6.10844e-05
NM_133397	Erg	v-ets avian erythroblastosis virus E26 oncogene (Erg), mRNA	0.532104	0.0619175	0.0103621
NM_001107904	Tgs1	trimethylguanosine synthase 1 (Tgs1), mRNA	0.531653	0.0488285	0.000277293
NM_001033684	Cct6a	chaperonin containing Tcp1, subunit 6A (zeta 1) (Cct6a), mRNA	0.530788	0.0631431	2.99442e-06
NM_001108871	Kctd9	potassium channel tetramerization domain containing 9 (Kctd9), mRNA	0.53051	0.0324178	0.0137199
NM_001108592	Snrpb2	small nuclear ribonucleoprotein polypeptide B'' (Snrpb2), mRNA	0.529923	0.0748873	0.00126418
NM_134349	Mgst1	microsomal glutathione S-transferase 1 (Mgst1), mRNA	0.528863	0.0687084	0.00400102
NM_001015003	Crbn	cereblon (Crbn), mRNA	0.528791	0.0649628	0.000114202
NM_001106468	Usp53	ubiquitin specific peptidase 53 (Usp53), mRNA	0.528768	0.044255	5.14916e-05
NM_001034947	Tdp2	tyrosyl-DNA phosphodiesterase 2 (Tdp2), mRNA	0.527964	0.0997065	0.0357592
NM_057104	Enpp2	no definition	0.527484	0.118741	0.00090949
NM_012992	Npm1	nucleophosmin (nucleolar phosphoprotein B23, numatrin) (Npm1), mRNA	0.526799	0.0549589	8.49895e-07
NM_001107861	Kbtbd2	kelch repeat and BTB (POZ) domain containing 2 (Kbtbd2), mRNA	0.526676	0.0602124	2.1288e-05
NM_001034111; NM_012630	Prlr	prolactin receptor (Prlr), transcript variant 1, mRNA; no definition	0.526327	0.0719143	0.0435335
NM_178105	Gpm6a	glycoprotein m6a (Gpm6a), mRNA	0.524174	0.0504857	4.98886e-08
NM_012769	Gucy1b3	guanylate cyclase 1, soluble, beta 3 (Gucy1b3), mRNA	0.524147	0.0507128	2.31683e-06
NM_001277450; NM_019191	Smad2	SMAD family member 2 (Smad2), transcript variant 2, mRNA; SMAD family member 2 (Smad2), transcript variant 1, mRNA	0.523734	0.039397	0.000423092
NM_019364	Scfd1	sec1 family domain containing 1 (Scfd1), mRNA	0.523551	0.0359265	0.000768901
NM_139103	Cd48	Cd48 molecule (Cd48), mRNA	0.523432	0.0711382	0.000729617
NM_001037185	Smc4	structural maintenance of chromosomes 4 (Smc4), mRNA	0.523042	0.123354	0.00744642
NM_001170534	Mcc	mutated in colorectal cancers (Mcc), mRNA	0.522937	0.0941847	0.0209973
NM_001277600; NM_001277601; NM_001277602	Hnrnpc	no definition; heterogeneous nuclear ribonucleoprotein C (C1/C2) (Hnrnpc), transcript variant 2, mRNA; heterogeneous nuclear ribonucleoprotein C (C1/C2) (Hnrnpc), transcript variant 3, mRNA	0.521761	0.0605264	0.00878717
NM_019277	Exoc6	exocyst complex component 6 (Exoc6), mRNA	0.521489	0.0701418	0.00016156
NM_001005533	N4bp2l2	NEDD4 binding protein 2-like 2 (N4bp2l2), mRNA	0.520812	0.0510987	0.000234788
NM_001109444	Rnf13	ring finger protein 13 (Rnf13), mRNA	0.520607	0.0489236	9.25492e-07
NM_001037184	RGD1307100	similar to RIKEN cDNA D630029K19 (RGD1307100), mRNA	0.520492	0.0604312	0.00107424
NM_001106500	Ndufaf1	NADH dehydrogenase (ubiquinone) complex I, assembly factor 1 (Ndufaf1), mRNA	0.520175	0.0445149	0.00216603
NM_001107472	Zfp772	zinc finger protein 772 (Zfp772), mRNA	0.520104	0.0444986	0.00502524
NM_001108179	Stag1	stromal antigen 1 (Stag1), mRNA	0.518586	0.0584121	0.00067667
NM_001034129	Sec62	SEC62 homolog (S. cerevisiae) (Sec62), mRNA	0.518445	0.0812156	2.70266e-05
NM_031355	Vdac3	voltage-dependent anion channel 3 (Vdac3), mRNA	0.518057	0.0516709	2.79231e-07
NM_017319	Pdia3	protein disulfide isomerase family A, member 3 (Pdia3), mRNA	0.517616	0.0538061	1.04913e-07
NM_001007732	Serpinb9	serpin peptidase inhibitor, clade B (ovalbumin), member 9 (Serpinb9), mRNA	0.517403	0.0631984	0.00107729
NM_001025697	Hsdl2	hydroxysteroid dehydrogenase like 2 (Hsdl2), mRNA	0.517045	0.0763412	8.41823e-05
NM_001011917	Cab39l	calcium binding protein 39-like (Cab39l), mRNA	0.515507	0.06087	0.000376317
NM_001106851	Nck1	NCK adaptor protein 1 (Nck1), mRNA	0.51488	0.0445466	0.00316801
NM_001126291	Flrt3	fibronectin leucine rich transmembrane protein 3 (Flrt3), mRNA	0.514825	0.0649894	0.000127703
NM_001001801	Akap7	A kinase (PRKA) anchor protein 7 (Akap7), mRNA	0.514254	0.0809892	0.0321467
NM_001085353; NM_199408	Wls	no definition; wntless Wnt ligand secretion mediator (Wls), transcript variant 1, mRNA	0.51369	0.0646464	2.66282e-05
NM_182951	Serinc1	serine incorporator 1 (Serinc1), mRNA	0.513678	0.0722782	2.21443e-06
NM_138856	Dnajc21	DnaJ (Hsp40) homolog, subfamily C, member 21 (Dnajc21), mRNA	0.513362	0.0686025	0.00190078
NM_001014206	RGD1309534	similar to RIKEN cDNA 4931406C07 (RGD1309534), mRNA	0.512959	0.0825487	0.00212589
NM_001106434	Tm4sf1	transmembrane 4 L six family member 1 (Tm4sf1), mRNA	0.512846	0.1477	0.0132335
NM_001170546; NM_001170547; NM_001170548	Thumpd3	THUMP domain containing 3 (Thumpd3), transcript variant 1, mRNA; THUMP domain containing 3 (Thumpd3), transcript variant 2, mRNA; THUMP domain containing 3 (Thumpd3), transcript variant 3, mRNA	0.509738	0.0603142	0.000192751
NM_021757	Plrg1	pleiotropic regulator 1 (Plrg1), mRNA	0.509296	0.0585651	4.84523e-05
NM_001106411	Gpx8	glutathione peroxidase 8 (Gpx8), mRNA	0.509054	0.0537205	0.00849936
NM_001100672	Tspan6	tetraspanin 6 (Tspan6), mRNA	0.50881	0.0371179	0.000207854
NM_001108081	Actr6	ARP6 actin-related protein 6 homolog (yeast) (Actr6), mRNA	0.508756	0.100805	0.0091395
NM_001014136	Ngly1	N-glycanase 1 (Ngly1), mRNA	0.508661	0.0472506	0.000222097
NM_001009675	Tceal1	transcription elongation factor A (SII)-like 1 (Tceal1), mRNA	0.508424	0.0361279	2.91762e-05
NM_001191951	Ahnak	no definition	0.508383	0.0595258	8.50477e-07
NM_001015015	Usp1	ubiquitin specific peptidase 1 (Usp1), mRNA	0.508057	0.0247023	4.08299e-05
NM_001105718	Vps35	vacuolar protein sorting 35 homolog (S. cerevisiae) (Vps35), mRNA	0.507182	0.0682014	8.05227e-06
NM_012670	Tcp1	t-complex 1 (Tcp1), mRNA	0.506485	0.0659584	2.21443e-06
NM_021769	Sult1d1	sulfotransferase family 1D, member 1 (Sult1d1), mRNA	0.506456	0.0547854	0.0267437
NM_001007712	Sdpr	serum deprivation response (Sdpr), mRNA	0.505701	0.096666	0.00764237
NM_019299	Cltc	clathrin, heavy chain (Hc) (Cltc), mRNA	0.50556	0.0745494	2.09552e-06
NM_001009405	Arhgap29	Rho GTPase activating protein 29 (Arhgap29), mRNA	0.505194	0.0923368	0.00513022
NM_001105777	Rars	arginyl-tRNA synthetase (Rars), mRNA	0.504662	0.0531176	1.57849e-05
NM_001024266	Lztfl1	leucine zipper transcription factor-like 1 (Lztfl1), mRNA	0.504581	0.122161	0.0185735
NM_183327	Gabrg2	gamma-aminobutyric acid (GABA) A receptor, gamma 2 (Gabrg2), mRNA	0.50448	0.0802264	4.06391e-05
NM_017097	Ctsc	cathepsin C (Ctsc), mRNA	0.504283	0.0585003	0.0168029
NM_001013944	Ppp1r36	protein phosphatase 1, regulatory subunit 36 (Ppp1r36), mRNA	0.503998	0.0783994	0.00560573
NM_001006970	Uqcrc2	ubiquinol cytochrome c reductase core protein 2 (Uqcrc2), mRNA	0.503142	0.0515224	5.84354e-08
NM_001047889	Wdr75	WD repeat domain 75 (Wdr75), mRNA	0.502919	0.0771017	0.00384617
NM_133589	Ppp6c	protein phosphatase 6, catalytic subunit (Ppp6c), mRNA	0.502121	0.0333119	3.34861e-06
NM_001109575	Cox11	cytochrome c oxidase assembly homolog 11 (yeast) (Cox11), mRNA	0.501385	0.0474748	0.0122723
NM_030994	Itga1	integrin, alpha 1 (Itga1), mRNA	0.501143	0.0319301	0.0472074
NM_001100511	Riok1	RIO kinase 1 (Riok1), mRNA	0.500975	0.0417451	4.48476e-05
NM_019271	Hspa13	heat shock protein 70 family, member 13 (Hspa13), mRNA	0.499166	0.0859635	0.0010275
NM_057148	Sept2	septin 2 (Sept2), mRNA	0.4987	0.0627608	1.30719e-06
NM_001006999	Xrcc4	X-ray repair complementing defective repair in Chinese hamster cells 4 (Xrcc4), mRNA	0.498399	0.0445027	0.00952464
NM_130413	Skap2	src kinase associated phosphoprotein 2 (Skap2), mRNA	0.497987	0.0943494	0.0135428
NM_001011947	Rai14	retinoic acid induced 14 (Rai14), mRNA	0.497044	0.0861141	0.00986145
NM_001009637	Lars	leucyl-tRNA synthetase (Lars), mRNA	0.496104	0.0451828	2.21358e-07
NM_001008308	Zufsp	zinc finger with UFM1-specific peptidase domain (Zufsp), mRNA	0.496051	0.0403259	0.00535675
NM_001107451	Slc2a12	solute carrier family 2 (facilitated glucose transporter), member 12 (Slc2a12), mRNA	0.495903	0.138311	0.0253521
NM_001107184	Dhx9	DEAH (Asp-Glu-Ala-His) box helicase 9 (Dhx9), mRNA	0.495701	0.0628528	8.49895e-07
NM_031735	Stk3	serine/threonine kinase 3 (Stk3), mRNA	0.495518	0.0888792	0.00779126
NM_053314	Kcnj16	potassium inwardly-rectifying channel, subfamily J, member 16 (Kcnj16), mRNA	0.495291	0.069837	0.000168148
NM_001077673	Rad18	RAD18 homolog (S. cerevisiae) (Rad18), mRNA	0.493707	0.0791456	0.0450128
NM_001134756; NM_001134757	Gnpnat1	glucosamine-phosphate N-acetyltransferase 1 (Gnpnat1), transcript variant 2, mRNA; glucosamine-phosphate N-acetyltransferase 1 (Gnpnat1), transcript variant 1, mRNA	0.493684	0.144859	0.0497336
NM_012889	Vcam1	vascular cell adhesion molecule 1 (Vcam1), mRNA	0.491411	0.0522038	2.36102e-06
NM_001008343	Timm21	translocase of inner mitochondrial membrane 21 homolog (yeast) (Timm21), mRNA	0.491175	0.0565547	0.000175588
NM_001162897; NM_001162898	LOC100302372	no definition; no definition	0.490838	0.0694747	0.0231234
NM_001170568	Baz1a	bromodomain adjacent to zinc finger domain, 1A (Baz1a), mRNA	0.490544	0.0925928	0.0392489
NM_022294	Eltd1	EGF, latrophilin and seven transmembrane domain containing 1 (Eltd1), mRNA	0.490535	0.117964	0.00361339
NM_001114402	Cntln	centlein, centrosomal protein (Cntln), mRNA	0.48999	0.1313	0.0374425
NM_001106929	Copg2	coatomer protein complex, subunit gamma 2 (Copg2), mRNA	0.48797	0.0541152	2.79231e-07
NM_001014124	Dnajc28	DnaJ (Hsp40) homolog, subfamily C, member 28 (Dnajc28), mRNA	0.486588	0.116248	0.0137791
NM_022381	Pcna	proliferating cell nuclear antigen (Pcna), mRNA	0.486212	0.0541685	6.10844e-05
NM_013198	Maob	monoamine oxidase B (Maob), mRNA	0.485722	0.0502948	6.6561e-08
NM_001191714	Vav3	vav 3 guanine nucleotide exchange factor (Vav3), mRNA	0.484445	0.0273948	2.91762e-05
NM_001012184	Rbms1	RNA binding motif, single stranded interacting protein 1 (Rbms1), mRNA	0.482887	0.0461036	0.0011913
NM_022276	Gcnt1	glucosaminyl (N-acetyl) transferase 1, core 2 (Gcnt1), mRNA	0.481643	0.111698	0.0431965
NM_001108312	RGD1563888	similar to DNA segment, Chr 16, ERATO Doi 472, expressed (RGD1563888), mRNA	0.478609	0.0714972	0.00807309
NM_001034921	Nars2	asparaginyl-tRNA synthetase 2 (mitochondrial)(putative) (Nars2), mRNA	0.477908	0.0481667	0.0399095
NM_001008311	Ermn	ermin, ERM-like protein (Ermn), mRNA	0.477123	0.0917731	7.70844e-05
NM_001105897	Cct8	chaperonin containing Tcp1, subunit 8 (theta) (Cct8), mRNA	0.476188	0.0559579	6.95936e-08
NM_019276	Ugt8	UDP glycosyltransferase 8 (Ugt8), mRNA	0.475843	0.130255	0.0400786
NM_001108711	Snx6	sorting nexin 6 (Snx6), mRNA	0.47307	0.0589544	2.05378e-05
NM_053499	Mterf	mitochondrial transcription termination factor (Mterf), mRNA	0.469379	0.0621649	0.00572935
NM_131906	Slco1a2	solute carrier organic anion transporter family, member 1A2 (Slco1a2), mRNA	0.468665	0.0882639	8.48746e-05
NM_001011957	Ell3	elongation factor RNA polymerase II-like 3 (Ell3), mRNA	0.466217	0.0453432	0.0303958
NM_001107930	Zfp189	zinc finger protein 189 (Zfp189), mRNA	0.464526	0.052181	7.4097e-05
NM_080781	Copb1	coatomer protein complex, subunit beta 1 (Copb1), mRNA	0.463738	0.0412491	5.40624e-08
NM_031086	Pros1	protein S (alpha) (Pros1), mRNA	0.459812	0.0454911	0.0083589
NM_001127568	RGD1562161	similar to chromosome X open reading frame 23 (RGD1562161), mRNA	0.459534	0.113424	0.0266035
NM_001007698	Golph3l	golgi phosphoprotein 3-like (Golph3l), mRNA	0.459393	0.0517161	9.8082e-05
NM_013031	Slc18a2	solute carrier family 18 (vesicular monoamine transporter), member 2 (Slc18a2), mRNA	0.458454	0.0834923	0.0226608
NM_001005898	Omg	oligodendrocyte-myelin glycoprotein (Omg), mRNA	0.458076	0.0587647	2.88635e-08
NM_001109404	Rsu1	no definition	0.457961	0.122568	0.000922964
NM_001009673	Fastkd2	FAST kinase domains 2 (Fastkd2), mRNA	0.457843	0.0670077	0.00627845
NM_133296	Slc6a20	solute carrier family 6 (proline IMINO transporter), member 20 (Slc6a20), mRNA	0.454871	0.0608052	0.000431208
NM_001013236	Rrm1	ribonucleotide reductase M1 (Rrm1), mRNA	0.452258	0.0283781	6.18288e-06
NM_080910	Paics	phosphoribosylaminoimidazole carboxylase, phosphoribosylaminoimidazole succinocarboxamide synthetase (Paics), mRNA	0.45081	0.0542297	1.79018e-07
NM_022407	Aldh1a1	aldehyde dehydrogenase 1 family, member A1 (Aldh1a1), mRNA	0.450653	0.0793776	4.25529e-05
NM_001009657	Hat1	histone acetyltransferase 1 (Hat1), mRNA	0.450501	0.0461092	0.000189919
NM_001007640	Ints12	integrator complex subunit 12 (Ints12), mRNA	0.447237	0.0672004	0.00506755
NM_001044287	Evi2a	ecotropic viral integration site 2A (Evi2a), mRNA	0.435029	0.0566716	1.41132e-07
NM_019291	Car2	carbonic anhydrase 2 (Car2), mRNA	0.433057	0.0427819	1.8284e-11
NM_134378	Sulf1	sulfatase 1 (Sulf1), mRNA	0.431374	0.104516	0.00614681
NM_001108945	Trim59	tripartite motif-containing 59 (Trim59), mRNA	0.425766	0.101597	0.0114389
NM_001017494	Blzf1	basic leucine zipper nuclear factor 1 (Blzf1), mRNA	0.419227	0.0414576	2.1288e-05
NM_001015037	Ccbl2	no definition	0.417542	0.0799715	0.00104779
NM_133624	Gbp2	guanylate binding protein 2, interferon-inducible (Gbp2), mRNA	0.416043	0.150391	0.0117887
NM_181369	Hrc	histidine rich calcium binding protein (Hrc), mRNA	0.412864	0.108503	0.0326362
NM_013123	Il1r1	interleukin 1 receptor, type I (Il1r1), mRNA	0.41001	0.1114	0.0238218
NM_013225	Cntn6	contactin 6 (Cntn6), mRNA	0.404178	0.0576089	0.0130041
NM_001106110	Dcdc2	doublecortin domain containing 2 (Dcdc2), mRNA	0.401839	0.0842813	0.0150306
NM_001024981	Mettl15	similar to RIKEN cDNA 0610027B03 (RGD1304978), mRNA	0.401715	0.125925	0.0320276
NM_053455	Fgl2	fibrinogen-like 2 (Fgl2), mRNA	0.395493	0.0840713	0.00943849
NM_001108178	Pls1	plastin 1 (Pls1), mRNA	0.380328	0.0474364	0.000272834
NM_031050	Lum	lumican (Lum), mRNA	0.366406	0.0624288	0.00138209
NM_031038	Gnrhr	gonadotropin releasing hormone receptor (Gnrhr), mRNA	0.363579	0.146748	0.0156842
NM_001025721	Colec12	collectin sub-family member 12 (Colec12), mRNA	0.355363	0.11291	0.000850835
NM_031334	Cdh1	cadherin 1 (Cdh1), mRNA	0.334833	0.131426	0.00559561
NM_001105962	Prg4	proteoglycan 4, (megakaryocyte stimulating factor, articular superficial zone protein, camptodactyly, arthropathy, coxa vara, pericarditis syndrome) (Prg4), mRNA	0.319125	0.137409	0.00954429
NM_024129	Dcn	decorin (Dcn), mRNA	0.289603	0.0991882	0.000220965
NM_012676	Tnnt2	troponin T type 2 (cardiac) (Tnnt2), mRNA	0.281873	0.182209	0.011356
NM_001270961; NM_012532	Cp	no definition; ceruloplasmin (ferroxidase) (Cp), transcript variant 1, mRNA	0.266341	0.10707	3.6532e-05
Only those genes that decrease the expression of more than 1.5-fold from the baseline value and whose p-value lower 0.05 were selected for analysis.
Only those genes that increase the expression of more than 1.5-fold from the baseline value and whose p-value lower 0.05 were selected for analysis.
