# Supplementary material for: Antistress Action of Melanocortin Derivatives Associated with Correction of Gene Expression Patterns in the Hippocampus of Male Rats Following Acute Stress
Source: Int J Mol Sci. 2021 Sep 17;22(18):10054. doi: 10.3390/ijms221810054 (PMC8469576; doi:10.3390/ijms221810054)
Supplement: Supplementary file 1 [file ijms-22-10054-s001.zip › Supplementary Table S3.xlsx]

## Sheet: Лист4
Table S3. Individual data points for Figure 2c
RefSeq ID	Gene symbol	Description	NRs of NS-V group			NRs of STR-V group			STR-V vs. NS-V
			rat_1	rat_2	rat_3	rat_1	rat_2	rat_3	Ratio	±SE	Padj
NM_001033691	Irf7	interferon regulatory factor 7 (Irf7), mRNA	35.9849	67.9736	34.1885	52.401	410.912	227.419	4.9785	2.53307	0.0195273
NM_001106015	Pla2g3	phospholipase A2, group III (Pla2g3), mRNA	19.3765	20.0578	19.231	110.416	49.0478	31.3974	3.23479	1.21828	0.00158177
NM_001014058	Usp18	ubiquitin specific peptidase 18 (Usp18), mRNA	11.995	24.5151	16.0258	7.48585	87.1962	57.7033	2.89097	1.45767	0.0348729
NM_001166403	RT1-T24-3	RT1 class I, locus T24, gene 3 (RT1-T24-3), mRNA	22.1446	37.8869	37.3936	26.2005	140.604	87.4036	2.59696	1.09401	0.0122833
NM_001002805; NM_031504	C4b	complement component 4B (Chido blood group) (C4b), mRNA; complement component 4A (Rodgers blood group) (C4a), mRNA	281.421	663.021	334.406	602.611	1483.42	1141.34	2.51264	0.923832	0.0378809
…
NM_031334	Cdh1	cadherin 1 (Cdh1), mRNA	35.0623	75.7738	24.573	20.5861	11.9895	12.7287	0.334833	0.130911	0.00559561
NM_001105962	Prg4	proteoglycan 4, (megakaryocyte stimulating factor, articular superficial zone protein, camptodactyly, arthropathy, coxa vara, pericarditis syndrome) (Prg4), mRNA	17.5311	67.9736	28.8465	12.1645	8.71962	15.2744	0.319125	0.137408	0.00954429
NM_024129	Dcn	decorin (Dcn), mRNA	42.4438	180.52	146.369	30.8791	38.1483	38.186	0.289603	0.0996371	0.000220965
NM_012676	Tnnt2	troponin T type 2 (cardiac) (Tnnt2), mRNA	14.7631	120.347	30.9833	12.1645	23.9789	11.0315	0.281873	0.182864	0.011356
NM_001270961; NM_012532	Cp	no definition; ceruloplasmin (ferroxidase) (Cp), transcript variant 1, mRNA	70.1245	190.549	100.429	23.3933	50.1378	23.7602	0.266341	0.108128	3.6532e-05
NRs - normalized reads for each rat, processed using the DESeq2 program
