# Supplementary material for: Antistress Action of Melanocortin Derivatives Associated with Correction of Gene Expression Patterns in the Hippocampus of Male Rats Following Acute Stress
Source: Int J Mol Sci. 2021 Sep 17;22(18):10054. doi: 10.3390/ijms221810054 (PMC8469576; doi:10.3390/ijms221810054)
Supplement: Supplementary file 1 [file ijms-22-10054-s001.zip › Supplementary Table S4.xlsx]

## Sheet: Лист1
Table S4. DEGs in STR-S vs. STR-V groups
RefSeq ID	Gene symbol	Description	Ratio	±SE	Padj
NM_133555	Csf2rb	colony stimulating factor 2 receptor, beta, low-affinity (granulocyte-macrophage) (Csf2rb), mRNA	0.282248	0.0519364	0.00304602
NM_001134732	LOC682102	hypothetical protein LOC682102 (LOC682102), mRNA	0.330889	0.0970003	0.0123694
NM_001135715	Trim67	tripartite motif-containing 67 (Trim67), mRNA	0.393266	0.108726	0.0445127
NM_012551	Egr1	early growth response 1 (Egr1), mRNA	0.397753	0.0415172	2.05178e-09
NM_001191118	Siah3	siah E3 ubiquitin protein ligase family member 3 (Siah3), mRNA	0.399407	0.0396437	0.0182991
NM_032060	C3ar1	complement component 3a receptor 1 (C3ar1), mRNA	0.406201	0.109758	0.030428
NM_173114	Parm1	prostate androgen-regulated mucin-like protein 1 (Parm1), mRNA	0.427182	0.109056	0.000922153
NM_212498	Atat1	alpha tubulin acetyltransferase 1 (Atat1), mRNA	0.430579	0.0505892	7.20347e-07
NM_017086	Egr3	early growth response 3 (Egr3), mRNA	0.441664	0.0409831	4.08882e-07
NM_001008384	Rac2	ras-related C3 botulinum toxin substrate 2 (rho family, small GTP binding protein Rac2) (Rac2), mRNA	0.44299	0.0768006	0.00638806
NM_001191070	Tbr1	no definition	0.445561	0.0210781	1.33289e-07
NM_021679	Nxph3	neurexophilin 3 (Nxph3), mRNA	0.44788	0.0828663	9.26711e-05
NM_001012091	Foxs1	forkhead box S1 (Foxs1), mRNA	0.465881	0.0701795	0.0277337
NM_001002805; NM_031504	C4b	complement component 4B (Chido blood group) (C4b), mRNA; complement component 4A (Rodgers blood group) (C4a), mRNA	0.467904	0.126845	0.00216085
NM_001106685	Csf3r	colony stimulating factor 3 receptor (granulocyte) (Csf3r), mRNA	0.468651	0.102274	0.0103235
NM_001106188	Wwox	WW domain-containing oxidoreductase (Wwox), mRNA	0.469714	0.0482018	0.00230827
NM_053417	Gab2	GRB2-associated binding protein 2 (Gab2), mRNA	0.46981	0.085074	0.000809454
NM_001106368	Pik3ap1	phosphoinositide-3-kinase adaptor protein 1 (Pik3ap1), mRNA	0.471538	0.130217	0.0453245
NM_001107775	Slc4a11	solute carrier family 4, sodium borate transporter, member 11 (Slc4a11), mRNA	0.475137	0.0944332	0.00308296
NM_031012	Anpep	alanyl (membrane) aminopeptidase (Anpep), mRNA	0.476949	0.0283818	0.00375208
NM_001037775	Chst12	carbohydrate (chondroitin 4) sulfotransferase 12 (Chst12), mRNA	0.477795	0.0666443	0.000109434
NM_001038615	Fndc1	fibronectin type III domain containing 1 (Fndc1), mRNA	0.478261	0.0947107	0.0449028
NM_001032285	Prrt1	proline-rich transmembrane protein 1 (Prrt1), mRNA	0.479544	0.0629148	1.22035e-05
NM_001047103	Cadm3	cell adhesion molecule 3 (Cadm3), mRNA	0.481013	0.056608	1.06214e-05
NM_001106714	Slc7a15	solute carrier family 7 (cationic amino acid transporter, y+ system), member 15 (Slc7a15), mRNA	0.483786	0.100503	0.0122563
NM_001191825	Wipf2	WAS/WASL interacting protein family, member 2 (Wipf2), mRNA	0.48682	0.0473939	1.53351e-05
NM_001107618	Mdga1	no definition	0.487121	0.0626858	8.17394e-05
NM_001271232	Mvb12b	multivesicular body subunit 12B (Mvb12b), mRNA	0.487435	0.0523925	1.12401e-05
NM_001033069	Eif4ebp2	eukaryotic translation initiation factor 4E binding protein 2 (Eif4ebp2), mRNA	0.489046	0.0591461	6.28857e-05
NM_001107251	Fezf2	Fez family zinc finger 2 (Fezf2), mRNA	0.490032	0.0468168	1.4772e-05
NM_012507	Atp1b2	ATPase, Na+/K+ transporting, beta 2 polypeptide (Atp1b2), mRNA	0.490313	0.0467794	3.45885e-06
NM_052799	Nos1	nitric oxide synthase 1, neuronal (Nos1), mRNA	0.491829	0.0450147	1.4772e-05
NM_031004	Acta2	no definition	0.493514	0.171909	0.0127131
NM_001047115	Crtc1	CREB regulated transcription coactivator 1 (Crtc1), mRNA	0.4957	0.0965724	0.000691074
NM_001013230	Selplg	selectin P ligand (Selplg), mRNA	0.498884	0.132581	0.00502611
NM_030860	Mef2d	myocyte enhancer factor 2D (Mef2d), mRNA	0.501368	0.0755347	0.000181941
NM_053385	Prelp	proline/arginine-rich end leucine-rich repeat protein (Prelp), mRNA	0.502712	0.121352	0.00301159
NM_001037219	Foxk1	forkhead box K1 (Foxk1), mRNA	0.504138	0.0496732	8.77825e-05
NM_001112716; NM_181373	Grik3	no definition; glutamate receptor, ionotropic, kainate 3 (Grik3), transcript variant 2, mRNA	0.506311	0.116432	0.00416451
NM_199392	Tox2	TOX high mobility group box family member 2 (Tox2), mRNA	0.508019	0.0236292	3.28525e-05
NM_001191577	Midn	midnolin (Midn), mRNA	0.510845	0.0531053	6.33903e-05
NM_021695	Synpo	synaptopodin (Synpo), mRNA	0.511261	0.0874873	0.000602602
NM_001109147	Klf13	Kruppel-like factor 13 (Klf13), mRNA	0.51162	0.0455494	8.82164e-05
NM_001191839	Trim66	tripartite motif-containing 66 (Trim66), mRNA	0.512064	0.114171	0.0189706
NM_001107471	Cnot3	CCR4-NOT transcription complex, subunit 3 (Cnot3), mRNA	0.512983	0.0491483	4.11286e-05
NM_024354	Chrna4	cholinergic receptor, nicotinic, alpha 4 (neuronal) (Chrna4), mRNA	0.514244	0.0562245	0.000576127
NM_001106540	Pigt	phosphatidylinositol glycan anchor biosynthesis, class T (Pigt), mRNA	0.514421	0.0591869	6.71087e-05
NM_134336	Nlgn3	neuroligin 3 (Nlgn3), mRNA	0.514735	0.0222244	1.82858e-06
NM_031807	Tpbg	trophoblast glycoprotein (Tpbg), mRNA	0.515595	0.0398114	0.00346323
NM_199093	Serping1	serpin peptidase inhibitor, clade G (C1 inhibitor), member 1 (Serping1), mRNA	0.515933	0.158601	0.0220242
NM_001025029	Tifab	TRAF-interacting protein with forkhead-associated domain, family member B (Tifab), mRNA	0.516778	0.068446	0.00562663
NM_013165	Cckbr	cholecystokinin B receptor (Cckbr), mRNA	0.517995	0.0924606	0.00825378
NM_001005562	Creb3l1	cAMP responsive element binding protein 3-like 1 (Creb3l1), mRNA	0.51905	0.0842882	0.00155883
NM_001110782; NM_019133	Syn1	no definition; synapsin I (Syn1), transcript variant 1, mRNA	0.520337	0.0670188	0.00011258
NM_001109425	Zfp703	zinc finger protein 703 (Zfp703), mRNA	0.520637	0.0960817	0.00110776
NM_001134498	Rbfox3	RNA binding protein, fox-1 homolog (C. elegans) 3 (Rbfox3), mRNA	0.522172	0.06787	0.000182568
NM_001111341	Hist2h2ab	histone cluster 2, H2ab (Hist2h2ab), mRNA	0.522298	0.120276	0.00941846
NM_001106226	Gltscr1	glioma tumor suppressor candidate region gene 1 (Gltscr1), mRNA	0.524069	0.0421646	5.17858e-05
NM_001107865	Tcf7l1	transcription factor 7-like 1 (T-cell specific, HMG-box) (Tcf7l1), mRNA	0.524334	0.0485952	0.00130066
NM_001107045	Sp2	Sp2 transcription factor (Sp2), mRNA	0.524571	0.0433791	0.000169388
NM_001108303	Sdk2	sidekick cell adhesion molecule 2 (Sdk2), mRNA	0.524898	0.0345422	6.60581e-05
NM_001173344	Spred3	sprouty-related, EVH1 domain containing 3 (Spred3), mRNA	0.525856	0.0529768	0.0010516
NM_001003929	Cntfr	ciliary neurotrophic factor receptor (Cntfr), mRNA	0.526541	0.0633236	0.000159062
NM_134413	Nacc1	nucleus accumbens associated 1, BEN and BTB (POZ) domain containing (Nacc1), mRNA	0.526733	0.0557871	8.77825e-05
NM_001168559	Nup214	nucleoporin 214 (Nup214), mRNA	0.527147	0.076132	0.000470992
NM_001107081	Dvl3	dishevelled segment polarity protein 3 (Dvl3), mRNA	0.527414	0.0322988	2.63188e-05
NM_031091	Rab3b	RAB3B, member RAS oncogene family (Rab3b), mRNA	0.527472	0.0556128	0.000303317
NM_138895	Ubb	no definition	0.527879	0.0568346	7.22221e-05
NM_001002818	Fkbpl	FK506 binding protein-like (Fkbpl), mRNA	0.527997	0.0647893	0.0010516
NM_001108141	Dscaml1	Down syndrome cell adhesion molecule-like 1 (Dscaml1), mRNA	0.529645	0.0542751	8.17394e-05
NM_001191556	Wnk2	WNK lysine deficient protein kinase 2 (Wnk2), mRNA	0.529703	0.0566635	8.77825e-05
NM_001270838; NM_001270839; NM_001270840; NM_022941	Nr1i3	nuclear receptor subfamily 1, group I, member 3 (Nr1i3), transcript variant 3, mRNA; nuclear receptor subfamily 1, group I, member 3 (Nr1i3), transcript variant 4, mRNA; nuclear receptor subfamily 1, group I, member 3 (Nr1i3), transcript variant 2, mRNA; nuclear receptor subfamily 1, group I, member 3 (Nr1i3), transcript variant 1, mRNA	0.530288	0.0873505	0.00670632
NM_001107407	Cdh5	cadherin 5 (Cdh5), mRNA	0.531028	0.0941369	0.00503415
NM_138975	Wbp2	WW domain binding protein 2 (Wbp2), mRNA	0.531238	0.0667024	0.000233802
NM_053675	Spata2	spermatogenesis associated 2 (Spata2), mRNA	0.532059	0.0483119	0.000109018
NM_001011995	Tuba1c	tubulin, alpha 1C (Tuba1c), mRNA	0.532954	0.0768806	0.000495973
NM_001139507	Hcfc1	host cell factor C1 (Hcfc1), mRNA	0.533615	0.0731994	0.000386192
NM_017343	Myl12b	myosin, light chain 12B, regulatory (Myl12b), mRNA	0.533854	0.0456643	3.93274e-05
NM_031758	Mchr1	melanin-concentrating hormone receptor 1 (Mchr1), mRNA	0.533873	0.0918945	0.0039549
NM_001077826	Shisa4	shisa family member 4 (Shisa4), mRNA	0.534098	0.0915363	0.0010516
NM_001007677	Lyl1	lymphoblastic leukemia associated hematopoiesis regulator 1 (Lyl1), mRNA	0.534239	0.102188	0.0426691
NM_001106064	Cherp	calcium homeostasis endoplasmic reticulum protein (Cherp), mRNA	0.535251	0.07176	0.000465003
NM_001105753; NM_001170531	Rasgrf1	no definition; RAS protein-specific guanine nucleotide-releasing factor 1 (Rasgrf1), transcript variant 1, mRNA	0.535363	0.0578822	0.000105755
NM_001003974	Gpsm3	G-protein signaling modulator 3 (Gpsm3), mRNA	0.535527	0.0724884	0.0339162
NM_001108210	Hs6st1	heparan sulfate 6-O-sulfotransferase 1 (Hs6st1), mRNA	0.535641	0.0464659	0.000109018
NM_001047094	Spred2	sprouty-related, EVH1 domain containing 2 (Spred2), mRNA	0.535917	0.0506257	0.000330633
NM_001013218	Reep6	receptor accessory protein 6 (Reep6), mRNA	0.536676	0.0795911	0.00171393
NM_001108971	RGD1309821	similar to KIAA1161 protein (RGD1309821), mRNA	0.536851	0.101115	0.00346323
NM_001244933	Nfatc1	no definition	0.537236	0.0347132	0.00184583
NM_001007724	Dcakd	dephospho-CoA kinase domain containing (Dcakd), mRNA	0.538986	0.059769	0.000269966
NM_001105836	Pcgf2	polycomb group ring finger 2 (Pcgf2), mRNA	0.539842	0.0446823	0.00202478
NM_053622	Pom121	POM121 transmembrane nucleoporin (Pom121), mRNA	0.540111	0.0621652	0.000232993
NM_001108052	Rin3	Ras and Rab interactor 3 (Rin3), mRNA	0.541281	0.0523546	0.00457802
NM_001024795	Rnf44	ring finger protein 44 (Rnf44), mRNA	0.542645	0.0438445	9.22201e-05
NM_013018	Rab3a	RAB3A, member RAS oncogene family (Rab3a), mRNA	0.543355	0.056319	0.000141663
NM_001024798	Atp8b2	Atpase, class I, type 8B, member 2 (Atp8b2), mRNA	0.544	0.0354576	3.62931e-05
NM_001105990	Kif21b	kinesin family member 21B (Kif21b), mRNA	0.544119	0.044387	7.53629e-05
NM_001013167	Wasf2	no definition	0.544941	0.0845271	0.0039458
NM_001108668	Akna	AT-hook transcription factor (Akna), mRNA	0.545922	0.0754378	0.00346323
NM_001011986	Sf3a2	splicing factor 3a, subunit 2 (Sf3a2), mRNA	0.546446	0.112935	0.00414453
NM_001025767	Blnk	B-cell linker (Blnk), mRNA	0.547244	0.0926651	0.0230058
NM_001011951	Sf3b4	splicing factor 3b, subunit 4 (Sf3b4), mRNA	0.547671	0.0866982	0.00211163
NM_012660	Eef1a2	eukaryotic translation elongation factor 1 alpha 2 (Eef1a2), mRNA	0.548392	0.110386	0.00429117
NM_017172	Zfp36l1	no definition	0.548721	0.0511985	0.00020398
NM_001106568	Ciz1	CDKN1A interacting zinc finger protein 1 (Ciz1), mRNA	0.549255	0.0480057	0.000241956
NM_022951	Ppp1r10	no definition	0.54933	0.0661635	0.000532789
NM_001127297	Wipi1	WD repeat domain, phosphoinositide interacting 1 (Wipi1), mRNA	0.549816	0.0506091	0.000407709
NM_001134538	Sez6l	seizure related 6 homolog (mouse)-like (Sez6l), mRNA	0.550257	0.0725616	0.000598034
NM_001100577	Apbb1ip	amyloid beta (A4) precursor protein-binding, family B, member 1 interacting protein (Apbb1ip), mRNA	0.55034	0.0688821	0.00424115
NM_001079895	Rbfox2	RNA binding protein, fox-1 homolog (C. elegans) 2 (Rbfox2), mRNA	0.550773	0.0904898	0.00232122
NM_031547	Chrm4	cholinergic receptor, muscarinic 4 (Chrm4), mRNA	0.550855	0.0620474	0.00093016
NM_001013066	Sipa1l3	signal-induced proliferation-associated 1 like 3 (Sipa1l3), mRNA	0.551541	0.0823439	0.00129591
NM_001108458	Ust	uronyl-2-sulfotransferase (Ust), mRNA	0.551829	0.109322	0.0222863
NM_001109603	Mansc1	MANSC domain containing 1 (Mansc1), mRNA	0.551896	0.125676	0.0186581
NM_053891	Cdk5r1	cyclin-dependent kinase 5, regulatory subunit 1 (p35) (Cdk5r1), mRNA	0.55202	0.0344307	6.71087e-05
NM_001270688; NM_001270689; NM_021909	Fxyd5	FXYD domain-containing ion transport regulator 5 (Fxyd5), transcript variant 2, mRNA; FXYD domain-containing ion transport regulator 5 (Fxyd5), transcript variant 3, mRNA; FXYD domain-containing ion transport regulator 5 (Fxyd5), transcript variant 1, mRNA	0.553358	0.0841494	0.00531289
NM_147211	Wipf3	WAS/WASL interacting protein family, member 3 (Wipf3), mRNA	0.553678	0.0478312	0.000109018
NM_130429	Lef1	lymphoid enhancer binding factor 1 (Lef1), mRNA	0.554008	0.0408154	0.0069506
NM_001108334	Ncor2	nuclear receptor co-repressor 2 (Ncor2), mRNA	0.554608	0.075308	0.000767763
NM_001108788	Foxp4	forkhead box P4 (Foxp4), mRNA	0.555562	0.0624955	0.000564627
NM_001191662	Hunk	hormonally upregulated Neu-associated kinase (Hunk), mRNA	0.555875	0.0428961	0.00324741
NM_001100655	Nacad	NAC alpha domain containing (Nacad), mRNA	0.555998	0.0607422	0.000435609
NM_001109038	Fam222b	family with sequence similarity 222, member B (Fam222b), mRNA	0.556642	0.0195086	6.33903e-05
NM_138889	Cdh13	cadherin 13 (Cdh13), mRNA	0.557395	0.074469	0.000927978
NM_001271216	Sik3	SIK family kinase 3 (Sik3), mRNA	0.55744	0.0533325	0.000229135
NM_021578	Tgfb1	transforming growth factor, beta 1 (Tgfb1), mRNA	0.558614	0.0601312	0.00334248
NM_023985	Trib1	tribbles pseudokinase 1 (Trib1), mRNA	0.559039	0.084786	0.0265137
NM_001107524	Rgma	repulsive guidance molecule family member A (Rgma), mRNA	0.559572	0.0580686	0.000407709
NM_001100903	Brd4	bromodomain containing 4 (Brd4), mRNA	0.559592	0.0429078	0.000105755
NM_030989	Tp53	tumor protein p53 (Tp53), mRNA	0.56064	0.0645638	0.00130066
NM_001012101	Coro2a	coronin, actin binding protein 2A (Coro2a), mRNA	0.560729	0.0514526	0.00763656
NM_001037195	Rhog	ras homolog family member G (Rhog), mRNA	0.560777	0.0959063	0.00365658
NM_001107676	Proser1	proline and serine rich 1 (Proser1), mRNA	0.560949	0.0447909	0.000809454
NM_139192	Scd1	stearoyl-Coenzyme A desaturase 1 (Scd1), mRNA	0.562201	0.0578671	0.000495973
NM_001135922	Ttll12	tubulin tyrosine ligase-like family, member 12 (Ttll12), mRNA	0.563248	0.0428744	0.00115909
NM_053391	Hs3st1	heparan sulfate (glucosamine) 3-O-sulfotransferase 1 (Hs3st1), mRNA	0.563877	0.0594896	0.00347421
NM_001109561	Nrsn2	neurensin 2 (Nrsn2), mRNA	0.564198	0.0940518	0.0036419
NM_001106817	Bcl9l	B-cell CLL/lymphoma 9-like (Bcl9l), mRNA	0.564702	0.0602539	0.000537946
NM_012817	Igfbp5	insulin-like growth factor binding protein 5 (Igfbp5), mRNA	0.564817	0.0720327	0.00344647
NM_001191747	Dennd1a	DENN/MADD domain containing 1A (Dennd1a), mRNA	0.564867	0.0437706	0.000241559
NM_022190	Acan	aggrecan (Acan), mRNA	0.564969	0.110696	0.0160668
NM_022866	Slc13a3	solute carrier family 13 (sodium-dependent dicarboxylate transporter), member 3 (Slc13a3), mRNA	0.565259	0.158489	0.0350214
NM_173330	Zfp689	zinc finger protein 689 (Zfp689), mRNA	0.565685	0.0455845	0.00246447
NM_001077200	Piezo1	family with sequence similarity 38, member A (Fam38a), mRNA	0.565947	0.116614	0.0165789
NM_001191683	Bcl11a	B-cell CLL/lymphoma 11A (zinc finger protein) (Bcl11a), mRNA	0.566134	0.044059	0.000248853
NM_134455	Cx3cl1	chemokine (C-X3-C motif) ligand 1 (Cx3cl1), mRNA	0.566594	0.0649956	0.000564627
NM_001191644	Usp22	ubiquitin specific peptidase 22 (Usp22), mRNA	0.56675	0.0728013	0.00129591
NM_053731	Ntn1	netrin 1 (Ntn1), mRNA	0.567421	0.112365	0.0293259
NM_001126100	Nop10	NOP10 ribonucleoprotein (Nop10), mRNA	0.567594	0.0601227	0.000801615
NM_134406	Pacs1	phosphofurin acidic cluster sorting protein 1 (Pacs1), mRNA	0.567668	0.0545846	0.000472918
NM_001025676	Rbm22	RNA binding motif protein 22 (Rbm22), mRNA	0.567681	0.0433369	0.000654011
NM_001012076	Phyhipl	phytanoyl-CoA 2-hydroxylase interacting protein-like (Phyhipl), mRNA	0.568673	0.0827681	0.00211163
NM_001256509	Fosb	FBJ osteosarcoma oncogene B (Fosb), mRNA	0.569068	0.0732953	0.00325094
NM_173310	Chst15	carbohydrate (N-acetylgalactosamine 4-sulfate 6-O) sulfotransferase 15 (Chst15), mRNA	0.569474	0.0715123	0.00659988
NM_031751	Shank1	SH3 and multiple ankyrin repeat domains 1 (Shank1), mRNA	0.569658	0.0610063	0.000491453
NM_001170478	Zfp319	zinc finger protein 319 (Zfp319), mRNA	0.569766	0.0802353	0.00528702
NM_022206	Unc5a	unc-5 homolog A (C. elegans) (Unc5a), mRNA	0.569873	0.0761238	0.00162199
NM_012920	Camk2a	no definition	0.570144	0.095055	0.00381471
NM_001145175	Shisa7	shisa family member 7 (Shisa7), mRNA	0.570203	0.0350755	0.000104939
NM_001008524	C1qc	complement component 1, q subcomponent, C chain (C1qc), mRNA	0.570474	0.125821	0.0190875
NM_023023	Dpysl5	dihydropyrimidinase-like 5 (Dpysl5), mRNA	0.570526	0.0420887	0.000257418
NM_024355	Axin2	axin 2 (Axin2), mRNA	0.570658	0.0118885	0.000312891
NM_001107315	Pragmin	pragma of Rnd2 (Pragmin), mRNA	0.57066	0.0955411	0.00471584
NM_031574	Rasa3	RAS p21 protein activator 3 (Rasa3), mRNA	0.571177	0.0488044	0.000478344
NM_013157	Ass1	argininosuccinate synthase 1 (Ass1), mRNA	0.571554	0.074843	0.0222665
NM_001107195	Olfml2b	olfactomedin-like 2B (Olfml2b), mRNA	0.571837	0.0688569	0.00429117
NM_181089	MAST1	microtubule associated serine/threonine kinase 1 (MAST1), mRNA	0.573569	0.0530966	0.000387985
NM_001110793; NM_058210	Sf1	splicing factor 1 (Sf1), transcript variant 1, mRNA; splicing factor 1 (Sf1), transcript variant 2, mRNA	0.574194	0.0449094	0.000248853
NM_030866	Nfix	nuclear factor I/X (CCAAT-binding transcription factor) (Nfix), mRNA	0.574373	0.0492972	0.000386192
NM_001191784	Srgap1	SLIT-ROBO Rho GTPase activating protein 1 (Srgap1), mRNA	0.574652	0.0789029	0.0130157
NM_053596	Ece1	endothelin converting enzyme 1 (Ece1), mRNA	0.575411	0.0890641	0.00457802
NM_001108293	Nfe2l1	Nfe2l1 (nuclear factor, erythroid 2-like 1)	0.575989	0.111863	0.00905243
NM_001271040	Snrpc	small nuclear ribonucleoprotein polypeptide C (Snrpc), mRNA	0.57694	0.0760894	0.00349542
NM_001004204	Tmem248	transmembrane protein 248 (Tmem248), mRNA	0.576961	0.052697	0.00194121
NM_001106133	Dym	dymeclin (Dym), mRNA	0.577036	0.0417504	0.000728744
NM_001191975	Srgap3	SLIT-ROBO Rho GTPase activating protein 3 (Srgap3), mRNA	0.577084	0.0912704	0.00371673
NM_001160313; NM_001160314; NM_001160315; NM_053909	Nfasc	neurofascin (Nfasc), transcript variant 2, mRNA; neurofascin (Nfasc), transcript variant 1, mRNA; no definition; neurofascin (Nfasc), transcript variant 3, mRNA	0.577435	0.0485223	0.000311811
NM_053409	Maged1	melanoma antigen, family D, 1 (Maged1), mRNA	0.577462	0.0749011	0.00167733
NM_001011936	Bag3	Bcl2-associated athanogene 3 (Bag3), mRNA	0.577961	0.126365	0.0172801
NM_181370	Hs3st2	heparan sulfate (glucosamine) 3-O-sulfotransferase 2 (Hs3st2), mRNA	0.578227	0.0671814	0.0115221
NM_207592	Gpi	glucose-6-phosphate isomerase (Gpi), mRNA	0.578447	0.0823542	0.00258379
NM_001191110	Celsr2	cadherin, EGF LAG seven-pass G-type receptor 2 (Celsr2), mRNA	0.578621	0.0925277	0.0043129
NM_033021	Sec31a	SEC31 homolog A (S. cerevisiae) (Sec31a), mRNA	0.578789	0.0860888	0.00358271
NM_138893	Myo16	myosin XVI (Myo16), mRNA	0.579027	0.0854653	0.00402075
NM_001191612	Zfp362	zinc finger protein 362 (Zfp362), mRNA	0.57997	0.0364658	0.00190801
NM_023090	Epas1	endothelial PAS domain protein 1 (Epas1), mRNA	0.579983	0.0217434	8.77825e-05
NM_080773	Chrm1	cholinergic receptor, muscarinic 1 (Chrm1), mRNA	0.58018	0.0839606	0.00370651
NM_001009664	Zfp414	zinc finger protein 414 (Zfp414), mRNA	0.580509	0.0406648	0.00188662
NM_001100722	Lingo1	leucine rich repeat and Ig domain containing 1 (Lingo1), mRNA	0.580583	0.0512591	0.000479231
NM_001008379	Prr13	proline rich 13 (Prr13), mRNA	0.580853	0.0471713	0.00157769
NM_001134865	Zc3h3	zinc finger CCCH type containing 3 (Zc3h3), mRNA	0.581116	0.0688321	0.00300682
NM_022953	Slit1	slit homolog 1 (Drosophila) (Slit1), mRNA	0.581823	0.108367	0.00931388
NM_022666	Grm4	glutamate receptor, metabotropic 4 (Grm4), mRNA	0.582052	0.0885654	0.00830693
NM_053997	Kcnc3	potassium voltage gated channel, Shaw-related subfamily, member 3 (Kcnc3), mRNA	0.582116	0.0689593	0.00148353
NM_001105879	Arhgap31	Rho GTPase activating protein 31 (Arhgap31), mRNA	0.582721	0.0399026	0.00148353
NM_001137622	Adamts2	ADAM metallopeptidase with thrombospondin type 1 motif, 2 (Adamts2), mRNA	0.58294	0.0727262	0.0172034
NM_001134841	Car6	carbonic anhydrase 6 (Car6), mRNA	0.584259	0.0441312	0.00188662
NM_030997	Vgf	VGF nerve growth factor inducible (Vgf), mRNA	0.584468	0.109146	0.00674719
NM_001010968	Eng	no definition	0.584595	0.0985269	0.00598475
NM_001100561	Gatsl2	GATS protein-like 2 (Gatsl2), mRNA	0.584749	0.0570079	0.000993129
NM_001107807	Pmepa1	prostate transmembrane protein, androgen induced 1 (Pmepa1), mRNA	0.584919	0.0140865	0.000809454
NM_001191831	Dcp1a	decapping mRNA 1A (Dcp1a), mRNA	0.585	0.106319	0.0289897
NM_012506	Atp1a3	ATPase, Na+/K+ transporting, alpha 3 polypeptide (Atp1a3), mRNA	0.585352	0.105151	0.00761607
NM_138549	Tecr	trans-2,3-enoyl-CoA reductase (Tecr), mRNA	0.585939	0.111785	0.00885014
NM_173145	Dlgap4	discs, large (Drosophila) homolog-associated protein 4 (Dlgap4), mRNA	0.586223	0.064692	0.00144161
NM_001108277	Tom1l2	target of myb1-like 2 (chicken) (Tom1l2), mRNA	0.587006	0.0677399	0.00200055
NM_001100492; NM_001185047	Hcfc1r1	no definition; host cell factor C1 regulator 1 (XPO1-dependent) (Hcfc1r1), transcript variant 1, mRNA	0.587131	0.0633888	0.00157769
NM_001108393	Zmiz1	zinc finger, MIZ-type containing 1 (Zmiz1), mRNA	0.587226	0.0323683	0.000145434
NM_172335	Gm2a	GM2 ganglioside activator (Gm2a), mRNA	0.588711	0.0884331	0.00434985
NM_001047861	Pkn3	protein kinase N3 (Pkn3), mRNA	0.588714	0.0798459	0.0182953
NM_212534	Mrps18b	mitochondrial ribosomal protein S18B (Mrps18b), mRNA	0.588771	0.0711407	0.00479349
NM_022526	Dap	death-associated protein (Dap), mRNA	0.588779	0.0637306	0.00652699
NM_022850	Dpp6	dipeptidylpeptidase 6 (Dpp6), mRNA	0.588916	0.0547153	0.000811327
NM_057135	Pfkfb3	6-phosphofructo-2-kinase/fructose-2,6-biphosphatase 3 (Pfkfb3), mRNA	0.589133	0.0739524	0.00627176
NM_031344	Fads2	fatty acid desaturase 2 (Fads2), mRNA	0.589178	0.0681416	0.00202478
NM_024375	Gdf10	no definition	0.589585	0.0850917	0.0153077
NM_031047	Jup	junction plakoglobin (Jup), mRNA	0.589759	0.10397	0.00937387
NM_130742	Galnt10	polypeptide N-acetylgalactosaminyltransferase 10 (Galnt10), mRNA	0.590944	0.105605	0.0353281
NM_033443	Arsb	arylsulfatase B (Arsb), mRNA	0.591007	0.0691648	0.00268236
NM_001191904	Nkx2-2	NK2 homeobox 2 (Nkx2-2), mRNA	0.591123	0.0426278	0.0201796
NM_001100507	Zmiz2	zinc finger, MIZ-type containing 2 (Zmiz2), mRNA	0.591681	0.0765933	0.00270021
NM_001191758	Cachd1	no definition	0.59174	0.0743342	0.00414776
NM_001025114	Wasf1	WAS protein family, member 1 (Wasf1), mRNA	0.591981	0.0917096	0.00549554
NM_001100673	Mapk8ip3	mitogen-activated protein kinase 8 interacting protein 3 (Mapk8ip3), mRNA	0.592263	0.0683473	0.00193122
NM_001108510	Dusp8	no definition	0.592423	0.0845965	0.00479349
NM_031823	Wfs1	Wolfram syndrome 1 (wolframin) (Wfs1), mRNA	0.592475	0.102762	0.00931388
NM_030872	Pdk2	no definition	0.592824	0.0937902	0.00643575
NM_001098803	Zfhx2	zinc finger homeobox 2 (Zfhx2), mRNA	0.592934	0.071242	0.00264594
NM_001191698	Ablim3	actin binding LIM protein family, member 3 (Ablim3), mRNA	0.593349	0.0784006	0.00760325
NM_001107490	Cic	capicua transcriptional repressor (Cic), mRNA	0.593489	0.0819239	0.00375208
NM_022187	Plk3	polo-like kinase 3 (Plk3), mRNA	0.593958	0.0763177	0.0312224
NM_031726	Scamp5	secretory carrier membrane protein 5 (Scamp5), mRNA	0.594109	0.0945593	0.00681656
NM_001107928	Ubap2	no definition	0.594279	0.0427693	0.000811327
NM_012981	Mras	muscle RAS oncogene homolog (Mras), mRNA	0.594286	0.0639744	0.00157769
NM_001106545	Kcng1	potassium voltage-gated channel, subfamily G, member 1 (Kcng1), mRNA	0.594476	0.068451	0.00269485
NM_001108834	Stac2	SH3 and cysteine rich domain 2 (Stac2), mRNA	0.594502	0.0266291	0.000517964
NM_001108373	Mapk1ip1l	mitogen-activated protein kinase 1 interacting protein 1-like (Mapk1ip1l), mRNA	0.594915	0.0686345	0.0118828
NM_212462	Prrc2a	proline-rich coiled-coil 2A (Prrc2a), mRNA	0.595215	0.11631	0.012775
NM_001025629	Mospd3	motile sperm domain containing 3 (Mospd3), mRNA	0.595667	0.0554321	0.00375939
NM_017155	Adora1	adenosine A1 receptor (Adora1), mRNA	0.596079	0.0834792	0.00515587
NM_181087	Cyp26b1	cytochrome P450, family 26, subfamily b, polypeptide 1 (Cyp26b1), mRNA	0.596143	0.0585546	0.00429117
NM_053400	Tle3	transducin-like enhancer of split 3 (Tle3), mRNA	0.596168	0.0869449	0.00598274
NM_031144	Actb	actin, beta (Actb), mRNA	0.596308	0.09806	0.00707779
NM_001083898	Ccdc92	coiled-coil domain containing 92 (Ccdc92), mRNA	0.596331	0.0568443	0.00149642
NM_001108453	Cbfa2t3	core-binding factor, runt domain, alpha subunit 2; translocated to, 3 (Cbfa2t3), mRNA	0.596833	0.0511021	0.00157769
NM_053538	Laptm5	lysosomal protein transmembrane 5 (Laptm5), mRNA	0.59699	0.156809	0.0403809
NM_001013096	Mycn	v-myc avian myelocytomatosis viral oncogene neuroblastoma derived homolog (Mycn), mRNA	0.597223	0.0115284	0.016164
NM_019387	Hgs	hepatocyte growth factor-regulated tyrosine kinase substrate (Hgs), mRNA	0.597247	0.0754554	0.00375208
NM_001107322	Ank1	ankyrin 1, erythrocytic (Ank1), mRNA	0.597872	0.0695789	0.00429117
NM_019297	Chrnb2	cholinergic receptor, nicotinic, beta 2 (neuronal) (Chrnb2), mRNA	0.598105	0.0569541	0.00244634
NM_001271381	Nkd1	naked cuticle homolog 1 (Drosophila) (Nkd1), mRNA	0.598135	0.057653	0.00311044
NM_017347	Mapk3	mitogen activated protein kinase 3 (Mapk3), mRNA	0.598412	0.0902156	0.00644237
NM_001108004	Dnajb5	DnaJ (Hsp40) homolog, subfamily B, member 5 (Dnajb5), mRNA	0.598981	0.0540948	0.00116216
NM_080691	Cacng3	calcium channel, voltage-dependent, gamma subunit 3 (Cacng3), mRNA	0.599008	0.0266898	0.00149368
NM_213610	RGD1302996	hypothetical protein MGC:15854 (RGD1302996), mRNA	0.599098	0.0501083	0.0025108
NM_012910	Arrb1	arrestin, beta 1 (Arrb1), mRNA	0.599188	0.130844	0.0197325
NM_001191729	Ccdc120	coiled-coil domain containing 120 (Ccdc120), mRNA	0.599249	0.0768557	0.0399091
NM_022797	Grin2d	glutamate receptor, ionotropic, N-methyl D-aspartate 2D (Grin2d), mRNA	0.599762	0.0722753	0.00618772
NM_022207	Unc5b	unc-5 homolog B (C. elegans) (Unc5b), mRNA	0.599931	0.0678777	0.00416451
NM_023095	Mgat5	mannosyl (alpha-1,6-)-glycoprotein beta-1,6-N-acetyl-glucosaminyltransferase (Mgat5), mRNA	0.600073	0.0896194	0.00981671
NM_134461	Capn5	calpain 5 (Capn5), mRNA	0.600154	0.0623063	0.00429117
NM_001024327	Zfp467	zinc finger protein 467 (Zfp467), mRNA	0.600831	0.0711178	0.00579311
NM_001108579	Sh2d3c	SH2 domain containing 3C (Sh2d3c), mRNA	0.600972	0.047473	0.00232122
NM_177930	Vac14	Vac14 homolog (S. cerevisiae) (Vac14), mRNA	0.601035	0.0572802	0.00335093
NM_001106586	Irf5	interferon regulatory factor 5 (Irf5), mRNA	0.601163	0.0673273	0.0160668
NM_173102	Tubb5	tubulin, beta 5 class I (Tubb5), mRNA	0.6014	0.0525452	0.00110595
NM_001191840	Tgfb1i1	transforming growth factor beta 1 induced transcript 1 (Tgfb1i1), mRNA	0.601896	0.0507036	0.00445566
NM_001107550	Sez6l2	seizure related 6 homolog (mouse)-like 2 (Sez6l2), mRNA	0.601933	0.110093	0.0129037
NM_001012470	Irf2bpl	interferon regulatory factor 2 binding protein-like (Irf2bpl), mRNA	0.602042	0.0594171	0.00235572
NM_001108479	Vstm2b	V-set and transmembrane domain containing 2B (Vstm2b), mRNA	0.602042	0.0548393	0.00453681
NM_001106474	Sec24b	SEC24 family member B (Sec24b), mRNA	0.602094	0.0255033	0.000742645
NM_001011945	Pcbp3	poly(rC) binding protein 3 (Pcbp3), mRNA	0.603713	0.0892005	0.00876014
NM_001107489	Zfp575	zinc finger protein 575 (Zfp575), mRNA	0.603783	0.0822258	0.00979033
NM_001024782	Lrrc8a	leucine rich repeat containing 8 family, member A (Lrrc8a), mRNA	0.603842	0.0743921	0.00390558
NM_013038	Stxbp1	syntaxin binding protein 1 (Stxbp1), mRNA	0.60412	0.0459281	0.000801615
NM_053697	Dag1	dystroglycan 1 (dystrophin-associated glycoprotein 1) (Dag1), mRNA	0.604193	0.0739424	0.00375939
NM_138886	Ick	intestinal cell kinase (Ick), mRNA	0.604549	0.0569569	0.0104048
NM_001105774	Rpusd1	RNA pseudouridylate synthase domain containing 1 (Rpusd1), mRNA	0.604576	0.049955	0.00235572
NM_020097	Extl3	exostosin-like glycosyltransferase 3 (Extl3), mRNA	0.60459	0.0587984	0.00272029
NM_133305	Ap3m2	no definition	0.604785	0.0947871	0.0110645
NM_001169104	Kcnf1	potassium voltage-gated channel, subfamily F, member 1 (Kcnf1), mRNA	0.605148	0.112258	0.019818
NM_030867	Nfkbib	nuclear factor of kappa light polypeptide gene enhancer in B-cells inhibitor, beta (Nfkbib), mRNA	0.60552	0.0937981	0.0210525
NM_001107486	Opa3	no definition	0.605845	0.0685451	0.00488387
NM_019156	Vtn	vitronectin (Vtn), mRNA	0.606102	0.129525	0.0304052
NM_001104640	Sobp	sine oculis-binding protein homolog (Drosophila) (Sobp), mRNA	0.606113	0.0565822	0.00180165
NM_001010946	Ficd	FIC domain containing (Ficd), mRNA	0.606118	0.117141	0.0290424
NM_001144840	Camsap3	calmodulin regulated spectrin-associated protein family, member 3 (Camsap3), mRNA	0.60635	0.083681	0.00792085
NM_001079939	Lmf2	lipase maturation factor 2 (Lmf2), mRNA	0.606479	0.064414	0.00474217
NM_001012188	Creb3l2	cAMP responsive element binding protein 3-like 2 (Creb3l2), mRNA	0.606747	0.0742569	0.014573
NM_001009437	Pomgnt2	protein O-linked mannose N-acetylglucosaminyltransferase 2 (beta 1,4-) (Pomgnt2), mRNA	0.606952	0.0644197	0.00561445
NM_053463	Nucb1	nucleobindin 1 (Nucb1), mRNA	0.606968	0.0601037	0.00219031
NM_001191590	Prpf8	pre-mRNA processing factor 8 (Prpf8), mRNA	0.607254	0.0572865	0.00189851
NM_001109013	Praf2	PRA1 domain family, member 2 (Praf2), mRNA	0.6076	0.0297054	0.000803246
NM_001107498	Samd4b	sterile alpha motif domain containing 4B (Samd4b), mRNA	0.607786	0.0913087	0.00867479
NM_133287	Numb	no definition	0.608428	0.0624932	0.0105577
NM_019365	Rassf5	Ras association (RalGDS/AF-6) domain family member 5 (Rassf5), mRNA	0.609439	0.129698	0.0351914
NM_001142363	Alg3	ALG3, alpha-1,3- mannosyltransferase (Alg3), transcript variant 1, mRNA	0.609553	0.0704011	0.00814194
NM_001134884	Scube1	signal peptide, CUB domain, EGF-like 1 (Scube1), mRNA	0.609569	0.116646	0.0417666
NM_001106918	Fsd1	no definition	0.609785	0.0635881	0.0126774
NM_001108305	Sap30bp	SAP30 binding protein (Sap30bp), mRNA	0.609922	0.0597036	0.00413335
NM_001169101	Alk	anaplastic lymphoma receptor tyrosine kinase (Alk), mRNA	0.609981	0.0298785	0.0134459
NM_181380	Rtn4rl2	reticulon 4 receptor-like 2 (Rtn4rl2), mRNA	0.610145	0.082949	0.00785004
NM_019146	Bsn	bassoon (presynaptic cytomatrix protein) (Bsn), mRNA	0.610381	0.097676	0.00996325
NM_001107755	Pamr1	peptidase domain containing associated with muscle regeneration 1 (Pamr1), mRNA	0.610497	0.100596	0.0235328
NM_001172103	Pim2	pim-2 oncogene (Pim2), mRNA	0.610571	0.0828928	0.00866225
NM_001103364	Mroh1	maestro heat-like repeat family member 1 (Mroh1), mRNA	0.610616	0.0908596	0.0216181
NM_001100872	Map3k9	mitogen-activated protein kinase kinase kinase 9 (Map3k9), mRNA	0.610739	0.0594066	0.00497641
NM_001025011	RGD1305464	similar to human chromosome 15 open reading frame 39 (RGD1305464), mRNA	0.611025	0.110735	0.0266696
NM_001013117	Phf12	PHD finger protein 12 (Phf12), mRNA	0.611128	0.0335381	0.00151456
NM_001106165	Car7	carbonic anhydrase 7 (Car7), mRNA	0.611163	0.0323783	0.00707302
NM_001106642	Ube2j1	ubiquitin-conjugating enzyme E2, J1 (Ube2j1), mRNA	0.611212	0.05896	0.00498964
NM_031153	Sharpin	SHANK-associated RH domain interactor (Sharpin), mRNA	0.611258	0.0650608	0.00453681
NM_001014059	Pianp	PILR alpha associated neural protein (Pianp), mRNA	0.611736	0.0663444	0.00341021
NM_001106198	Pgbd5	piggyBac transposable element derived 5 (Pgbd5), mRNA	0.61178	0.0801239	0.00632792
NM_022710	Pde1b	phosphodiesterase 1B, calmodulin-dependent (Pde1b), mRNA	0.611797	0.0622483	0.00358271
NM_001109067	Fam222a	family with sequence similarity 222, member A (Fam222a), mRNA	0.612006	0.0833948	0.0435463
NM_001014029	Fam122a	family with sequence similarity 122A (Fam122a), mRNA	0.612358	0.0196478	0.00632841
NM_181081	Kat7	no definition	0.612602	0.0448735	0.00170511
NM_001109316	Rai2	retinoic acid induced 2 (Rai2), mRNA	0.612772	0.0695006	0.0425897
NM_001011994	Gga1	golgi associated, gamma adaptin ear containing, ARF binding protein 1 (Gga1), mRNA	0.612851	0.0948309	0.0104391
NM_022380	Stat5b	signal transducer and activator of transcription 5B (Stat5b), mRNA	0.612862	0.0919508	0.019936
NM_001135921	Rnf43	ring finger protein 43 (Rnf43), mRNA	0.61289	0.0828432	0.0333499
NM_001005762	Sorbs3	sorbin and SH3 domain containing 3 (Sorbs3), mRNA	0.613134	0.0876494	0.00920345
NM_001107759	Disp2	dispatched homolog 2 (Drosophila) (Disp2), mRNA	0.613191	0.0434534	0.0010516
NM_001037179	Lrrc8c	leucine rich repeat containing 8 family, member C (Lrrc8c), mRNA	0.61329	0.0488956	0.0143568
NM_001105754	Sez6	seizure related 6 homolog (mouse) (Sez6), mRNA	0.613322	0.0601227	0.0025108
NM_001173430	Bcas3	breast carcinoma amplified sequence 3 (Bcas3), mRNA	0.613438	0.0578336	0.00336602
NM_001034927	Sulf2	sulfatase 2 (Sulf2), mRNA	0.613645	0.0668454	0.00367741
NM_001191586	Bcor	BCL6 co-repressor (Bcor), mRNA	0.614098	0.0332736	0.00510993
NM_053339	Acox3	acyl-CoA oxidase 3, pristanoyl (Acox3), mRNA	0.614203	0.0692603	0.00931388
NM_138914	Fnbp1	formin binding protein 1 (Fnbp1), mRNA	0.61449	0.0399116	0.00150823
NM_001044238	Gdpd1	glycerophosphodiester phosphodiesterase domain containing 1 (Gdpd1), mRNA	0.614667	0.0603539	0.00831819
NM_012659	Sst	somatostatin (Sst), mRNA	0.614693	0.0626317	0.00319849
NM_001105846	Fmnl1	formin-like 1 (Fmnl1), mRNA	0.614707	0.0721569	0.00468998
NM_053323	Degs1	delta(4)-desaturase, sphingolipid 1 (Degs1), mRNA	0.615042	0.0660526	0.00404139
NM_001107789	Hm13	histocompatibility minor 13 (Hm13), mRNA	0.615647	0.0894235	0.0108099
NM_183332	Myadm	myeloid-associated differentiation marker (Myadm), mRNA	0.616216	0.0506119	0.00266226
NM_031976	Prkab1	protein kinase, AMP-activated, beta 1 non-catalytic subunit (Prkab1), mRNA	0.616381	0.062168	0.0166369
NM_024361	Ndst1	N-deacetylase/N-sulfotransferase (heparan glucosaminyl) 1 (Ndst1), mRNA	0.616388	0.0840202	0.00851973
NM_021989	Timp2	TIMP metallopeptidase inhibitor 2 (Timp2), mRNA	0.616626	0.0703221	0.00414548
NM_001107304	Ell	elongation factor RNA polymerase II (Ell), mRNA	0.616793	0.0693414	0.00941846
NM_001134555	C1r	no definition	0.616889	0.0505827	0.00746675
NM_012877	Scn2b	sodium channel, voltage-gated, type II, beta subunit (Scn2b), mRNA	0.616956	0.0884005	0.00937387
NM_172035	Fzd2	frizzled class receptor 2 (Fzd2), mRNA	0.617442	0.100926	0.0221627
NM_001034936	Nprl3	nitrogen permease regulator-like 3 (S. cerevisiae) (Nprl3), mRNA	0.617617	0.0373085	0.00536906
NM_001270862; NM_001270863; NM_001270864; NM_133583	Ndrg2	NDRG family member 2 (Ndrg2), transcript variant 1, mRNA; NDRG family member 2 (Ndrg2), transcript variant 3, mRNA; NDRG family member 2 (Ndrg2), transcript variant 4, mRNA; NDRG family member 2 (Ndrg2), transcript variant 2, mRNA	0.617722	0.0569799	0.00247269
NM_053761	Zyx	zyxin (Zyx), mRNA	0.617744	0.0895613	0.00971061
NM_001191922	Shisa6	shisa family member 6 (Shisa6), mRNA	0.617761	0.0706117	0.00996325
NM_001071777	Gpr17	G protein-coupled receptor 17 (Gpr17), mRNA	0.617852	0.126781	0.0374515
NM_017318	Ptk2b	protein tyrosine kinase 2 beta (Ptk2b), mRNA	0.618013	0.0911353	0.00951591
NM_001106264	Reps1	no definition	0.61824	0.049587	0.00454609
NM_031617	Csnk1e	casein kinase 1, epsilon (Csnk1e), mRNA	0.61832	0.0506499	0.00471335
NM_080692	Cacng4	calcium channel, voltage-dependent, gamma subunit 4 (Cacng4), mRNA	0.618417	0.0256343	0.00304602
NM_001134750; NM_001134751; NM_001134753	Pnkd	paroxysmal nonkinesigenic dyskinesia (Pnkd), transcript variant 1, mRNA; paroxysmal nonkinesigenic dyskinesia (Pnkd), transcript variant 2, mRNA; paroxysmal nonkinesigenic dyskinesia (Pnkd), transcript variant 3, mRNA	0.618437	0.0816807	0.00688075
NM_001004247	Ubl7	ubiquitin-like 7 (Ubl7), mRNA	0.618504	0.0845904	0.00866154
NM_001109935	Ctxn1	cortexin 1 (Ctxn1), mRNA	0.618536	0.0767947	0.00564278
NM_001145163	Ube2ql1	ubiquitin-conjugating enzyme E2Q family-like 1 (Ube2ql1), mRNA	0.618542	0.0381885	0.00115909
NM_080695	Cacng7	calcium channel, voltage-dependent, gamma subunit 7 (Cacng7), mRNA	0.618564	0.0518829	0.00249356
NM_001012738	Ckmt1b	creatine kinase, mitochondrial 1B (Ckmt1b), mRNA	0.618742	0.0752208	0.00562663
NM_153298	Sfxn5	sideroflexin 5 (Sfxn5), mRNA	0.618762	0.0801151	0.00685448
NM_022703	Sgta	small glutamine-rich tetratricopeptide repeat (TPR)-containing, alpha (Sgta), mRNA	0.619329	0.0884365	0.0100325
NM_012855	Jak3	Janus kinase 3 (Jak3), mRNA	0.619448	0.0825798	0.0320115
NM_053865	Rtn1	no definition	0.619515	0.034379	0.000834555
NM_001191810	Tns1	tensin 1 (Tns1), mRNA	0.619567	0.064295	0.00516195
NM_001039454	Pced1b	PC-esterase domain containing 1B (Pced1b), mRNA	0.619926	0.0234597	0.0221757
NM_001276720	Otof	no definition	0.620197	0.0616373	0.00511733
NM_001105913	Elfn1	extracellular leucine-rich repeat and fibronectin type III domain containing 1 (Elfn1), mRNA	0.620353	0.0375801	0.00277318
NM_001033887	Prrc1	proline-rich coiled-coil 1 (Prrc1), mRNA	0.620462	0.0693447	0.0380546
NM_001170325	Actn2	actinin alpha 2 (Actn2), mRNA	0.620727	0.057134	0.00587485
NM_001108064	Wiz	widely-interspaced zinc finger motifs (Wiz), mRNA	0.621146	0.046085	0.00258306
NM_001108808	Eif4e2	eukaryotic translation initiation factor 4E family member 2 (Eif4e2), mRNA	0.621154	0.032363	0.0156968
NM_001006997	Smpd1	sphingomyelin phosphodiesterase 1, acid lysosomal (Smpd1), mRNA	0.62165	0.116248	0.0214942
NM_022210	Max	MYC associated factor X (Max), mRNA	0.622195	0.0913214	0.0260907
NM_053846	Nrxn2	neurexin 2 (Nrxn2), mRNA	0.62227	0.0928194	0.0102929
NM_021659	Syt7	synaptotagmin VII (Syt7), mRNA	0.622558	0.0793154	0.00735236
NM_147144	Casc3	cancer susceptibility candidate 3 (Casc3), mRNA	0.622642	0.0668468	0.00670632
NM_001107748	Slc35c1	solute carrier family 35 (GDP-fucose transporter), member C1 (Slc35c1), mRNA	0.622645	0.0759706	0.0111905
NM_001006989	Shisa5	shisa family member 5 (Shisa5), mRNA	0.622771	0.0831221	0.00993802
NM_001100516	Kctd1	potassium channel tetramerization domain containing 1 (Kctd1), mRNA	0.622784	0.038799	0.00285975
NM_001106033	Efs	embryonal Fyn-associated substrate (Efs), mRNA	0.622809	0.0499547	0.0110645
NM_031667	Syt11	synaptotagmin XI (Syt11), mRNA	0.623335	0.0626069	0.00357277
NM_001107994	Spsb1	splA/ryanodine receptor domain and SOCS box containing 1 (Spsb1), mRNA	0.623342	0.0670547	0.0177803
NM_001025063	Scrn1	secernin 1 (Scrn1), mRNA	0.623445	0.0875009	0.00940981
NM_017204	Map6	microtubule-associated protein 6 (Map6), mRNA	0.623544	0.0663425	0.00469321
NM_001106232	Clptm1	cleft lip and palate associated transmembrane protein 1 (Clptm1), mRNA	0.623616	0.104081	0.0166369
NM_001024888	Gatad2b	GATA zinc finger domain containing 2B (Gatad2b), mRNA	0.623804	0.0640514	0.00683411
NM_133536	Rab3c	RAB3C, member RAS oncogene family (Rab3c), mRNA	0.623858	0.0883105	0.0431049
NM_001191875	Ankrd52	ankyrin repeat domain 52 (Ankrd52), mRNA	0.623901	0.0736922	0.00861655
NM_053575	Cabin1	calcineurin binding protein 1 (Cabin1), mRNA	0.623965	0.0814794	0.00916474
NM_001009539	B4galt3	UDP-Gal:betaGlcNAc beta 1,4-galactosyltransferase, polypeptide 3 (B4galt3), mRNA	0.624063	0.0704536	0.00724826
NM_173122	Arhgap39	Rho GTPase activating protein 39 (Arhgap39), mRNA	0.624302	0.0701318	0.00596315
NM_053449	Hdac4	histone deacetylase 4 (Hdac4), mRNA	0.624435	0.122732	0.0299216
NM_001013133	Rhobtb2	Rho-related BTB domain containing 2 (Rhobtb2), mRNA	0.625395	0.0904358	0.0134459
NM_001106446	Zbtb7b	zinc finger and BTB domain containing 7B (Zbtb7b), mRNA	0.625497	0.0848591	0.0199208
NM_001134563	Zfp710	zinc finger protein 710 (Zfp710), mRNA	0.625538	0.0997076	0.0298783
NM_001109672	Ccnk	cyclin K (Ccnk), mRNA	0.625686	0.0605293	0.00733879
NM_173094	Hmgcs2	3-hydroxy-3-methylglutaryl-CoA synthase 2 (mitochondrial) (Hmgcs2), mRNA	0.62576	0.144034	0.0482913
NM_053406	Pomt1	protein-O-mannosyltransferase 1 (Pomt1), mRNA	0.625776	0.0670212	0.00975206
NM_053885	Rere	arginine-glutamic acid dipeptide (RE) repeats (Rere), mRNA	0.625828	0.049602	0.00260683
NM_001134413	Gltp	glycolipid transfer protein (Gltp), mRNA	0.626009	0.0461728	0.00370651
NM_019166	Syngr1	synaptogyrin 1 (Syngr1), mRNA	0.62608	0.0661694	0.00574049
NM_012911	Arrb2	arrestin, beta 2 (Arrb2), mRNA	0.626511	0.0654408	0.00645639
NM_080777	Sncb	synuclein, beta (Sncb), mRNA	0.62672	0.0801631	0.00758572
NM_001106363	Pprc1	peroxisome proliferator-activated receptor gamma, coactivator-related 1 (Pprc1), mRNA	0.626868	0.0776706	0.0115025
NM_001191587	Bcorl1	BCL6 co-repressor-like 1 (Bcorl1), mRNA	0.62709	0.0553806	0.00635629
NM_001107700	Prcc	papillary renal cell carcinoma (translocation-associated) (Prcc), mRNA	0.627158	0.0771538	0.00888495
NM_080882	Tubb4a	tubulin, beta 4A class IVa (Tubb4a), mRNA	0.627342	0.111459	0.0205594
NM_022301	Pi4ka	phosphatidylinositol 4-kinase, catalytic, alpha (Pi4ka), mRNA	0.627522	0.0696641	0.00539328
NM_001134956	Ahdc1	AT hook, DNA binding motif, containing 1 (Ahdc1), mRNA	0.62798	0.0640207	0.00528702
NM_001113409; NM_181092	Syngap1	synaptic Ras GTPase activating protein 1 (Syngap1), transcript variant 2, mRNA; synaptic Ras GTPase activating protein 1 (Syngap1), transcript variant 1, mRNA	0.628247	0.100236	0.0160755
NM_001012093	Zfp64	zinc finger protein 64 (Zfp64), mRNA	0.62859	0.0644603	0.0179429
NM_001034934	Arid5a	AT rich interactive domain 5A (Mrf1 like) (Arid5a), mRNA	0.628737	0.0728844	0.0208281
NM_001127639	Gba	glucosidase, beta, acid (Gba), mRNA	0.628861	0.0650588	0.00595109
NM_001029921	Eps15l1	epidermal growth factor receptor pathway substrate 15-like 1 (Eps15l1), mRNA	0.629085	0.0384711	0.0036419
NM_001270564; NM_001270565; NM_001270566; NM_001270567; NM_001270568; NM_001270569; NM_001270570; NM_053506	Hrh3	no definition; no definition; no definition; no definition; histamine receptor H3 (Hrh3), transcript variant 6, mRNA; no definition; no definition; histamine receptor H3 (Hrh3), transcript variant 1, mRNA	0.62931	0.0677271	0.0058714
NM_012628	Prkcg	protein kinase C, gamma (Prkcg), mRNA	0.62959	0.0945094	0.013688
NM_001024339	Tuba8	tubulin, alpha 8 (Tuba8), mRNA	0.629744	0.0491427	0.00575523
NM_012932	Crmp1	collapsin response mediator protein 1 (Crmp1), mRNA	0.630022	0.0855988	0.0110645
NM_001135603	Celf5	CUGBP, Elav-like family member 5 (Celf5), mRNA	0.630057	0.0452036	0.00205887
NM_001107091	Sema5b	sema domain, seven thrombospondin repeats (type 1 and type 1-like), transmembrane domain (TM) and short cytoplasmic domain, (semaphorin) 5B (Sema5b), mRNA	0.630128	0.0548224	0.0225967
NM_022518	Arf1	ADP-ribosylation factor 1 (Arf1), mRNA	0.630372	0.0664235	0.00562663
NM_001100719	Ap3d1	adaptor-related protein complex 3, delta 1 subunit (Ap3d1), mRNA	0.630539	0.060961	0.00453076
NM_031784	Pias3	protein inhibitor of activated STAT, 3 (Pias3), mRNA	0.63064	0.0682011	0.00941846
NM_001108955	Fjx1	four jointed box 1 (Drosophila) (Fjx1), mRNA	0.630662	0.057013	0.00447098
NM_012948	Emd	emerin (Emd), mRNA	0.630706	0.0591421	0.0149003
NM_001109545	Atg2a	autophagy related 2A (Atg2a), mRNA	0.630723	0.0887883	0.0134459
NM_017346	Cacnb1	calcium channel, voltage-dependent, beta 1 subunit (Cacnb1), mRNA	0.631301	0.0798273	0.00927753
NM_013077	Tub	tubby bipartite transcription factor (Tub), mRNA	0.631322	0.0793553	0.0126721
NM_022399	Calr	calreticulin (Calr), mRNA	0.6316	0.109767	0.0195171
NM_001107082	Etv5	ets variant 5 (Etv5), mRNA	0.631711	0.0570252	0.00479811
NM_001107881	Plxnd1	plexin D1 (Plxnd1), mRNA	0.631858	0.0483704	0.00476992
NM_001130490	Lrp1	low density lipoprotein receptor-related protein 1 (Lrp1), mRNA	0.631861	0.113876	0.0244394
NM_001033895	Crtc2	CREB regulated transcription coactivator 2 (Crtc2), mRNA	0.632367	0.035551	0.0058714
NM_001276714	Ncoa6	nuclear receptor coactivator 6 (Ncoa6), mRNA	0.632381	0.092728	0.0132846
NM_001131001	Fcer1g	Fc fragment of IgE, high affinity I, receptor for; gamma polypeptide (Fcer1g), mRNA	0.632392	0.0400495	0.0276412
NM_001271207	Rai1	retinoic acid induced 1 (Rai1), mRNA	0.632454	0.0681514	0.00669999
NM_001013887	Dnajc18	DnaJ (Hsp40) homolog, subfamily C, member 18 (Dnajc18), mRNA	0.632624	0.0967735	0.0212595
NM_001048215	Kirrel3	kin of IRRE like 3 (Drosophila) (Kirrel3), mRNA	0.63263	0.0582196	0.00539797
NM_144756	Faim2	Fas apoptotic inhibitory molecule 2 (Faim2), mRNA	0.632859	0.0944662	0.01411
NM_001079893; NM_001270835; NM_001270836	Dusp14	dual specificity phosphatase 14 (Dusp14), transcript variant 1, mRNA; dual specificity phosphatase 14 (Dusp14), transcript variant 2, mRNA; dual specificity phosphatase 14 (Dusp14), transcript variant 3, mRNA	0.632999	0.115472	0.0315665
NM_080689	Dnm1	dynamin 1 (Dnm1), mRNA	0.633066	0.0967853	0.015586
NM_001034020; NM_019159	Syn2	synapsin II (Syn2), transcript variant 1, mRNA; no definition	0.633774	0.0475418	0.00293902
NM_001011996	C2cd2l	C2CD2-like (C2cd2l), mRNA	0.633847	0.0796331	0.00997386
NM_001008281	Psmd3	proteasome (prosome, macropain) 26S subunit, non-ATPase, 3 (Psmd3), mRNA	0.633904	0.064077	0.00618594
NM_001271136	Mink1	misshapen-like kinase 1 (Mink1), mRNA	0.634094	0.0858959	0.0113592
NM_012918	Cacna1a	no definition	0.634105	0.0434659	0.00268236
NM_001011894	Psme3	proteasome (prosome, macropain) activator subunit 3 (Psme3), mRNA	0.634358	0.0292	0.00207237
NM_001106698	H6pd	hexose-6-phosphate dehydrogenase (glucose 1-dehydrogenase) (H6pd), mRNA	0.634365	0.0946625	0.0426691
NM_001014070	Kazn	no definition	0.634386	0.0558928	0.0058714
NM_001108199	Trerf1	transcriptional regulating factor 1 (Trerf1), mRNA	0.634526	0.0578987	0.00946843
NM_001271369	Nckap5l	NCK-associated protein 5-like (Nckap5l), mRNA	0.634655	0.067065	0.00931388
NM_030841	Nptxr	neuronal pentraxin receptor (Nptxr), mRNA	0.634935	0.10254	0.0199636
NM_001271222	Sf3b6	no definition	0.634936	0.04405	0.0279448
NM_001191113	Cpne6	copine VI (neuronal) (Cpne6), mRNA	0.635033	0.102212	0.0190875
NM_001107736	Zfp385b	zinc finger protein 385B (Zfp385b), mRNA	0.635159	0.0517825	0.00626265
NM_173322	Pnrc1	proline-rich nuclear receptor coactivator 1 (Pnrc1), mRNA	0.635411	0.0645548	0.0102612
NM_001006986	Ecsit	ECSIT signalling integrator (Ecsit), mRNA	0.635606	0.0695961	0.0110645
NM_001109309	Cdk5r2	cyclin-dependent kinase 5, regulatory subunit 2 (p39) (Cdk5r2), mRNA	0.635814	0.117757	0.025427
NM_001109470; NM_001135088; NM_001135089	Zfp385a	zinc finger protein 385A (Zfp385a), transcript variant 2, mRNA; zinc finger protein 385A (Zfp385a), transcript variant 1, mRNA; zinc finger protein 385A (Zfp385a), transcript variant 3, mRNA	0.635832	0.0987403	0.0172034
NM_053486	Kif3c	kinesin family member 3C (Kif3c), mRNA	0.636015	0.0674049	0.00645899
NM_001013050	Pold2	polymerase (DNA directed), delta 2, accessory subunit (Pold2), mRNA	0.636218	0.11324	0.043523
NM_001109438	Map7d1	MAP7 domain containing 1 (Map7d1), mRNA	0.636225	0.083409	0.0110535
NM_001107464	Dact2	dapper, antagonist of beta-catenin, homolog 2 (Xenopus laevis) (Dact2), mRNA	0.636351	0.0720201	0.0136506
NM_001030041; NM_001034088	Carm1	coactivator-associated arginine methyltransferase 1 (Carm1), transcript variant 1, mRNA; coactivator-associated arginine methyltransferase 1 (Carm1), transcript variant 4, mRNA	0.636523	0.0638653	0.00698082
NM_001106381	Susd2	sushi domain containing 2 (Susd2), mRNA	0.63653	0.0625216	0.0144273
NM_001005556	Mavs	mitochondrial antiviral signaling protein (Mavs), mRNA	0.63696	0.066766	0.0218901
NM_001031648	Efhd2	EF-hand domain family, member D2 (Efhd2), mRNA	0.637242	0.0917605	0.0112861
NM_001007697	Prune	prune exopolyphosphatase (Prune), mRNA	0.637595	0.0441805	0.0107062
NM_031742	Kcnh1	potassium voltage-gated channel, subfamily H (eag-related), member 1 (Kcnh1), mRNA	0.637622	0.0921428	0.0208281
NM_001033987; NM_017246	Map2k5	mitogen activated protein kinase kinase 5 (Map2k5), transcript variant 1, mRNA; mitogen activated protein kinase kinase 5 (Map2k5), transcript variant 2, mRNA	0.637792	0.0420374	0.00744793
NM_053893	Sdc3	no definition	0.637942	0.0891859	0.0142869
NM_001012121	Prr5	proline rich 5 (renal) (Prr5), mRNA	0.639084	0.100949	0.0436468
NM_001134972	Plekhg2	pleckstrin homology domain containing, family G (with RhoGef domain) member 2 (Plekhg2), mRNA	0.639127	0.0801797	0.0328887
NM_013189	Gnaz	guanine nucleotide binding protein (G protein), alpha z polypeptide (Gnaz), mRNA	0.639332	0.0658251	0.00981671
NM_001107277	Lgi3	leucine-rich repeat LGI family, member 3 (Lgi3), mRNA	0.639352	0.102743	0.0196992
NM_001108005	Mast2	microtubule associated serine/threonine kinase 2 (Mast2), mRNA	0.639531	0.067345	0.0074999
NM_053297	Pkm	pyruvate kinase, muscle (Pkm), mRNA	0.639629	0.0989492	0.019818
NM_053992	Nlgn2	neuroligin 2 (Nlgn2), mRNA	0.63966	0.0727228	0.00916774
NM_001271350	Znhit1	zinc finger, HIT-type containing 1 (Znhit1), mRNA	0.639715	0.0814432	0.0192469
NM_001191660	Dopey2	no definition	0.639735	0.0557841	0.00574563
NM_001271495	LOC690911	similar to Msx2-interacting protein (SPEN homolog) (SMART/HDAC1-associated repressor protein) (LOC690911), mRNA	0.640097	0.0815964	0.0110442
NM_012884	Cntn2	contactin 2 (axonal) (Cntn2), mRNA	0.640204	0.0740795	0.0100077
NM_017226	Padi2	peptidyl arginine deiminase, type II (Padi2), mRNA	0.640224	0.0552904	0.00570049
NM_022693	Sh3bp4	SH3-domain binding protein 4 (Sh3bp4), mRNA	0.640299	0.0941482	0.0200688
NM_001270867; NM_053601; NM_181687	Nnat	no definition; neuronatin (Nnat), transcript variant 1, mRNA; neuronatin (Nnat), transcript variant 2, mRNA	0.640455	0.0805814	0.00957923
NM_012661	Sts	steroid sulfatase (microsomal), isozyme S (Sts), mRNA	0.640461	0.0897658	0.0253676
NM_001100660	Fam65a	family with sequence similarity 65, member A (Fam65a), mRNA	0.640626	0.0853598	0.0133879
NM_001012472	Dgcr14	DiGeorge syndrome critical region gene 14 (Dgcr14), mRNA	0.640773	0.0761427	0.0216719
NM_001108415	Elmo1	engulfment and cell motility 1 (Elmo1), mRNA	0.640801	0.0762877	0.0107365
NM_001127319	Ephb2	Eph receptor B2 (Ephb2), mRNA	0.640838	0.056001	0.0148876
NM_001009677	Plekhm1	pleckstrin homology domain containing, family M (with RUN domain) member 1 (Plekhm1), mRNA	0.640854	0.0561102	0.00827639
NM_030995	Map1a	microtubule-associated protein 1A (Map1a), mRNA	0.641223	0.0882512	0.014065
NM_024388	Nr4a1	nuclear receptor subfamily 4, group A, member 1 (Nr4a1), mRNA	0.641307	0.0903831	0.0127259
NM_001008365	Tom1	target of myb1 (chicken) (Tom1), mRNA	0.641404	0.0900633	0.018166
NM_001191695	Zfp516	zinc finger protein 516 (Zfp516), mRNA	0.641657	0.0415026	0.0357193
NM_001002809	Atf6b	activating transcription factor 6 beta (Atf6b), mRNA	0.641672	0.0868439	0.0149131
NM_001199315	Gtpbp1	GTP binding protein 1 (Gtpbp1), mRNA	0.641726	0.0927273	0.0205884
NM_001039713	Fto	fat mass and obesity associated (Fto), mRNA	0.641862	0.0699976	0.0103172
NM_001044300	MGC112715	hypothetical protein LOC690899 (MGC112715), mRNA	0.641983	0.107813	0.0315261
NM_001008368	Sirt2	sirtuin 2 (Sirt2), mRNA	0.642002	0.0622538	0.00608648
NM_001100684	Sh3bp2	SH3-domain binding protein 2 (Sh3bp2), mRNA	0.642095	0.0759377	0.0410703
NM_001013196	Dnajc4	DnaJ (Hsp40) homolog, subfamily C, member 4 (Dnajc4), mRNA	0.642407	0.0362959	0.0210525
NM_133562	Inpp5j	inositol polyphosphate-5-phosphatase J (Inpp5j), mRNA	0.642668	0.0884186	0.0167049
NM_001034939; NM_001244819	Nabp2	nucleic acid binding protein 2 (Nabp2), transcript variant 1, mRNA; nucleic acid binding protein 2 (Nabp2), transcript variant 2, mRNA	0.642702	0.0807737	0.0142032
NM_212490	Atp6v1g2	ATPase, H+ transporting, lysosomal V1 subunit G2 (Atp6v1g2), mRNA	0.642711	0.0545634	0.00498964
NM_013016	Sirpa	signal-regulatory protein alpha (Sirpa), mRNA	0.64273	0.0530943	0.00459416
NM_001024980	Ankrd34a	ankyrin repeat domain 34A (Ankrd34a), mRNA	0.642901	0.0513572	0.00637587
NM_001107593	Cnnm1	cyclin M1 (Cnnm1), mRNA	0.642984	0.0456077	0.00473616
NM_012700	Stx1b	syntaxin 1B (Stx1b), mRNA	0.643196	0.0646635	0.00726329
NM_012983	Myo1d	myosin ID (Myo1d), mRNA	0.64329	0.0747296	0.0143288
NM_001108153	Sema7a	semaphorin 7A, GPI membrane anchor (Sema7a), mRNA	0.643349	0.0682903	0.00889027
NM_001271278; NM_001271279	Pknox2	PBX/knotted 1 homeobox 2 (Pknox2), transcript variant 1, mRNA; PBX/knotted 1 homeobox 2 (Pknox2), transcript variant 2, mRNA	0.643453	0.0767123	0.0181112
NM_001107605	Neurl1	neuralized E3 ubiquitin protein ligase 1 (Neurl1), mRNA	0.643484	0.105006	0.0267302
NM_001107544	Dchs1	dachsous cadherin-related 1 (Dchs1), mRNA	0.643918	0.114852	0.0350807
NM_133602	Khsrp	KH-type splicing regulatory protein (Khsrp), mRNA	0.644161	0.0940597	0.0209743
NM_013091	Tnfrsf1a	tumor necrosis factor receptor superfamily, member 1a (Tnfrsf1a), mRNA	0.644522	0.0922469	0.0370241
NM_017314	Ubc	ubiquitin C (Ubc), mRNA	0.644803	0.0673887	0.00798355
NM_181639	Slc29a3	solute carrier family 29 (equilibrative nucleoside transporter), member 3 (Slc29a3), mRNA	0.644844	0.0843936	0.0309281
NM_053322	Nup210	nucleoporin 210 (Nup210), mRNA	0.644851	0.0460478	0.0146364
NM_199409	Panx2	pannexin 2 (Panx2), mRNA	0.644893	0.0603865	0.0064153
NM_181362	Cand2	cullin-associated and neddylation-dissociated 2 (putative) (Cand2), mRNA	0.645002	0.0737868	0.0389758
NM_001033968; NM_053609	Bag6	BCL2-associated athanogene 6 (Bag6), transcript variant 1, mRNA; BCL2-associated athanogene 6 (Bag6), transcript variant 2, mRNA	0.645112	0.12155	0.0359598
NM_001170426	Med25	mediator complex subunit 25 (Med25), mRNA	0.64513	0.0867795	0.0149131
NM_001025143	Kxd1	KxDL motif containing 1 (Kxd1), mRNA	0.64516	0.0498445	0.0144842
NM_001107235	Sf3a1	splicing factor 3a, subunit 1 (Sf3a1), mRNA	0.645169	0.0695663	0.0102929
NM_001191634	Gbf1	golgi brefeldin A resistant guanine nucleotide exchange factor 1 (Gbf1), mRNA	0.645198	0.0715123	0.0105939
NM_001107747	Arhgap1	Rho GTPase activating protein 1 (Arhgap1), mRNA	0.645212	0.0467663	0.00600665
NM_001011890	Rnps1	ribonucleic acid binding protein S1 (Rnps1), mRNA	0.645263	0.0451993	0.00485667
NM_019137	Egr4	early growth response 4 (Egr4), mRNA	0.645299	0.137558	0.0467574
NM_057196	Baiap2	BAI1-associated protein 2 (Baiap2), mRNA	0.645442	0.0765518	0.0115292
NM_001122776	Kcnc4	potassium voltage gated channel, Shaw-related subfamily, member 4 (Kcnc4), mRNA	0.645497	0.0820553	0.014262
NM_001107068	Mgat5b	mannosyl (alpha-1,6-)-glycoprotein beta-1,6-N-acetyl-glucosaminyltransferase, isozyme B (Mgat5b), mRNA	0.645801	0.0715029	0.0134788
NM_012886	Timp3	TIMP metallopeptidase inhibitor 3 (Timp3), mRNA	0.645838	0.0576135	0.0102708
NM_001271454	Igsf21	immunoglobin superfamily, member 21 (Igsf21), mRNA	0.646298	0.0738822	0.0197887
NM_001106996	Cyfip2	cytoplasmic FMR1 interacting protein 2 (Cyfip2), mRNA	0.646344	0.0826913	0.0123139
NM_001039021	Zdhhc8	zinc finger, DHHC-type containing 8 (Zdhhc8), mRNA	0.646416	0.0459738	0.00591191
NM_001014080	Uba1	ubiquitin-like modifier activating enzyme 1 (Uba1), mRNA	0.646697	0.0982251	0.0211818
NM_001130097	Atxn2l	ataxin 2-like (Atxn2l), mRNA	0.646724	0.0249119	0.0020637
NM_001017461	Ogdh	oxoglutarate (alpha-ketoglutarate) dehydrogenase (lipoamide) (Ogdh), mRNA	0.646831	0.0707282	0.0100077
NM_012560	Foxg1	forkhead box G1 (Foxg1), mRNA	0.646978	0.0428478	0.00344994
NM_001013147; NM_031794	Axl	Axl receptor tyrosine kinase (Axl), transcript variant 2, mRNA; Axl receptor tyrosine kinase (Axl), transcript variant 1, mRNA	0.647401	0.084057	0.0210052
NM_001005881	Lppr2	lipid phosphate phosphatase-related protein type 2 (Lppr2), mRNA	0.647453	0.105065	0.026038
NM_001108526	Sema4g	sema domain, immunoglobulin domain (Ig), transmembrane domain (TM) and short cytoplasmic domain, (semaphorin) 4G (Sema4g), mRNA	0.6476	0.0567553	0.0183166
NM_031979	Ybx3	Y box binding protein 3 (Ybx3), mRNA	0.647651	0.0659362	0.0114892
NM_021836	Junb	jun B proto-oncogene (Junb), mRNA	0.648142	0.121897	0.0343625
NM_001190399; NM_138915	Caly	calcyon neuron-specific vesicular protein (Caly), transcript variant 2, mRNA; calcyon neuron-specific vesicular protein (Caly), transcript variant 1, mRNA	0.648629	0.0966711	0.0220047
NM_031724	Scamp3	secretory carrier membrane protein 3 (Scamp3), mRNA	0.648703	0.102285	0.0276412
NM_001024969	RGD1305455	similar to hypothetical protein FLJ10925 (RGD1305455), mRNA	0.648721	0.0784811	0.015079
NM_001107496	Dyrk1b	dual-specificity tyrosine-(Y)-phosphorylation regulated kinase 1b (Dyrk1b), mRNA	0.648809	0.0824937	0.0214164
NM_001134735	Taf10	TAF10 RNA polymerase II, TATA box binding protein (TBP)-associated factor (Taf10), mRNA	0.648861	0.0758135	0.0157611
NM_001037644	Ccdc130	coiled-coil domain containing 130 (Ccdc130), mRNA	0.648863	0.0683623	0.0400499
NM_001270602; NM_001270603; NM_001270605; NM_001270606; NM_001270608; NM_001270610; NM_017010	Grin1	glutamate receptor, ionotropic, N-methyl D-aspartate 1 (Grin1), transcript variant 1, mRNA; glutamate receptor, ionotropic, N-methyl D-aspartate 1 (Grin1), transcript variant 3, mRNA; no definition; no definition; no definition; no definition; glutamate receptor, ionotropic, N-methyl D-aspartate 1 (Grin1), transcript variant 2, mRNA	0.64888	0.0711338	0.0100077
NM_001134971	Man2b2	mannosidase, alpha, class 2B, member 2 (Man2b2), mRNA	0.649159	0.065011	0.0173903
NM_001191905	Scrt2	scratch family zinc finger 2 (Scrt2), mRNA	0.649184	0.084884	0.0464689
NM_001037546	Fgd1	FYVE, RhoGEF and PH domain containing 1 (Fgd1), mRNA	0.649361	0.0522768	0.0201796
NM_001034014; NM_012892	Asic2	no definition; acid-sensing (proton-gated) ion channel 2 (Asic2), transcript variant MDEG2, mRNA	0.649572	0.0712297	0.0127236
NM_001079941	Gtf3c5	general transcription factor IIIC, polypeptide 5 (Gtf3c5), mRNA	0.650617	0.0673602	0.0218901
NM_053550	Pip4k2b	phosphatidylinositol-5-phosphate 4-kinase, type II, beta (Pip4k2b), mRNA	0.650618	0.0850148	0.0179962
NM_001013149	Mesdc1	mesoderm development candidate 1 (Mesdc1), mRNA	0.650682	0.0725435	0.0246201
NM_031521	Ncam1	neural cell adhesion molecule 1 (Ncam1), mRNA	0.650838	0.0467096	0.00413102
NM_017087	Bgn	biglycan (Bgn), mRNA	0.65088	0.113443	0.0352742
NM_017327	Gnao1	guanine nucleotide binding protein (G protein), alpha activating activity polypeptide O (Gnao1), mRNA	0.650956	0.0356743	0.00305296
NM_001107696	Scnm1	sodium channel modifier 1 (Scnm1), mRNA	0.650993	0.0628137	0.0491099
NM_001101005	Psmf1	proteasome (prosome, macropain) inhibitor subunit 1 (Psmf1), mRNA	0.651283	0.0684935	0.0172034
NM_021748	Nsf	N-ethylmaleimide-sensitive factor (Nsf), mRNA	0.651319	0.0441361	0.00405059
NM_024484	Alas1	aminolevulinate, delta-, synthase 1 (Alas1), mRNA	0.651424	0.113019	0.0390052
NM_001039026	Ubr4	ubiquitin protein ligase E3 component n-recognin 4 (Ubr4), mRNA	0.651713	0.052051	0.0058714
NM_023982	Arhgef11	Rho guanine nucleotide exchange factor (GEF) 11 (Arhgef11), mRNA	0.651797	0.051134	0.00707779
NM_017180	Phlda1	pleckstrin homology-like domain, family A, member 1 (Phlda1), mRNA	0.651808	0.109839	0.0426791
NM_017190	Mag	myelin-associated glycoprotein (Mag), mRNA	0.651982	0.124721	0.0412167
NM_001127579	Proser3	proline and serine rich 3 (Proser3), mRNA	0.652202	0.0402832	0.0294771
NM_024161	Dnajc5	DnaJ (Hsp40) homolog, subfamily C, member 5 (Dnajc5), mRNA	0.652672	0.0787135	0.0161908
NM_001012215; NM_001014773; NM_001037135; NM_001037137; NM_001037139; NM_001037140; NM_001037153; NM_001037154; NM_001037156; NM_001037158; NM_001037159; NM_001037337; NM_053943	Pcdhgb7	protocadherin gamma subfamily B, 7 (Pcdhgb7), mRNA; protocadherin gamma subfamily A, 7 (Pcdhga7), mRNA; protocadherin gamma subfamily A, 10 (Pcdhga10), mRNA; protocadherin gamma subfamily A, 5 (Pcdhga5), mRNA; protocadherin gamma subfamily A, 2 (Pcdhga2), mRNA; protocadherin gamma subfamily A, 1 (Pcdhga1), mRNA; protocadherin gamma subfamily A, 11 (Pcdhga11), mRNA; protocadherin gamma subfamily A…	0.652877	0.0704673	0.0108099
NM_001134958	Srgap2	SLIT-ROBO Rho GTPase activating protein 2 (Srgap2), mRNA	0.652938	0.0917863	0.0261529
NM_001108530	Ube2d1	ubiquitin-conjugating enzyme E2D 1 (Ube2d1), mRNA	0.653077	0.0775808	0.023148
NM_001108251	Ubqln2	ubiquilin 2 (Ubqln2), mRNA	0.653111	0.0672869	0.00885014
NM_001025118	Fam63a	family with sequence similarity 63, member A (Fam63a), mRNA	0.653149	0.0940276	0.0426144
NM_022588	Mta1	metastasis associated 1 (Mta1), mRNA	0.653164	0.076305	0.0153077
NM_001025726	Srpk1	no definition	0.653186	0.0664553	0.013688
NM_213628	St8sia5	ST8 alpha-N-acetyl-neuraminide alpha-2,8-sialyltransferase 5 (St8sia5), mRNA	0.653232	0.0731151	0.0292778
NM_001107084	Bcl6	B-cell CLL/lymphoma 6 (Bcl6), mRNA	0.653287	0.0930629	0.0311863
NM_001171981	Sh3bp1	SH3-domain binding protein 1 (Sh3bp1), mRNA	0.65375	0.0509822	0.0269648
NM_012880	Sod3	superoxide dismutase 3, extracellular (Sod3), mRNA	0.653878	0.095924	0.0243764
NM_001191928	Mn1	meningioma 1 (Mn1), mRNA	0.653916	0.0721265	0.0208281
NM_001113521; NM_001113522; NM_053740	Arhgef7	Rho guanine nucleotide exchange factor (GEF) 7 (Arhgef7), transcript variant 1, mRNA; Rho guanine nucleotide exchange factor (GEF) 7 (Arhgef7), transcript variant 2, mRNA; Rho guanine nucleotide exchange factor (GEF) 7 (Arhgef7), transcript variant 3, mRNA	0.654083	0.0392424	0.00490042
NM_021699	Mark2	MAP/microtubule affinity-regulating kinase 2 (Mark2), mRNA	0.654248	0.0821379	0.0183296
NM_001191655	Tmem104	transmembrane protein 104 (Tmem104), mRNA	0.654323	0.0391138	0.0302402
NM_001107690	Fam189b	family with sequence similarity 189, member B (Fam189b), mRNA	0.654343	0.0708954	0.014093
NM_001107212	Adamts3	ADAM metallopeptidase with thrombospondin type 1, motif 3 (Adamts3), mRNA	0.654547	0.0584767	0.0273669
NM_001107415	Sall1	spalt-like transcription factor 1 (Sall1), mRNA	0.654778	0.0779338	0.0240482
NM_019381	Tmbim6	transmembrane BAX inhibitor motif containing 6 (Tmbim6), mRNA	0.654873	0.0798563	0.0166369
NM_138877	Cyb5r3	cytochrome b5 reductase 3 (Cyb5r3), mRNA	0.654893	0.0773421	0.0172801
NM_001276304; NM_173138	Dlgap3	no definition; discs, large (Drosophila) homolog-associated protein 3 (Dlgap3), transcript variant 1, mRNA	0.655143	0.107444	0.0294785
NM_133405	Cry2	cryptochrome circadian clock 2 (Cry2), mRNA	0.65555	0.0536343	0.00931388
NM_001105868	Ephb3	Eph receptor B3 (Ephb3), mRNA	0.655836	0.0987961	0.0359598
NM_001100174	Arx	aristaless related homeobox (Arx), mRNA	0.655855	0.0551581	0.0182507
NM_017344	Gsk3a	glycogen synthase kinase 3 alpha (Gsk3a), mRNA	0.655887	0.104973	0.0288053
NM_001271081	Lrrc4b	leucine rich repeat containing 4B (Lrrc4b), mRNA	0.655929	0.066805	0.0103418
NM_001168633	Irs2	insulin receptor substrate 2 (Irs2), mRNA	0.655994	0.0438113	0.00635629
NM_001105933	Arpc3	actin related protein 2/3 complex, subunit 3 (Arpc3), mRNA	0.656048	0.0776645	0.0153804
NM_001105711	Grm2	glutamate receptor, metabotropic 2 (Grm2), mRNA	0.656269	0.0781374	0.0169033
NM_001007008	Chchd10	coiled-coil-helix-coiled-coil-helix domain containing 10 (Chchd10), mRNA	0.656453	0.0981449	0.0253088
NM_001271275	Zswim8	zinc finger, SWIM-type containing 8 (Zswim8), mRNA	0.656524	0.10026	0.0270114
NM_001100707	Zer1	zyg-11 related, cell cycle regulator (Zer1), mRNA	0.656625	0.10916	0.0328805
NM_001177368	Lrrn2	leucine rich repeat neuronal 2 (Lrrn2), mRNA	0.656628	0.0950588	0.0249575
NM_001107287	Farp1	FERM, RhoGEF (Arhgef) and pleckstrin domain protein 1 (chondrocyte-derived) (Farp1), mRNA	0.656738	0.0541491	0.00931388
NM_001109160	Flrt1	fibronectin leucine rich transmembrane protein 1 (Flrt1), mRNA	0.656746	0.103055	0.0398664
NM_001107262	Sall2	spalt-like transcription factor 2 (Sall2), mRNA	0.656876	0.0679652	0.014573
NM_001107972	Hivep3	human immunodeficiency virus type I enhancer binding protein 3 (Hivep3), mRNA	0.6572	0.121763	0.0421214
NM_001024254	Taok3	TAO kinase 3 (Taok3), mRNA	0.657263	0.0532471	0.00979033
NM_001191628	Tenm4	teneurin transmembrane protein 4 (Tenm4), mRNA	0.657336	0.0975643	0.0267952
NM_001105833	Phospho1	phosphatase, orphan 1 (Phospho1), mRNA	0.657436	0.120616	0.0495362
NM_001002854	Tanc1	tetratricopeptide repeat, ankyrin repeat and coiled-coil containing 1 (Tanc1), mRNA	0.657547	0.0726087	0.0138839
NM_001025119	Plekho1	pleckstrin homology domain containing, family O member 1 (Plekho1), mRNA	0.657688	0.0342753	0.00979033
NM_001025744	Nprl2	nitrogen permease regulator-like 2 (S. cerevisiae) (Nprl2), mRNA	0.658153	0.0232535	0.0126903
NM_001012146	Dgcr2	DiGeorge syndrome critical region gene 2 (Dgcr2), mRNA	0.658476	0.0816912	0.0215863
NM_001105861	Top3b	topoisomerase (DNA) III beta (Top3b), mRNA	0.658528	0.0603386	0.0177527
NM_019249	Ptprf	protein tyrosine phosphatase, receptor type, F (Ptprf), mRNA	0.658604	0.0872352	0.0209758
NM_053523	Herpud1	homocysteine-inducible, endoplasmic reticulum stress-inducible, ubiquitin-like domain member 1 (Herpud1), mRNA	0.658658	0.113551	0.0453245
NM_022389	Dhcr7	7-dehydrocholesterol reductase (Dhcr7), mRNA	0.658683	0.0862758	0.026125
NM_001271227	Tfe3	transcription factor binding to IGHM enhancer 3 (Tfe3), mRNA	0.658694	0.0502137	0.0129534
NM_053583	Zfp423	no definition	0.658816	0.0730444	0.0190978
NM_017356	Hpcal1	hippocalcin-like 1 (Hpcal1), mRNA	0.658904	0.0830256	0.0247356
NM_017345	L1cam	L1 cell adhesion molecule (L1cam), mRNA	0.659126	0.0383864	0.00471584
NM_199267	Rela	v-rel avian reticuloendotheliosis viral oncogene homolog A (Rela), mRNA	0.659238	0.0695697	0.0200012
NM_001005886	Dagla	diacylglycerol lipase, alpha (Dagla), mRNA	0.659366	0.0823122	0.0190875
NM_017118	Capns1	calpain, small subunit 1 (Capns1), mRNA	0.659704	0.0920291	0.0231384
NM_001109116	Prr7	proline rich 7 (synaptic) (Prr7), mRNA	0.659777	0.0733951	0.0182011
NM_001191558	Mtss1l	metastasis suppressor 1-like (Mtss1l), mRNA	0.659826	0.0617945	0.00908044
NM_001013073	Btbd9	BTB (POZ) domain containing 9 (Btbd9), mRNA	0.659838	0.0779531	0.0208396
NM_053714	Ankh	ANKH inorganic pyrophosphate transport regulator (Ankh), mRNA	0.659865	0.0512274	0.00869822
NM_001107232	Osbp2	oxysterol binding protein 2 (Osbp2), mRNA	0.660028	0.0695624	0.0143888
NM_001106635	Arid1a	AT rich interactive domain 1A (SWI-like) (Arid1a), mRNA	0.660205	0.0331798	0.00454609
NM_001106184	Wwp2	WW domain containing E3 ubiquitin protein ligase 2 (Wwp2), mRNA	0.660271	0.0258668	0.0177803
NM_031655	Lxn	latexin (Lxn), mRNA	0.660313	0.113698	0.0493648
NM_001191765	Ago1	eukaryotic translation initiation factor 2C, 1 (Eif2c1), mRNA	0.660361	0.0738021	0.0170717
NM_019284; NM_133652	Cspg5	no definition; chondroitin sulfate proteoglycan 5 (neuroglycan C) (Cspg5), transcript variant 2, mRNA	0.660369	0.0624892	0.00936112
NM_031600	Ptprn2	protein tyrosine phosphatase, receptor type, N polypeptide 2 (Ptprn2), mRNA	0.660373	0.042817	0.00587222
NM_012652	Slc9a1	solute carrier family 9, subfamily A (NHE1, cation proton antiporter 1), member 1 (Slc9a1), mRNA	0.660389	0.0695342	0.0149131
NM_053874	Cap2	CAP, adenylate cyclase-associated protein, 2 (yeast) (Cap2), mRNA	0.660642	0.0639727	0.0120166
NM_001009710	Lrrc41	leucine rich repeat containing 41 (Lrrc41), mRNA	0.660642	0.106401	0.0347336
NM_001013188	Leprotl1	leptin receptor overlapping transcript-like 1 (Leprotl1), mRNA	0.66087	0.0444978	0.0205884
NM_001191874	Gareml	GRB2 associated, regulator of MAPK1-like (Gareml), mRNA	0.661419	0.0798518	0.0307434
NM_024147	Evl	Enah/Vasp-like (Evl), mRNA	0.661459	0.055397	0.00985225
NM_001108062	Ppp1r13b	protein phosphatase 1, regulatory subunit 13B (Ppp1r13b), mRNA	0.661561	0.0787666	0.0179886
NM_001034951	Acsf2	acyl-CoA synthetase family member 2 (Acsf2), mRNA	0.66164	0.0816787	0.0215863
NM_001107225	Sorcs2	sortilin-related VPS10 domain containing receptor 2 (Sorcs2), mRNA	0.661863	0.0865498	0.0237986
NM_053842	Mapk1	mitogen activated protein kinase 1 (Mapk1), mRNA	0.661997	0.0804933	0.0148876
NM_001106688	Sh3bgrl3	SH3 domain binding glutamate-rich protein like 3 (Sh3bgrl3), mRNA	0.662513	0.0623335	0.0129661
NM_053747	Ubqln1	ubiquilin 1 (Ubqln1), mRNA	0.662796	0.0705412	0.0139677
NM_001242627	Zfpm1	zinc finger protein, multitype 1 (Zfpm1), mRNA	0.662811	0.0801256	0.0265605
NM_001106228	Ercc1	excision repair cross-complementing rodent repair deficiency, complementation group 1 (Ercc1), mRNA	0.662907	0.0959756	0.0356166
NM_001100506	Cdk18	cyclin-dependent kinase 18 (Cdk18), mRNA	0.66302	0.0293645	0.0231259
NM_001024966	Samd14	sterile alpha motif domain containing 14 (Samd14), mRNA	0.663222	0.0950593	0.0344762
NM_017093	Akt2	v-akt murine thymoma viral oncogene homolog 2 (Akt2), mRNA	0.663344	0.0955972	0.0253676
NM_012856	Kcnc1	potassium voltage gated channel, Shaw-related subfamily, member 1 (Kcnc1), mRNA	0.663406	0.0757934	0.0173557
NM_001109602	Alyref	Aly/REF export factor (Alyref), mRNA	0.663468	0.0335308	0.0129802
NM_053354	Dnmt1	DNA (cytosine-5-)-methyltransferase 1 (Dnmt1), mRNA	0.663798	0.0412985	0.0103931
NM_134368	Smarca4	SWI/SNF related, matrix associated, actin dependent regulator of chromatin, subfamily a, member 4 (Smarca4), mRNA	0.663813	0.054735	0.00931388
NM_001025742	Dazap1	DAZ associated protein 1 (Dazap1), mRNA	0.66382	0.0333911	0.00931388
NM_001191991	Fam19a5	family with sequence similarity 19 (chemokine (C-C motif)-like), member A5 (Fam19a5), mRNA	0.664014	0.0523164	0.00951794
NM_001105735	Litaf	lipopolysaccharide-induced TNF factor (Litaf), mRNA	0.664122	0.0547811	0.0165789
NM_001011942	Cnnm2	cyclin M2 (Cnnm2), mRNA	0.664123	0.050635	0.0172034
NM_019250	Ralgds	ral guanine nucleotide dissociation stimulator (Ralgds), mRNA	0.664215	0.052503	0.0108193
NM_024383	Hes5	hes family bHLH transcription factor 5 (Hes5), mRNA	0.664363	0.0762443	0.0436735
NM_001014129	Noc4l	nucleolar complex associated 4 homolog (S. cerevisiae) (Noc4l), mRNA	0.664423	0.0988858	0.0436796
NM_001106067	Colgalt1	collagen beta(1-O)galactosyltransferase 1 (Colgalt1), mRNA	0.664469	0.0698352	0.0231259
NM_001108183	Manf	no definition	0.664475	0.0577969	0.0225346
NM_133578	Dusp5	dual specificity phosphatase 5 (Dusp5), mRNA	0.66453	0.0571328	0.0310128
NM_001108341	Ulk1	unc-51 like autophagy activating kinase 1 (Ulk1), mRNA	0.664938	0.0603706	0.0129534
NM_022860	B4galnt1	beta-1,4-N-acetyl-galactosaminyl transferase 1 (B4galnt1), mRNA	0.664946	0.0667671	0.0151961
NM_001007004	Tuba4a	tubulin, alpha 4A (Tuba4a), mRNA	0.66498	0.0769058	0.0179886
NM_001107230	Eif4enif1	eukaryotic translation initiation factor 4E nuclear import factor 1 (Eif4enif1), mRNA	0.664985	0.0648767	0.0198763
NM_053358	Ssbp3	single stranded DNA binding protein 3 (Ssbp3), mRNA	0.665533	0.0487375	0.00946843
NM_133518	Rph3a	rabphilin 3A (Rph3a), mRNA	0.665864	0.0346539	0.00549554
NM_001109139	Mypop	Myb-related transcription factor, partner of profilin (Mypop), mRNA	0.665892	0.0973554	0.0377022
NM_001108313	Ifngr2	interferon gamma receptor 2 (Ifngr2), mRNA	0.666263	0.065949	0.0197939
NM_001107478	Zbtb45	zinc finger and BTB domain containing 45 (Zbtb45), mRNA	0.6663	0.0757174	0.029685
NM_001044242	Pdhx	pyruvate dehydrogenase complex, component X (Pdhx), mRNA	0.666323	0.0817255	0.0423095
NM_001100863	Galnt16	polypeptide N-acetylgalactosaminyltransferase 16 (Galnt16), mRNA	0.666329	0.0838992	0.0221556
NM_001004133; NM_133440; NM_133441; NM_201350	Shank2	no definition; no definition; no definition; SH3 and multiple ankyrin repeat domains 2 (Shank2), transcript variant 1, mRNA	0.66656	0.0624992	0.0114408
NM_080778	Nr2f2	nuclear receptor subfamily 2, group F, member 2 (Nr2f2), mRNA	0.666617	0.0485603	0.0234691
NM_001107954	Reck	reversion-inducing-cysteine-rich protein with kazal motifs (Reck), mRNA	1.50033	0.205679	0.0499275
NM_031618	Nckap1	no definition	1.50188	0.253747	0.0352629
NM_001107899	Prex2	phosphatidylinositol-3,4,5-trisphosphate-dependent Rac exchange factor 2 (Prex2), mRNA	1.50198	0.131284	0.0119866
NM_017136	Sqle	squalene epoxidase (Sqle), mRNA	1.50238	0.23991	0.0492526
NM_017050	Sod1	superoxide dismutase 1, soluble (Sod1), mRNA	1.50281	0.161066	0.0153628
NM_001115035	Eif3i	no definition	1.50303	0.0923543	0.0216556
NM_019124	Rabep1	rabaptin, RAB GTPase binding effector protein 1 (Rabep1), mRNA	1.50411	0.259565	0.0365701
NM_022521	Oat	ornithine aminotransferase (Oat), mRNA	1.50709	0.16257	0.0176266
NM_001107901	Rb1cc1	RB1-inducible coiled-coil 1 (Rb1cc1), mRNA	1.50801	0.265347	0.0423999
NM_053363	Clcn3	chloride channel, voltage-sensitive 3 (Clcn3), mRNA	1.50802	0.213879	0.0270938
NM_001191570	Ankrd13c	ankyrin repeat domain 13C (Ankrd13c), mRNA	1.50841	0.244615	0.0369004
NM_172008	Canx	calnexin (Canx), mRNA	1.50978	0.298985	0.0480764
NM_001107894	Etnk1	ethanolamine kinase 1 (Etnk1), mRNA	1.51002	0.291336	0.0393862
NM_001107216	Arap2	ArfGAP with RhoGAP domain, ankyrin repeat and PH domain 2 (Arap2), mRNA	1.51103	0.187351	0.0389633
NM_133598	Gcsh	glycine cleavage system protein H (aminomethyl carrier) (Gcsh), mRNA	1.51269	0.21339	0.0393383
NM_013022	Rock2	Rho-associated coiled-coil containing protein kinase 2 (Rock2), mRNA	1.51526	0.201939	0.0172531
NM_031812	Cd164	CD164 molecule, sialomucin (Cd164), mRNA	1.51605	0.251685	0.0434799
NM_030875	Scn1a	no definition	1.51781	0.183924	0.0251265
NM_053330	Rpl21	ribosomal protein L21 (Rpl21), mRNA	1.51892	0.219203	0.019936
NM_001009702	Rrp15	ribosomal RNA processing 15 homolog (S. cerevisiae) (Rrp15), mRNA	1.52115	0.132467	0.0464689
NM_001024972	Arglu1	arginine and glutamate rich 1 (Arglu1), mRNA	1.52182	0.0927692	0.00788684
NM_001163164	Mettl9	methyltransferase like 9 (Mettl9), mRNA	1.52305	0.178215	0.0260907
NM_001106892	Enpp4	ectonucleotide pyrophosphatase/phosphodiesterase 4 (Enpp4), mRNA	1.52375	0.179044	0.026147
NM_001025064	LOC502894	hypothetical protein LOC502894 (LOC502894), mRNA	1.52375	0.218626	0.0367116
NM_001144859	Kiaa0408	uncharacterized LOC292199 (Rgd1310049), mRNA	1.52414	0.194857	0.0218901
NM_001015003	Crbn	cereblon (Crbn), mRNA	1.52416	0.183072	0.0475952
NM_031583	Smc3	structural maintenance of chromosomes 3 (Smc3), mRNA	1.52462	0.198873	0.0253415
NM_001106924	Cab39	calcium binding protein 39 (Cab39), mRNA	1.52483	0.282601	0.0367116
NM_057139	Hnrnpu	heterogeneous nuclear ribonucleoprotein U (Hnrnpu), mRNA	1.52618	0.198717	0.0130895
NM_139098	Ddx46	DEAD (Asp-Glu-Ala-Asp) box polypeptide 46 (Ddx46), mRNA	1.52647	0.225157	0.0222665
NM_001108552	Trim2	no definition	1.52651	0.1998	0.0134653
NM_053547	Rfc1	replication factor C (activator 1) 1 (Rfc1), mRNA	1.52724	0.221766	0.0219005
NM_001008298	Stard3nl	STARD3 N-terminal like (Stard3nl), mRNA	1.52742	0.0824576	0.014065
NM_001109279	Snw1	SNW domain containing 1 (Snw1), mRNA	1.52745	0.21411	0.0321679
NM_001007600	Rps4x	ribosomal protein S4, X-linked (Rps4x), mRNA	1.52761	0.262158	0.0266129
NM_001270630; NM_001270631; NM_001270632; NM_001270633; NM_001270634; NM_001270635; NM_001270636; NM_001270637; NM_001270638; NM_012513	Bdnf	brain-derived neurotrophic factor (Bdnf), transcript variant 1, mRNA; brain-derived neurotrophic factor (Bdnf), transcript variant 3, mRNA; brain-derived neurotrophic factor (Bdnf), transcript variant 4, mRNA; brain-derived neurotrophic factor (Bdnf), transcript variant 5, mRNA; brain-derived neurotrophic factor (Bdnf), transcript variant 6, mRNA; brain-derived neurotrophic factor (Bdnf), transcr…	1.52906	0.195571	0.0322748
NM_017066	Ptn	pleiotrophin (Ptn), mRNA	1.52912	0.268713	0.030428
NM_001025716	Vps4b	vacuolar protein sorting 4 homolog B (S. cerevisiae) (Vps4b), mRNA	1.52949	0.18397	0.0327732
NM_001107362	Wdr37	no definition	1.52966	0.280317	0.04198
NM_001004279	Ppid	peptidylprolyl isomerase D (Ppid), mRNA	1.52971	0.201226	0.0421054
NM_013058	Id3	inhibitor of DNA binding 3 (Id3), mRNA	1.53052	0.275375	0.0455848
NM_001164157	Nus1	nuclear undecaprenyl pyrophosphate synthase 1 homolog (S. cerevisiae) (Nus1), mRNA	1.53073	0.179268	0.0195984
NM_001108086	Eea1	early endosome antigen 1 (Eea1), mRNA	1.53251	0.176479	0.0176609
NM_031137	Tpp2	tripeptidyl peptidase II (Tpp2), mRNA	1.53387	0.259332	0.0494925
NM_001107879	Rybp	RING1 and YY1 binding protein (Rybp), mRNA	1.5339	0.203057	0.0284933
NM_053757	Aimp1	aminoacyl tRNA synthetase complex-interacting multifunctional protein 1 (Aimp1), mRNA	1.53472	0.156332	0.0264846
NM_001135582	Zmat2	zinc finger, matrin type 2 (Zmat2), mRNA	1.53473	0.135833	0.00931388
NM_001108594	Dtd1	D-tyrosyl-tRNA deacylase 1 (Dtd1), mRNA	1.53595	0.0894414	0.011084
NM_001108023	Fbxo33	F-box protein 33 (Fbxo33), mRNA	1.53746	0.247219	0.0434981
NM_001170590	Las1l	no definition	1.53771	0.254765	0.0443311
NM_022246	Rad50	RAD50 homolog (S. cerevisiae) (Rad50), mRNA	1.53838	0.17032	0.0350889
NM_001191951	Ahnak	no definition	1.53854	0.212064	0.0216719
NM_134345	Cox8a	cytochrome c oxidase subunit VIIIa (Cox8a), mRNA	1.53917	0.178633	0.0115029
NM_001173472	RGD1562987	similar to cDNA sequence BC031181 (RGD1562987), mRNA	1.53947	0.262708	0.0335956
NM_001005547	Tspan3	tetraspanin 3 (Tspan3), mRNA	1.5398	0.153499	0.00866225
NM_001012170	Nap1l4	nucleosome assembly protein 1-like 4 (Nap1l4), mRNA	1.53992	0.146044	0.00941846
NM_001134982	Mpp6	membrane protein, palmitoylated 6 (MAGUK p55 subfamily member 6) (Mpp6), mRNA	1.54106	0.148121	0.0187734
NM_199373	Wrb	tryptophan rich basic protein (Wrb), mRNA	1.5415	0.114581	0.00936112
NM_001011950	Dap3	death associated protein 3 (Dap3), mRNA	1.54184	0.0727949	0.0147296
NM_138823	Ppp1r2	protein phosphatase 1, regulatory (inhibitor) subunit 2 (Ppp1r2), mRNA	1.54204	0.121102	0.0058714
NM_001008301	Usp14	ubiquitin specific peptidase 14 (tRNA-guanine transglycosylase) (Usp14), mRNA	1.54309	0.20271	0.0165138
NM_001277278; NM_138896	Pja2	no definition; praja ring finger 2, E3 ubiquitin protein ligase (Pja2), transcript variant 1, mRNA	1.5444	0.305676	0.0287581
NM_057205	Uba3	ubiquitin-like modifier activating enzyme 3 (Uba3), mRNA	1.54493	0.212625	0.0404151
NM_001108421	Upf2	no definition	1.54549	0.229537	0.0303413
NM_175597	Ssx2ip	synovial sarcoma, X breakpoint 2 interacting protein (Ssx2ip), mRNA	1.54622	0.272119	0.0329991
NM_001013897	l7Rn6	no definition	1.54703	0.164837	0.0350889
NM_053515	Slc25a4	solute carrier family 25 (mitochondrial carrier; adenine nucleotide translocator), member 4 (Slc25a4), mRNA	1.54703	0.260428	0.0183989
NM_212514	Tomm22	translocase of outer mitochondrial membrane 22 homolog (yeast) (Tomm22), mRNA	1.5478	0.201875	0.0191397
NM_131904	Mgea5	meningioma expressed antigen 5 (hyaluronidase) (Mgea5), mRNA	1.54905	0.234966	0.0212595
NM_001012177	Mccc2	methylcrotonoyl-CoA carboxylase 2 (beta) (Mccc2), mRNA	1.54945	0.205728	0.0229705
NM_012736	Gpd2	no definition	1.54948	0.204952	0.0258728
NM_001134908	Zfp637	zinc finger protein 637 (Zfp637), mRNA	1.55087	0.218982	0.0308963
NM_001031659	Trip12	thyroid hormone receptor interactor 12 (Trip12), mRNA	1.55125	0.312568	0.0346232
NM_001047863	Mrps33	mitochondrial ribosomal protein S33 (Mrps33), mRNA	1.55233	0.124142	0.0309275
NM_001105755	Pkn2	protein kinase N2 (Pkn2), mRNA	1.5525	0.192861	0.0430076
NM_001035255	Srsf11	serine/arginine-rich splicing factor 11 (Srsf11), mRNA	1.55315	0.198239	0.0127131
NM_178092	Slc4a10	solute carrier family 4, sodium bicarbonate transporter, member 10 (Slc4a10), mRNA	1.55458	0.285444	0.035333
NM_133423	Ythdc1	YTH domain containing 1 (Ythdc1), mRNA	1.55602	0.180019	0.0142201
NM_001177681	Cnbd2	cyclic nucleotide binding domain containing 2 (Cnbd2), mRNA	1.55699	0.35577	0.0464474
NM_053945; NM_145881	Rims2	regulating synaptic membrane exocytosis 2 (Rims2), transcript variant 1, mRNA; regulating synaptic membrane exocytosis 2 (Rims2), transcript variant 2, mRNA	1.55787	0.286126	0.0331182
NM_001009264	Mrfap1	Morf4 family associated protein 1 (Mrfap1), mRNA	1.56134	0.194444	0.00730326
NM_053456	Plcl1	phospholipase C-like 1 (Plcl1), mRNA	1.56328	0.267037	0.0367116
NM_001100658	Hspa9	heat shock protein 9 (Hspa9), mRNA	1.56525	0.283433	0.0278999
NM_017268	Hmgcs1	3-hydroxy-3-methylglutaryl-CoA synthase 1 (soluble) (Hmgcs1), mRNA	1.56536	0.361392	0.0491643
NM_138508	Scp2	sterol carrier protein 2 (Scp2), mRNA	1.56569	0.154913	0.00632841
NM_031793	Ppig	peptidylprolyl isomerase G (Ppig), mRNA	1.56772	0.133774	0.00618772
NM_017107	Ogt	O-linked N-acetylglucosamine (GlcNAc) transferase (Ogt), mRNA	1.56774	0.344664	0.0369004
NM_012775	Tgfbr1	transforming growth factor, beta receptor 1 (Tgfbr1), mRNA	1.56871	0.190205	0.0320751
NM_012971	Kcna4	potassium voltage-gated channel, shaker-related subfamily, member 4 (Kcna4), mRNA	1.56902	0.225424	0.0464689
NM_019213	Jtb	jumping translocation breakpoint (Jtb), mRNA	1.56946	0.207418	0.0426691
NM_001017510	LOC498750	similar to cDNA sequence BC005537 (LOC498750), mRNA	1.56957	0.179098	0.0240977
NM_001109399	Snrpd2	small nuclear ribonucleoprotein D2 polypeptide (Snrpd2), mRNA	1.57025	0.299154	0.0407189
NM_001106122	Fam188a	family with sequence similarity 188, member A (Fam188a), mRNA	1.57041	0.189349	0.025427
NM_001113740; NM_022616	Sept7	septin 7 (Sept7), transcript variant 2, mRNA; septin 7 (Sept7), transcript variant 1, mRNA	1.57086	0.229652	0.012464
NM_001277057	Ascc3	activating signal cointegrator 1 complex subunit 3 (Ascc3), mRNA	1.57249	0.20127	0.0459187
NM_133557	Itfg1	integrin alpha FG-GAP repeat containing 1 (Itfg1), mRNA	1.57308	0.278439	0.0219056
NM_053447	Hdac2	histone deacetylase 2 (Hdac2), mRNA	1.57327	0.259085	0.0251265
NM_001077592	Rpl38	ribosomal protein L38 (Rpl38), mRNA	1.57446	0.221754	0.0149131
NM_031693	Syt4	synaptotagmin IV (Syt4), mRNA	1.57508	0.293378	0.0284941
NM_001169105	RGD1311747	similar to 2700029M09Rik protein (RGD1311747), mRNA	1.57564	0.24451	0.0381122
NM_001191552	Whsc1	Wolf-Hirschhorn syndrome candidate 1 (Whsc1), mRNA	1.5761	0.328879	0.049177
NM_001106488	Mtch2	mitochondrial carrier 2 (Mtch2), mRNA	1.57706	0.280418	0.0286886
NM_001107982	Zmym4	zinc finger, MYM-type 4 (Zmym4), mRNA	1.57791	0.286305	0.0299357
NM_001191585	Lonrf3	LON peptidase N-terminal domain and ring finger 3 (Lonrf3), mRNA	1.57894	0.158683	0.0471332
NM_001108029	Arid4a	AT rich interactive domain 4A (Rbp1 like) (Arid4a), mRNA	1.57923	0.179115	0.0126131
NM_001107918	Usp45	ubiquitin specific peptidase 45 (Usp45), mRNA	1.58004	0.226642	0.0452453
NM_001106722	Gpr22	G protein-coupled receptor 22 (Gpr22), mRNA	1.58057	0.154033	0.0229805
NM_001008352	Pmvk	phosphomevalonate kinase (Pmvk), mRNA	1.5842	0.0495054	0.00948448
NM_031709	Rps12	ribosomal protein S12 (Rps12), mRNA	1.585	0.221089	0.0126903
NM_001271283	Casc4	cancer susceptibility candidate 4 (Casc4), mRNA	1.58529	0.211603	0.0134365
NM_001107414	Rpgrip1l	Rpgrip1-like (Rpgrip1l), mRNA	1.58567	0.286433	0.0422452
NM_053772	Pkia	protein kinase (cAMP-dependent, catalytic) inhibitor alpha (Pkia), mRNA	1.58694	0.30059	0.0443377
NM_053705	Trpm7	no definition	1.58744	0.200206	0.0343211
NM_001107171	Ccnt2	cyclin T2 (Ccnt2), mRNA	1.58787	0.262847	0.0231528
NM_001108030	Daam1	dishevelled associated activator of morphogenesis 1 (Daam1), mRNA	1.58817	0.29035	0.0249722
NM_001107428	Zfp612	zinc finger protein 612 (Zfp612), mRNA	1.58835	0.329088	0.0435257
NM_001191756	Thoc2	THO complex 2 (Thoc2), mRNA	1.58838	0.193361	0.0141809
NM_032059	Prkci	protein kinase C, iota (Prkci), mRNA	1.58926	0.394172	0.0483894
NM_001197217	Cntd1	cyclin N-terminal domain containing 1 (Cntd1), mRNA	1.5901	0.278483	0.046021
NM_001047869	Arhgap5	Rho GTPase activating protein 5 (Arhgap5), mRNA	1.59146	0.245208	0.0190875
NM_001107738	Ssfa2	sperm specific antigen 2 (Ssfa2), mRNA	1.59242	0.365523	0.0492169
NM_001108315	Ttc3	no definition	1.59476	0.213475	0.00555809
NM_138885	Golgb1	golgin B1 (Golgb1), mRNA	1.59495	0.201054	0.0069506
NM_001271072	Abhd13	abhydrolase domain containing 13 (Abhd13), mRNA	1.59556	0.236782	0.0320347
NM_001108102	Xpot	exportin, tRNA (Xpot), mRNA	1.59584	0.312904	0.0312415
NM_001191608	Cisd2	CDGSH iron sulfur domain 2 (Cisd2), mRNA	1.59598	0.340185	0.0327417
NM_001034133	Klhdc2	kelch domain containing 2 (Klhdc2), mRNA	1.59625	0.173288	0.00825708
NM_001106372	March5	membrane-associated ring finger (C3HC4) 5 (March5), mRNA	1.5967	0.300041	0.0408122
NM_001011990	Eif3e	eukaryotic translation initiation factor 3, subunit E (Eif3e), mRNA	1.59705	0.217384	0.0198763
NM_001037358; NM_001244779; NM_001244780; NM_001244781	Lmo2	LIM domain only 2 (Lmo2), transcript variant 1, mRNA; LIM domain only 2 (Lmo2), transcript variant 2, mRNA; LIM domain only 2 (Lmo2), transcript variant 3, mRNA; LIM domain only 2 (Lmo2), transcript variant 4, mRNA	1.59746	0.101617	0.0210525
NM_153472	Mnat1	MNAT CDK-activating kinase assembly factor 1 (Mnat1), mRNA	1.59784	0.199392	0.0369405
NM_001100509	Psmc6	proteasome (prosome, macropain) 26S subunit, ATPase, 6 (Psmc6), mRNA	1.59842	0.313411	0.0225967
NM_013106	Gnai3	guanine nucleotide binding protein (G protein), alpha inhibiting activity polypeptide 3 (Gnai3), mRNA	1.60001	0.30929	0.0430777
NM_001109260	RGD1561849	similar to RIKEN cDNA 3110035E14 (RGD1561849), mRNA	1.60066	0.336705	0.0222665
NM_001106357	Smc5	structural maintenance of chromosomes 5 (Smc5), mRNA	1.6012	0.224105	0.027103
NM_001047894; NM_001109376	LOC317456	no definition; lysophosphatidylglycerol acyltransferase 1 (Lpgat1), mRNA	1.60153	0.349047	0.043456
NM_053407	Asah1	N-acylsphingosine amidohydrolase (acid ceramidase) 1 (Asah1), mRNA	1.60266	0.362003	0.0482913
NM_001106158	Fam13b	family with sequence similarity 13, member B (Fam13b), mRNA	1.60297	0.272032	0.0166503
NM_022922	Tpi1	triosephosphate isomerase 1 (Tpi1), mRNA	1.60312	0.0762896	0.000904386
NM_001109099	Naa30	N(alpha)-acetyltransferase 30, NatC catalytic subunit (Naa30), mRNA	1.60317	0.203028	0.0223191
NM_001191723	Taf1	no definition	1.60388	0.193527	0.0129802
NM_001108666	Smc2	structural maintenance of chromosomes 2 (Smc2), mRNA	1.60438	0.222093	0.0202787
NM_001134858	Synm	synemin, intermediate filament protein (Synm), mRNA	1.6048	0.220285	0.00916184
NM_001107916	Tmem67	transmembrane protein 67 (Tmem67), mRNA	1.60678	0.228368	0.0492868
NM_022539	Metap2	methionyl aminopeptidase 2 (Metap2), mRNA	1.60709	0.151677	0.00454159
NM_001169127	Tspan14	tetraspanin 14 (Tspan14), mRNA	1.60719	0.214583	0.0182991
NM_001109317	Tmem47	transmembrane protein 47 (Tmem47), mRNA	1.60851	0.321941	0.0311764
NM_001106613	Ppp4r2	protein phosphatase 4, regulatory subunit 2 (Ppp4r2), mRNA	1.60885	0.196708	0.0116748
NM_022856	Nab1	Ngfi-A binding protein 1 (Nab1), mRNA	1.60958	0.296155	0.0347336
NM_053855	Akap8	A kinase (PRKA) anchor protein 8 (Akap8), mRNA	1.60982	0.393694	0.0476707
NM_001029898	Mrpl19	mitochondrial ribosomal protein L19 (Mrpl19), mRNA	1.61037	0.096319	0.032757
NM_001135758	Macf1	no definition	1.61213	0.346896	0.021143
NM_184050	Ermp1	endoplasmic reticulum metallopeptidase 1 (Ermp1), mRNA	1.61282	0.393178	0.0393383
NM_001126088	Gtf2h5	general transcription factor IIH, polypeptide 5 (Gtf2h5), mRNA	1.61326	0.159228	0.021847
NM_001108512	Suv420h1	suppressor of variegation 4-20 homolog 1 (Drosophila) (Suv420h1), mRNA	1.61383	0.329474	0.0347336
NM_001271384	Epm2aip1	EPM2A (laforin) interacting protein 1 (Epm2aip1), mRNA	1.61401	0.351075	0.030982
NM_001108260	Baz2b	bromodomain adjacent to zinc finger domain, 2B (Baz2b), mRNA	1.61409	0.192797	0.011084
NM_031090	Rab1a	no definition	1.61451	0.226438	0.00847373
NM_012993	Nrd1	nardilysin 1 (Nrd1), mRNA	1.61463	0.365923	0.0260907
NM_001100548	Rbm5	RNA binding motif protein 5 (Rbm5), mRNA	1.61599	0.270464	0.0117839
NM_017320	Ctss	no definition	1.61649	0.146437	0.00387329
NM_138976	Mfn1	no definition	1.61808	0.369023	0.0404524
NM_001105777	Rars	arginyl-tRNA synthetase (Rars), mRNA	1.6188	0.259687	0.028926
NM_001107868	Zfp638	zinc finger protein 638 (Zfp638), mRNA	1.61886	0.268559	0.0253092
NM_001007091	Atp6ap2	ATPase, H+ transporting, lysosomal accessory protein 2 (Atp6ap2), mRNA	1.61993	0.254752	0.0136506
NM_001257345	Pcmtd1	protein-L-isoaspartate (D-aspartate) O-methyltransferase domain containing 1 (Pcmtd1), mRNA	1.62039	0.216079	0.00918756
NM_001047974	LOC680227	LRRGT00193 (LOC680227), mRNA	1.62114	0.421982	0.0370241
NM_001271170	Scaf11	SR-related CTD-associated factor 11 (Scaf11), mRNA	1.62123	0.239922	0.0163269
NM_053850	Blvra	biliverdin reductase A (Blvra), mRNA	1.62141	0.230442	0.0412167
NM_001077635	Acbd5	acyl-CoA binding domain containing 5 (Acbd5), mRNA	1.62161	0.202273	0.0233732
NM_001135871	Ppa2	pyrophosphatase (inorganic) 2 (Ppa2), mRNA	1.62367	0.0949702	0.0134171
NM_001013059	Ndfip1	Nedd4 family interacting protein 1 (Ndfip1), mRNA	1.62372	0.225719	0.00559499
NM_022599	Synj2bp	synaptojanin 2 binding protein (Synj2bp), mRNA	1.62459	0.149408	0.00931388
NM_001017380	Cyld	no definition	1.62572	0.288478	0.01957
NM_001106214	Lix1	Lix1 homolog (chicken) (Lix1), mRNA	1.62603	0.1544	0.00379001
NM_001004208	Cacybp	calcyclin binding protein (Cacybp), mRNA	1.62634	0.190732	0.00783064
NM_001271206	Usp24	ubiquitin specific peptidase 24 (Usp24), mRNA	1.62643	0.384451	0.0302402
NM_001170435	Anapc15	anaphase promoting complex subunit 15 (Anapc15), mRNA	1.62644	0.152768	0.0309281
NM_001025406	Exosc9	exosome component 9 (Exosc9), mRNA	1.62726	0.203283	0.0339154
NM_001108290	Spag9	sperm associated antigen 9 (Spag9), mRNA	1.62894	0.340839	0.0167725
NM_001106923	Cul3	cullin 3 (Cul3), mRNA	1.62936	0.248656	0.0117177
NM_183329	Sra1	steroid receptor RNA activator 1 (Sra1), mRNA	1.6302	0.154778	0.0162778
NM_022683	Cul5	cullin 5 (Cul5), mRNA	1.63096	0.214357	0.0312675
NM_133589	Ppp6c	protein phosphatase 6, catalytic subunit (Ppp6c), mRNA	1.63108	0.248431	0.0271255
NM_001037093	Akap9	A kinase (PRKA) anchor protein 9 (Akap9), mRNA	1.63127	0.160636	0.00306042
NM_172066	Slc30a4	solute carrier family 30 (zinc transporter), member 4 (Slc30a4), mRNA	1.63134	0.351353	0.0366551
NM_001109381	Gpkow	G patch domain and KOW motifs (Gpkow), mRNA	1.63144	0.301896	0.0283466
NM_001106203	Znhit6	zinc finger, HIT-type containing 6 (Znhit6), mRNA	1.63199	0.161504	0.0127131
NM_031328	Bcl10	B-cell CLL/lymphoma 10 (Bcl10), mRNA	1.63212	0.189069	0.0340748
NM_001106486	Dnajc10	DnaJ (Hsp40) homolog, subfamily C, member 10 (Dnajc10), mRNA	1.6325	0.291263	0.0160668
NM_001108272	Pank3	pantothenate kinase 3 (Pank3), mRNA	1.63259	0.260877	0.0134867
NM_001107453	Brd9	bromodomain containing 9 (Brd9), mRNA	1.6334	0.175196	0.00746675
NM_001037795	Fmc1	formation of mitochondrial complexes 1 homolog (S. cerevisiae) (Fmc1), mRNA	1.63565	0.215381	0.0284941
NM_001106641	Rragd	Ras-related GTP binding D (Rragd), mRNA	1.63675	0.226315	0.0199636
NM_017326	Calm2	no definition	1.63685	0.140269	0.000848661
NM_001008879	Zfp292	zinc finger protein 292 (Zfp292), mRNA	1.63722	0.30859	0.0225152
NM_001134416	Ints10	integrator complex subunit 10 (Ints10), mRNA	1.63754	0.254188	0.0154599
NM_001106729; NM_001134987	Eapp	E2F-associated phosphoprotein (Eapp), transcript variant 2, mRNA; E2F-associated phosphoprotein (Eapp), transcript variant 1, mRNA	1.63764	0.293572	0.0328887
NM_022939	Stx12	syntaxin 12 (Stx12), mRNA	1.63765	0.300331	0.0132115
NM_001107313	Cnot7	CCR4-NOT transcription complex, subunit 7 (Cnot7), mRNA	1.63777	0.263241	0.022719
NM_001277222	LOC100911483	NADH dehydrogenase [ubiquinone] 1 alpha subcomplex subunit 13-like (LOC100911483), mRNA	1.63778	0.266226	0.0114094
NM_053416	Strbp	spermatid perinuclear RNA binding protein (Strbp), mRNA	1.63818	0.23377	0.00936567
NM_001108624	Ndufb2	NADH dehydrogenase (ubiquinone) 1 beta subcomplex, 2 (Ndufb2), mRNA	1.63974	0.366608	0.0279839
NM_001130988	Slbp	stem-loop binding protein (Slbp), mRNA	1.64002	0.224157	0.049177
NM_012773	Akap11	A kinase (PRKA) anchor protein 11 (Akap11), mRNA	1.64096	0.181045	0.00304782
NM_138840	Tgoln2	trans-golgi network protein 2 (Tgoln2), mRNA	1.6411	0.345108	0.0191008
NM_001106462	Lamtor5	late endosomal/lysosomal adaptor, MAPK and MTOR activator 5 (Lamtor5), mRNA	1.64111	0.0803486	0.00710168
NM_001047087	Eif3a	eukaryotic translation initiation factor 3, subunit A (Eif3a), mRNA	1.64115	0.226305	0.00488387
NM_033653	Maoa	monoamine oxidase A (Maoa), mRNA	1.64162	0.279283	0.0198023
NM_001108586	Rcn1	reticulocalbin 1, EF-hand calcium binding domain (Rcn1), mRNA	1.64238	0.193035	0.0102708
NM_001108557	S100a16	S100 calcium binding protein A16 (S100a16), mRNA	1.64251	0.340648	0.0215863
NM_001135779	Gabra2	gamma-aminobutyric acid (GABA-A) receptor, subunit alpha 2 (Gabra2), mRNA	1.64395	0.336952	0.0216181
NM_001014019	Hnrnph2	heterogeneous nuclear ribonucleoprotein H2 (H') (Hnrnph2), mRNA	1.6443	0.226748	0.0105939
NM_001195505; NM_001195506; NM_019257	Srsf5	no definition; serine/arginine-rich splicing factor 5 (Srsf5), transcript variant 3, mRNA; serine/arginine-rich splicing factor 5 (Srsf5), transcript variant 2, mRNA	1.64494	0.237075	0.00524973
NM_017333	Ednrb	endothelin receptor type B (Ednrb), mRNA	1.64517	0.265383	0.0286855
NM_001107542	Usp47	ubiquitin specific peptidase 47 (Usp47), mRNA	1.64537	0.281315	0.0127823
NM_001010963	Zc3h15	zinc finger CCCH-type containing 15 (Zc3h15), mRNA	1.64542	0.25022	0.00698082
NM_031106	Rpl37	ribosomal protein L37 (Rpl37), mRNA	1.64558	0.256947	0.00885014
NM_001008373	Srek1ip1	SREK1-interacting protein 1 (Srek1ip1), mRNA	1.64581	0.208577	0.0218901
NM_020075	Eif5	eukaryotic translation initiation factor 5 (Eif5), mRNA	1.64615	0.258132	0.00730326
NM_001106972	RGD1309748	similar to CG4768-PA (RGD1309748), mRNA	1.64696	0.342078	0.0265137
NM_001107545	Ipo7	importin 7 (Ipo7), mRNA	1.6475	0.345537	0.0268516
NM_001035221	Ypel5	yippee-like 5 (Drosophila) (Ypel5), mRNA	1.64752	0.232333	0.0068838
NM_130406	Faf1	Fas (TNFRSF6) associated factor 1 (Faf1), mRNA	1.64849	0.28078	0.0216556
NM_001191966	Napb	N-ethylmaleimide-sensitive factor attachment protein, beta (Napb), mRNA	1.64971	0.362606	0.025511
NM_001106585	Lsm8	LSM8 homolog, U6 small nuclear RNA associated (Lsm8), mRNA	1.65093	0.232499	0.0203288
NM_001007642	Phospho2	phosphatase, orphan 2 (Phospho2), mRNA	1.65173	0.232283	0.0295655
NM_053522	Rhoq	ras homolog family member Q (Rhoq), mRNA	1.65179	0.3706	0.0312675
NM_001044282	Mat2b	methionine adenosyltransferase II, beta (Mat2b), mRNA	1.65206	0.183223	0.00469468
NM_001025743	Wdr61	WD repeat domain 61 (Wdr61), mRNA	1.65354	0.213152	0.0129534
NM_138708	Rabggtb	Rab geranylgeranyltransferase, beta subunit (Rabggtb), mRNA	1.65384	0.286657	0.0145145
NM_001100969	Appbp2	amyloid beta precursor protein (cytoplasmic tail) binding protein 2 (Appbp2), mRNA	1.65665	0.269323	0.0103381
NM_001079894	Plekha1	pleckstrin homology domain containing, family A (phosphoinositide binding specific) member 1 (Plekha1), mRNA	1.65671	0.423215	0.0404151
NM_001109482	Ubxn2a	UBX domain protein 2A (Ubxn2a), mRNA	1.65694	0.252865	0.0259372
NM_001109492	B3galt2	UDP-Gal:betaGlcNAc beta 1,3-galactosyltransferase, polypeptide 2 (B3galt2), mRNA	1.65747	0.306363	0.0308963
NM_001169120	Zfp91	zinc finger protein 91 (Zfp91), mRNA	1.65838	0.329158	0.0112164
NM_001134718	Ptcd3	Pentatricopeptide repeat domain 3 (Ptcd3), mRNA	1.65841	0.367276	0.0497564
NM_001008362	Zfp655	zinc finger protein 655 (Zfp655), mRNA	1.65846	0.25151	0.0332974
NM_001134546	RGD1307235	similar to RIKEN cDNA 2310035C23 (RGD1307235), mRNA	1.65929	0.256518	0.0129658
NM_013146	Cald1	caldesmon 1 (Cald1), mRNA	1.65946	0.387753	0.0404415
NM_053875	Exoc4	no definition	1.65975	0.427575	0.0457629
NM_053377	Kif3a	kinesin family member 3a (Kif3a), mRNA	1.66051	0.367208	0.0188693
NM_001047085	Ivns1abp	influenza virus NS1A binding protein (Ivns1abp), mRNA	1.66189	0.360805	0.0231843
NM_001008773	Eif1a	eukaryotic translation initiation factor 1A (Eif1a), mRNA	1.66245	0.186059	0.0436796
NM_001127447	Fam173a	family with sequence similarity 173, member A (Fam173a), mRNA	1.66325	0.254255	0.0132713
NM_001107673	Slc7a11	solute carrier family 7 (anionic amino acid transporter light chain, xc- system), member 11 (Slc7a11), mRNA	1.6637	0.25321	0.00981671
NM_001106620	Leprel2	leprecan-like 2 (Leprel2), mRNA	1.66404	0.400975	0.0305471
NM_001270385; NM_001271270	Kif28p	similar to kinesin-like protein (103.5 kD) (klp-6) (RGD1559696), mRNA; AT hook containing transcription factor 1 (Ahctf1), mRNA	1.66619	0.307892	0.0251265
NM_001106341	Mcee	methylmalonyl CoA epimerase (Mcee), mRNA	1.66667	0.148139	0.0357193
NM_181473	Klhl24	no definition	1.66833	0.265365	0.0096568
NM_053970	Nln	neurolysin (metallopeptidase M3 family) (Nln), mRNA	1.66878	0.379617	0.049327
NM_001008325	Tmem218	transmembrane protein 218 (Tmem218), mRNA	1.66912	0.0960036	0.0126903
NM_032079	Dnaja2	DnaJ (Hsp40) homolog, subfamily A, member 2 (Dnaja2), mRNA	1.67178	0.228602	0.00384694
NM_001006995	Acat2	acetyl-CoA acetyltransferase 2 (Acat2), mRNA	1.67183	0.0938182	0.00488387
NM_030835	Serp1	stress-associated endoplasmic reticulum protein 1 (Serp1), mRNA	1.67218	0.179711	0.00446694
NM_031763	Pafah1b1	platelet-activating factor acetylhydrolase 1b, regulatory subunit 1 (Pafah1b1), mRNA	1.67252	0.253405	0.00469468
NM_001106157	Srp19	signal recognition particle 19 (Srp19), mRNA	1.67319	0.212475	0.014065
NM_001012235	Impact	imprinted and ancient (Impact), mRNA	1.67379	0.309814	0.0084251
NM_030990	Plp1	proteolipid protein 1 (Plp1), mRNA	1.67508	0.457669	0.0357193
NM_001014140	RGD1309676	similar to RIKEN cDNA 5730469M10 (RGD1309676), mRNA	1.67617	0.230728	0.00520475
NM_001107241	Ahsa2	AHA1, activator of heat shock protein ATPase 2 (Ahsa2), mRNA	1.67627	0.417215	0.0312441
NM_001112742; NM_032990	Gria3	glutamate receptor, ionotropic, AMPA 3 (Gria3), transcript variant 2, mRNA; glutamate receptor, ionotropic, AMPA 3 (Gria3), transcript variant 1, mRNA	1.6765	0.233265	0.00429117
NM_001013432	Tmed1	transmembrane emp24 protein transport domain containing 1 (Tmed1), mRNA	1.6771	0.368443	0.0436796
NM_001107514	Heca	headcase homolog (Drosophila) (Heca), mRNA	1.6771	0.203328	0.00872958
NM_138846	Gpm6b	glycoprotein m6b (Gpm6b), mRNA	1.6781	0.245662	0.00370651
NM_182951	Serinc1	serine incorporator 1 (Serinc1), mRNA	1.67861	0.355126	0.014384
NM_024359	Hif1a	hypoxia-inducible factor 1, alpha subunit (basic helix-loop-helix transcription factor) (Hif1a), mRNA	1.67863	0.314331	0.0188589
NM_001139506	RGD1310429	similar to Protein Njmu-R1 (RGD1310429), mRNA	1.67926	0.296172	0.0305958
NM_001107447	Rab11fip2	RAB11 family interacting protein 2 (class I) (Rab11fip2), mRNA	1.67944	0.178413	0.00958902
NM_001108627	Cul1	cullin 1 (Cul1), mRNA	1.6798	0.316273	0.0118869
NM_053426	Sf3b1	splicing factor 3b, subunit 1 (Sf3b1), mRNA	1.68121	0.296432	0.00717007
NM_001107637	Sec63	SEC63 homolog (S. cerevisiae) (Sec63), mRNA	1.68176	0.289249	0.00885014
NM_001100671	Atl2	atlastin GTPase 2 (Atl2), mRNA	1.68267	0.298377	0.021929
NM_001106737	Nin	ninein (GSK3B interacting protein) (Nin), mRNA	1.68269	0.425809	0.0434799
NM_001109023	Pnn	pinin, desmosome associated protein (Pnn), mRNA	1.68404	0.34969	0.0138519
NM_001106733	Trappc6b	trafficking protein particle complex 6B (Trappc6b), mRNA	1.68465	0.213935	0.014384
NM_001105815	Ift20	intraflagellar transport 20 (Ift20), mRNA	1.68502	0.300342	0.0230765
NM_153628	Sec11c	SEC11 homolog C (S. cerevisiae) (Sec11c), mRNA	1.68523	0.205145	0.00346816
NM_001126272	Zfp692	no definition	1.68541	0.423267	0.0401661
NM_053693	Dmtf1	cyclin D binding myb-like transcription factor 1 (Dmtf1), mRNA	1.68699	0.243791	0.00853518
NM_001108291	Luc7l3	LUC7-like 3 (S. cerevisiae) (Luc7l3), mRNA	1.68714	0.306757	0.00711598
NM_139336	Uxs1	UDP-glucuronate decarboxylase 1 (Uxs1), mRNA	1.68969	0.250941	0.0104146
NM_001108359	Dcun1d4	DCN1, defective in cullin neddylation 1, domain containing 4 (Dcun1d4), mRNA	1.69248	0.347623	0.0143888
NM_001108811	Twsg1	twisted gastrulation BMP signaling modulator 1 (Twsg1), mRNA	1.69331	0.37422	0.0249722
NM_001106300	Ate1	arginyltransferase 1 (Ate1), mRNA	1.6937	0.281694	0.00950088
NM_001108711	Snx6	sorting nexin 6 (Snx6), mRNA	1.69497	0.402121	0.0478467
NM_001017375	Mphosph8	M-phase phosphoprotein 8 (Mphosph8), mRNA	1.69507	0.167643	0.0025108
NM_031660	Arpp19	cAMP-regulated phosphoprotein 19 (Arpp19), mRNA	1.6952	0.167762	0.0118233
NM_001100496	Spop	speckle-type POZ protein (Spop), mRNA	1.69528	0.231414	0.00244634
NM_053420	Bnip3	BCL2/adenovirus E1B interacting protein 3 (Bnip3), mRNA	1.69536	0.275112	0.00619626
NM_030849	Bmpr1a	bone morphogenetic protein receptor, type IA (Bmpr1a), mRNA	1.69545	0.347889	0.0333499
NM_001006985	Mrpl13	mitochondrial ribosomal protein L13 (Mrpl13), mRNA	1.69624	0.241296	0.0220242
NM_153629	Hspa4	heat shock protein 4 (Hspa4), mRNA	1.69661	0.332325	0.00867479
NM_001107376	Me2	malic enzyme 2, NAD(+)-dependent, mitochondrial (Me2), mRNA	1.69668	0.286496	0.0198123
NM_001107903	Tmem68	transmembrane protein 68 (Tmem68), mRNA	1.69668	0.240728	0.0225967
NM_001037654	Dixdc1	DIX domain containing 1 (Dixdc1), mRNA	1.69696	0.288591	0.00979033
NM_001110141	Eif5b	eukaryotic translation initiation factor 5B (Eif5b), mRNA	1.6974	0.20538	0.00202478
NM_131907	Atp2c1	ATPase, Ca++ transporting, type 2C, member 1 (Atp2c1), mRNA	1.69788	0.263355	0.00494428
NM_001008353	Mkks	McKusick-Kaufman syndrome (Mkks), mRNA	1.69809	0.283963	0.0195276
NM_001191607	S100a13	S100 calcium binding protein A13 (S100a13), mRNA	1.69902	0.141172	0.00413335
NM_001025140	Psme4	proteasome (prosome, macropain) activator subunit 4 (Psme4), mRNA	1.69966	0.248365	0.0158589
NM_001130560	Rnf19a	ring finger protein 19A, RBR E3 ubiquitin protein ligase (Rnf19a), mRNA	1.69985	0.474474	0.0401661
NM_001106496	Emc7	similar to hypothetical protein (RGD1305045), mRNA	1.69997	0.248667	0.00819706
NM_001270561; NM_001270562; NM_001270563; NM_022593	Tceb1	transcription elongation factor B (SIII), polypeptide 1 (Tceb1), transcript variant 1, mRNA; transcription elongation factor B (SIII), polypeptide 1 (Tceb1), transcript variant 3, mRNA; transcription elongation factor B (SIII), polypeptide 1 (Tceb1), transcript variant 4, mRNA; transcription elongation factor B (SIII), polypeptide 1 (Tceb1), transcript variant 2, mRNA	1.70063	0.188279	0.00488387
NM_001037768	Nagk	N-acetylglucosamine kinase (Nagk), mRNA	1.70068	0.150679	0.0273627
NM_001115022	Commd1	copper metabolism (Murr1) domain containing 1 (Commd1), mRNA	1.70102	0.159846	0.00783064
NM_145783	Cox5a	cytochrome c oxidase, subunit Va (Cox5a), mRNA	1.7011	0.152032	0.000840389
NM_001107261	Supt16h	suppressor of Ty 16 homolog (S. cerevisiae) (Supt16h), mRNA	1.70223	0.289754	0.00800701
NM_001106932	Fem1c	fem-1 homolog c (C. elegans) (Fem1c), mRNA	1.70229	0.230411	0.0222934
NM_001100771	Esf1	ESF1, nucleolar pre-rRNA processing protein, homolog (S. cerevisiae) (Esf1), mRNA	1.70457	0.412233	0.0350807
NM_001012354	Lrrc57	leucine rich repeat containing 57 (Lrrc57), mRNA	1.70559	0.251298	0.0166635
NM_182814	Cct4	chaperonin containing Tcp1, subunit 4 (delta) (Cct4), mRNA	1.70652	0.325193	0.00836413
NM_001271326	Ddx55	DEAD (Asp-Glu-Ala-Asp) box polypeptide 55 (Ddx55), mRNA	1.70656	0.247858	0.0244207
NM_001108813	Ndufa1	NADH dehydrogenase (ubiquinone) 1 alpha subcomplex, 1 (Ndufa1), mRNA	1.70679	0.111081	0.00173011
NM_001105897	Cct8	chaperonin containing Tcp1, subunit 8 (theta) (Cct8), mRNA	1.70711	0.28268	0.00688075
NM_001005765	Rap1a	RAP1A, member of RAS oncogene family (Rap1a), mRNA	1.70869	0.355993	0.0303271
NM_198779	Gpcpd1	glycerophosphocholine phosphodiesterase GDE1 homolog (S. cerevisiae) (Gpcpd1), mRNA	1.70872	0.376843	0.0231843
NM_001108856	Vamp4	vesicle-associated membrane protein 4 (Vamp4), mRNA	1.71027	0.272568	0.0102905
NM_001108639	Sumf1	sulfatase modifying factor 1 (Sumf1), mRNA	1.71051	0.128994	0.00370651
NM_019169	Snca	synuclein, alpha (non A4 component of amyloid precursor) (Snca), mRNA	1.71054	0.174872	0.000654988
NM_001007630	Zfand6	zinc finger, AN1-type domain 6 (Zfand6), mRNA	1.71202	0.193146	0.00706286
NM_001014207	Taf1d	TATA box binding protein (Tbp)-associated factor, RNA polymerase I, D (Taf1d), mRNA	1.71206	0.370843	0.0333499
NM_001100515	Slc25a46	solute carrier family 25, member 46 (Slc25a46), mRNA	1.71261	0.302003	0.0143568
NM_001106340	Mphosph10	M-phase phosphoprotein 10 (U3 small nucleolar ribonucleoprotein) (Mphosph10), mRNA	1.71284	0.288563	0.047469
NM_001009637	Lars	leucyl-tRNA synthetase (Lars), mRNA	1.71369	0.406904	0.0201796
NM_001135873	Upf3b	UPF3 regulator of nonsense transcripts homolog B (yeast) (Upf3b), mRNA	1.714	0.287216	0.0187248
NM_001012060	Rnf146	ring finger protein 146 (Rnf146), mRNA	1.71506	0.243056	0.00946843
NM_031099	Rpl5	ribosomal protein L5 (Rpl5), mRNA	1.71582	0.402023	0.0132713
NM_001108099	Mdm2	MDM2 proto-oncogene, E3 ubiquitin protein ligase (Mdm2), mRNA	1.71591	0.4137	0.0357193
NM_001024261	Trnt1	tRNA nucleotidyl transferase, CCA-adding, 1 (Trnt1), mRNA	1.71621	0.287748	0.0344762
NM_001109081	Wdr26	WD repeat domain 26 (Wdr26), mRNA	1.71762	0.258314	0.00365658
NM_001107921	Casp8ap2	caspase 8 associated protein 2 (Casp8ap2), mRNA	1.71852	0.340904	0.044311
NM_001100542	Eif2s3x	eukaryotic translation initiation factor 2, subunit 3, structural gene X-linked (Eif2s3x), mRNA	1.71923	0.346244	0.0114892
NM_001024872	Nkap	NFKB activating protein (Nkap), mRNA	1.71934	0.107538	0.00820367
NM_001007618	Rchy1	ring finger and CHY zinc finger domain containing 1, E3 ubiquitin protein ligase (Rchy1), mRNA	1.72132	0.339758	0.0229705
NM_153297	Cops2	COP9 signalosome subunit 2 (Cops2), mRNA	1.72141	0.231665	0.00955442
NM_133399	Pik3ca	no definition	1.72317	0.200649	0.00304602
NM_001107405	Mib1	mindbomb E3 ubiquitin protein ligase 1 (Mib1), mRNA	1.72394	0.279003	0.0066644
NM_001106950	Rap2c	RAP2C, member of RAS oncogene family (Rap2c), mRNA	1.72415	0.279009	0.0208281
NM_001025407	Alg5	ALG5, dolichyl-phosphate beta-glucosyltransferase (Alg5), mRNA	1.72449	0.247102	0.0473638
NM_001130580	Eny2	enhancer of yellow 2 homolog (Drosophila) (Eny2), mRNA	1.72452	0.223442	0.00946843
NM_172321	Slc6a15	solute carrier family 6 (neutral amino acid transporter), member 15 (Slc6a15), mRNA	1.72521	0.267522	0.00650671
NM_001047856	Sfr1	no definition	1.72549	0.199079	0.00981671
NM_001008517	RGD1310553	similar to expressed sequence AI597479 (RGD1310553), mRNA	1.72607	0.328978	0.0208528
NM_001107863	Ppm1k	protein phosphatase, Mg2+/Mn2+ dependent, 1K (Ppm1k), mRNA	1.72626	0.243276	0.00969132
NM_024374	Mtpn	myotrophin (Mtpn), mRNA	1.7264	0.334447	0.00752626
NM_001106715	Pum2	pumilio RNA-binding family member 2 (Pum2), mRNA	1.72735	0.206049	0.00134032
NM_001034130	Iqub	IQ motif and ubiquitin domain containing (Iqub), mRNA	1.72776	0.254049	0.0480918
NM_019187	Coq3	coenzyme Q3 methyltransferase (Coq3), mRNA	1.72864	0.282969	0.0409197
NM_001013884	Uimc1	ubiquitin interaction motif containing 1 (Uimc1), mRNA	1.72967	0.130418	0.00170994
NM_031853	Dbi	diazepam binding inhibitor (GABA receptor modulator, acyl-CoA binding protein) (Dbi), mRNA	1.72986	0.303622	0.00618772
NM_001099503	Vom2r52	no definition	1.73149	0.33455	0.00920517
NM_001025735	Tcea1	transcription elongation factor A (SII) 1 (Tcea1), mRNA	1.73158	0.206868	0.00300682
NM_053660	Gng10	guanine nucleotide binding protein (G protein), gamma 10 (Gng10), mRNA	1.73168	0.0893662	0.000478344
NM_001109667	Tiprl	TOR signaling pathway regulator (Tiprl), mRNA	1.73213	0.312167	0.0215863
NM_198730	Psmd6	proteasome (prosome, macropain) 26S subunit, non-ATPase, 6 (Psmd6), mRNA	1.73223	0.35102	0.0102929
NM_133528	Mob4	MOB family member 4, phocein (Mob4), mRNA	1.73291	0.317502	0.0175377
NM_001012179	Fxr1	no definition	1.73344	0.178552	0.00454159
NM_019251	Bet1	Bet1 golgi vesicular membrane trafficking protein (Bet1), mRNA	1.73505	0.127485	0.0277337
NM_177928	Nampt	nicotinamide phosphoribosyltransferase (Nampt), mRNA	1.73535	0.401504	0.0370241
NM_001100728	Ccdc43	coiled-coil domain containing 43 (Ccdc43), mRNA	1.73545	0.245257	0.0244633
NM_001113184; NM_001113185; NM_017263	Gria4	glutamate receptor, ionotropic, AMPA 4 (Gria4), transcript variant 2, mRNA; no definition; glutamate receptor, ionotropic, AMPA 4 (Gria4), transcript variant 1, mRNA	1.73546	0.206849	0.00543815
NM_001013125; NM_001108822	Bfar	bifunctional apoptosis regulator (Bfar), mRNA; similar to RIKEN cDNA 3110001I22 (RGD1305537), mRNA	1.73549	0.289716	0.0127259
NM_001100692	Tnpo1	transportin 1 (Tnpo1), mRNA	1.73575	0.217518	0.00394386
NM_001033891	Mob1a	MOB kinase activator 1A (Mob1a), mRNA	1.73581	0.322235	0.0198023
NM_080910	Paics	phosphoribosylaminoimidazole carboxylase, phosphoribosylaminoimidazole succinocarboxamide synthetase (Paics), mRNA	1.73743	0.366419	0.0169692
NM_203335	Vkorc1	vitamin K epoxide reductase complex, subunit 1 (Vkorc1), mRNA	1.73752	0.355841	0.0369667
NM_001107838	Rbm18	RNA binding motif protein 18 (Rbm18), mRNA	1.73806	0.179245	0.0028028
NM_001034129	Sec62	SEC62 homolog (S. cerevisiae) (Sec62), mRNA	1.73832	0.271859	0.00387329
NM_001031660	Msrb2	methionine sulfoxide reductase B2 (Msrb2), mRNA	1.73834	0.221621	0.0129534
NM_053671	Tmf1	TATA element modulatory factor 1 (Tmf1), mRNA	1.73848	0.231134	0.00384153
NM_031714	Hrsp12	heat-responsive protein 12 (Hrsp12), mRNA	1.73884	0.42723	0.0369385
NM_001014089	Tbcel	tubulin folding cofactor E-like (Tbcel), mRNA	1.73893	0.160825	0.0160668
NM_017222	Slc10a2	solute carrier family 10 (sodium/bile acid cotransporter), member 2 (Slc10a2), mRNA	1.7391	0.464336	0.0172831
NM_001100895	Atf1	activating transcription factor 1 (Atf1), mRNA	1.73957	0.259203	0.0319703
NM_001039340	Zdhhc17	zinc finger, DHHC-type containing 17 (Zdhhc17), mRNA	1.73981	0.291965	0.0168013
NM_145785	Hdgfrp3	hepatoma-derived growth factor, related protein 3 (Hdgfrp3), mRNA	1.74029	0.196619	0.00375208
NM_001007803	Clpx	caseinolytic mitochondrial matrix peptidase chaperone subunit (Clpx), mRNA	1.7448	0.296749	0.0219448
NM_001008286	Mtx2	metaxin 2 (Mtx2), mRNA	1.74652	0.24247	0.0266696
NM_001106621	Mrpl51	mitochondrial ribosomal protein L51 (Mrpl51), mRNA	1.7468	0.224501	0.00304602
NM_001109388	LOC680039	hypothetical protein LOC680039 (LOC680039), mRNA	1.74865	0.422236	0.0115102
NM_001271280; NM_144757	Zfp180	zinc finger protein 180 (Zfp180), transcript variant 2, mRNA; zinc finger protein 180 (Zfp180), transcript variant 1, mRNA	1.74899	0.387451	0.00853518
NM_199116	Tmbim4	transmembrane BAX inhibitor motif containing 4 (Tmbim4), mRNA	1.74904	0.0653318	0.00931388
NM_001105950	Slc35f5	solute carrier family 35, member F5 (Slc35f5), mRNA	1.74989	0.123541	0.00941846
NM_133417	Syf2	SYF2 pre-mRNA-splicing factor (Syf2), mRNA	1.75012	0.0481886	0.000312842
NM_001144851	B3galnt2	beta-1,3-N-acetylgalactosaminyltransferase 2 (B3galnt2), mRNA	1.75048	0.206295	0.0278354
NM_001191102	Phtf1	putative homeodomain transcription factor 1 (Phtf1), mRNA	1.75069	0.421853	0.0236595
NM_001014076	Nol10	nucleolar protein 10 (Nol10), mRNA	1.75128	0.411224	0.0445672
NM_001012468	Rab18	RAB18, member RAS oncogene family (Rab18), mRNA	1.75131	0.324636	0.00689834
NM_057114	Prdx1	peroxiredoxin 1 (Prdx1), mRNA	1.75143	0.222462	0.00256754
NM_001099340	Wdr35l	WD repeat domain 35-like (Wdr35l), mRNA	1.75154	0.45063	0.0320502
NM_001113786	Rbmx2	RNA binding motif protein, X-linked 2 (Rbmx2), mRNA	1.75219	0.236802	0.0369385
NM_001108213	Rev1	REV1, polymerase (DNA directed) (Rev1), mRNA	1.75237	0.514103	0.0369405
NM_001108935	Col4a3bp	collagen, type IV, alpha 3 (Goodpasture antigen) binding protein (Col4a3bp), mRNA	1.75451	0.234294	0.00252487
NM_213625	Dnajc7	DnaJ (Hsp40) homolog, subfamily C, member 7 (Dnajc7), mRNA	1.75455	0.411239	0.0105939
NM_012749	Ncl	nucleolin (Ncl), mRNA	1.75515	0.281199	0.0023374
NM_001134549	Zzz3	zinc finger, ZZ-type containing 3 (Zzz3), mRNA	1.75517	0.40657	0.0247997
NM_001108667	Fktn	fukutin (Fktn), mRNA	1.75521	0.280237	0.00979033
NM_001131012	Mier1	mesoderm induction early response 1, transcriptional regulator (Mier1), mRNA	1.75543	0.188062	0.00414776
NM_001009672	Sumo1	small ubiquitin-like modifier 1 (Sumo1), mRNA	1.75598	0.214427	0.00344032
NM_001107842	Golga1	golgin A1 (Golga1), mRNA	1.75675	0.362332	0.0158792
NM_022934	Dnaja1	DnaJ (Hsp40) homolog, subfamily A, member 1 (Dnaja1), mRNA	1.75678	0.288247	0.00351292
NM_001025019	Ntmt1	N-terminal Xaa-Pro-Lys N-methyltransferase 1 (Ntmt1), mRNA	1.75736	0.23398	0.00941846
NM_001271048	Cep295	no definition	1.75761	0.269214	0.0129802
NM_017029	Nefm	no definition	1.75816	0.237672	0.000879813
NM_001033903	Rpe	ribulose-5-phosphate-3-epimerase (Rpe), mRNA	1.7598	0.297475	0.0376766
NM_031111	Rps21	ribosomal protein S21 (Rps21), mRNA	1.76029	0.507046	0.0284941
NM_001107117	Cers4	ceramide synthase 4 (Cers4), mRNA	1.7619	0.418377	0.0198569
NM_201991	Gpn3	GPN-loop GTPase 3 (Gpn3), mRNA	1.76195	0.249496	0.0220779
NM_001108676	Trit1	tRNA isopentenyltransferase 1 (Trit1), mRNA	1.76242	0.477767	0.0409468
NM_001007732	Serpinb9	serpin peptidase inhibitor, clade B (ovalbumin), member 9 (Serpinb9), mRNA	1.7635	0.377881	0.0436796
NM_001085353; NM_199408	Wls	no definition; wntless Wnt ligand secretion mediator (Wls), transcript variant 1, mRNA	1.76378	0.481613	0.0319477
NM_001106313	Sirt3	sirtuin 3 (Sirt3), mRNA	1.76481	0.202039	0.00181918
NM_001106925	Dtymk	deoxythymidylate kinase (thymidylate kinase) (Dtymk), mRNA	1.76525	0.147193	0.00982918
NM_001009659	Ccdc174	coiled-coil domain containing 174 (Ccdc174), mRNA	1.76538	0.329634	0.0445672
NM_031638	Pdcd2	programmed cell death 2 (Pdcd2), mRNA	1.76562	0.248384	0.0369004
NM_001107667	Ccdc39	coiled-coil domain containing 39 (Ccdc39), mRNA	1.76573	0.25492	0.0289647
NM_001135876	Trmu	tRNA 5-methylaminomethyl-2-thiouridylate methyltransferase (Trmu), mRNA	1.7658	0.196815	0.0183296
NM_001107477	Zfp329	zinc finger protein 329 (Zfp329), mRNA	1.76619	0.19722	0.0175205
NM_022706	Gabarapl2	GABA(A) receptor-associated protein like 2 (Gabarapl2), mRNA	1.76669	0.0916736	0.00010732
NM_001100472	Ccnc	cyclin C (Ccnc), mRNA	1.76761	0.283915	0.0205706
NM_001134639	Smim20	no definition	1.76916	0.291564	0.012775
NM_001034198; NM_021671	Tmem33	no definition; transmembrane protein 33 (Tmem33), transcript variant 1, mRNA	1.76953	0.252769	0.00492881
NM_001107355	Vps41	vacuolar protein sorting 41 homolog (S. cerevisiae) (Vps41), mRNA	1.77036	0.290814	0.00314279
NM_199401	Cyp20a1	cytochrome P450, family 20, subfamily a, polypeptide 1 (Cyp20a1), mRNA	1.77044	0.228692	0.021271
NM_001008289	Sbds	Shwachman-Bodian-Diamond syndrome (Sbds), mRNA	1.77114	0.302928	0.00528702
NM_001246661	Swi5	SWI5 recombination repair homolog (yeast) (Swi5), mRNA	1.77155	0.201754	0.00105627
NM_001007688	Fam210a	family with sequence similarity 210, member A (Fam210a), mRNA	1.77201	0.452524	0.0220271
NM_001033070	Sarnp	SAP domain containing ribonucleoprotein (Sarnp), mRNA	1.77281	0.317422	0.0146973
NM_001025709	Pdcl3	phosducin-like 3 (Pdcl3), mRNA	1.77465	0.286891	0.0193564
NM_001025686	Sec22b	SEC22 vesicle trafficking protein homolog B (S. cerevisiae) (Sec22b), mRNA	1.77481	0.40052	0.0109574
NM_001008302	Sft2d1	SFT2 domain containing 1 (Sft2d1), mRNA	1.77665	0.39928	0.0160755
NM_021752	Birc2	baculoviral IAP repeat-containing 2 (Birc2), mRNA	1.77667	0.353259	0.0191184
NM_001017512	Zfp61	zinc finger protein 61 (Zfp61), mRNA	1.778	0.581793	0.0452589
NM_001168527	Secisbp2l	SECIS binding protein 2-like (Secisbp2l), mRNA	1.77882	0.275093	0.0012975
NM_032072	Nae1	NEDD8 activating enzyme E1 subunit 1 (Nae1), mRNA	1.77934	0.256626	0.0383414
NM_001010956; NM_001033931	Gmcl1	no definition; germ cell-less, spermatogenesis associated 1 (Gmcl1), transcript variant 1, mRNA	1.78007	0.360006	0.0180046
NM_001024263	Prkd3	protein kinase D3 (Prkd3), mRNA	1.7829	0.412709	0.0436796
NM_001107779	Trmt6	tRNA methyltransferase 6 homolog (S. cerevisiae) (Trmt6), mRNA	1.78319	0.42908	0.0399024
NM_001107897	Gdap1	ganglioside-induced differentiation-associated-protein 1 (Gdap1), mRNA	1.78357	0.282571	0.00520475
NM_001012225; NM_001160155	Mgat4a	mannosyl (alpha-1,3-)-glycoprotein beta-1,4-N-acetylglucosaminyltransferase, isozyme A (Mgat4a), transcript variant 2, mRNA; mannosyl (alpha-1,3-)-glycoprotein beta-1,4-N-acetylglucosaminyltransferase, isozyme A (Mgat4a), transcript variant 1, mRNA	1.78362	0.278707	0.00485667
NM_013155	Vldlr	very low density lipoprotein receptor (Vldlr), mRNA	1.78362	0.324378	0.00967438
NM_012985	Ndufa5	NADH dehydrogenase (ubiquinone) 1 alpha subcomplex 5 (Ndufa5), mRNA	1.78424	0.291219	0.00462995
NM_001135755	Cep290	centrosomal protein 290 (Cep290), mRNA	1.78548	0.224405	0.0043129
NM_001172305; NM_012713	Prkcb	protein kinase C, beta (Prkcb), transcript variant 2, mRNA; protein kinase C, beta (Prkcb), transcript variant 1, mRNA	1.7867	0.406411	0.00623086
NM_001105975	Adss	adenylosuccinate synthase (Adss), mRNA	1.78787	0.378128	0.0134347
NM_001077643	Mpc2	mitochondrial pyruvate carrier 2 (Mpc2), mRNA	1.78837	0.255578	0.00582125
NM_001127580	Oxct1	3-oxoacid CoA transferase 1 (Oxct1), mRNA	1.78876	0.49041	0.0159084
NM_001127300	Brcc3	BRCA1/BRCA2-containing complex, subunit 3 (Brcc3), mRNA	1.78891	0.390452	0.0230273
NM_001108404	Cdc14b	cell division cycle 14B (Cdc14b), mRNA	1.78952	0.52259	0.0314842
NM_001191604	Ranbp2	RAN binding protein 2 (Ranbp2), mRNA	1.79209	0.608637	0.0333582
NM_001008521	Twf1	twinfilin actin-binding protein 1 (Twf1), mRNA	1.79214	0.266393	0.00474217
NM_001107674	Naa15	N(alpha)-acetyltransferase 15, NatA auxiliary subunit (Naa15), mRNA	1.79292	0.308705	0.00360792
NM_001277177; NM_001277178	Kdm5a	no definition; lysine (K)-specific demethylase 5A (Kdm5a), transcript variant 2, mRNA	1.79342	0.299875	0.00346816
NM_001014126	Ccz1b	CCZ1 vacuolar protein trafficking and biogenesis associated homolog (S. cerevisiae) (Ccz1), mRNA	1.79387	0.361407	0.0106578
NM_001106480	Prpf40a	PRP40 pre-mRNA processing factor 40 homolog A (S. cerevisiae) (Prpf40a), mRNA	1.79459	0.208308	0.00188662
NM_001106735	Klhl28	kelch-like family member 28 (Klhl28), mRNA	1.79718	0.344753	0.0492868
NM_001108501	Ccp110	centriolar coiled coil protein 110kDa (Ccp110), mRNA	1.79755	0.300798	0.00670632
NM_001109435	Nxpe3	neurexophilin and PC-esterase domain family, member 3 (Nxpe3), mRNA	1.79779	0.548002	0.0336982
NM_001100479	Ptpn4	protein tyrosine phosphatase, non-receptor type 4 (Ptpn4), mRNA	1.79841	0.389651	0.0129498
NM_001177819	LOC100362110	LRRGT00155-like (LOC100362110), mRNA	1.79854	0.399142	0.00447098
NM_031629	Psmb4	proteasome (prosome, macropain) subunit, beta type 4 (Psmb4), mRNA	1.79861	0.460107	0.0141867
NM_001047899	Fyttd1	forty-two-three domain containing 1 (Fyttd1), mRNA	1.79906	0.236839	0.00234198
NM_001034918	Iws1	IWS1 homolog (S. cerevisiae) (Iws1), mRNA	1.8004	0.41577	0.0198023
NM_001134612	Fam178a	family with sequence similarity 178, member A (Fam178a), mRNA	1.80084	0.339637	0.00867479
NM_001271293; NM_001271294	Thoc7	THO complex 7 homolog (Drosophila) (Thoc7), transcript variant 1, mRNA; THO complex 7 homolog (Drosophila) (Thoc7), transcript variant 2, mRNA	1.80146	0.220378	0.00511733
NM_001025655	Cmpk1	cytidine monophosphate (UMP-CMP) kinase 1 (Cmpk1), mRNA	1.8016	0.238072	0.00234198
NM_001114181	Mettl5	methyltransferase like 5 (Mettl5), mRNA	1.80216	0.245477	0.014573
NM_001126296	Tra2a	transformer 2 alpha homolog (Drosophila) (Tra2a), mRNA	1.80439	0.189266	0.00306042
NM_001108423	Riok3	RIO kinase 3 (Riok3), mRNA	1.80458	0.332797	0.00459416
NM_001107419	Smarca5	SWI/SNF related, matrix associated, actin dependent regulator of chromatin, subfamily a, member 5 (Smarca5), mRNA	1.805	0.244182	0.00163203
NM_001105924	Zbed5	zinc finger, BED-type containing 5 (Zbed5), mRNA	1.80556	0.482269	0.0175202
NM_001127597	Rnf168	ring finger protein 168, E3 ubiquitin protein ligase (Rnf168), mRNA	1.80631	0.335676	0.018263
NM_001134961	Pdxdc1	pyridoxal-dependent decarboxylase domain containing 1 (Pdxdc1), mRNA	1.80678	0.321077	0.0132758
NM_001008344	Etf1	eukaryotic translation termination factor 1 (Etf1), mRNA	1.8077	0.350995	0.00951794
NM_001127578	Fam91a1	family with sequence similarity 91, member A1 (Fam91a1), mRNA	1.80833	0.392299	0.0101963
NM_001108262	Zc3h7a	zinc finger CCCH type containing 7 A (Zc3h7a), mRNA	1.80894	0.326566	0.0134459
NM_001135003	Cwf19l2	CWF19-like 2, cell cycle control (S. pombe) (Cwf19l2), mRNA	1.80949	0.350373	0.0096568
NM_001025027	Fundc1	FUN14 domain containing 1 (Fundc1), mRNA	1.81374	0.20588	0.0131954
NM_001011923	Prpf4b	pre-mRNA processing factor 4B (Prpf4b), mRNA	1.81475	0.246263	0.000811327
NM_001106699	B3galt6	UDP-Gal:betaGal beta 1,3-galactosyltransferase, polypeptide 6 (B3galt6), mRNA	1.81486	0.215296	0.0449487
NM_001108995	Zfp26	zinc finger protein 26 (Zfp26), mRNA	1.81693	0.305842	0.0387965
NM_022247	Pdcl	phosducin-like (Pdcl), mRNA	1.81749	0.398152	0.0264293
NM_001012745	Zfp422	zinc finger protein 422 (Zfp422), mRNA	1.81774	0.312513	0.0161908
NM_031098	Rock1	Rho-associated coiled-coil containing protein kinase 1 (Rock1), mRNA	1.81777	0.279347	0.00157769
NM_001108720	Btbd7	BTB (POZ) domain containing 7 (Btbd7), mRNA	1.81881	0.449893	0.036522
NM_001013044	Cryzl1	crystallin, zeta (quinone reductase)-like 1 (Cryzl1), mRNA	1.81996	0.511013	0.0190532
NM_001173507	Stag2	stromal antigen 2 (Stag2), mRNA	1.82063	0.37667	0.00802599
NM_001015026	Tspan12	tetraspanin 12 (Tspan12), mRNA	1.82188	0.258512	0.00375895
NM_001109911; NM_053876	Hnrnpm	heterogeneous nuclear ribonucleoprotein M (Hnrnpm), transcript variant 1, mRNA; heterogeneous nuclear ribonucleoprotein M (Hnrnpm), transcript variant 2, mRNA	1.82261	0.193002	0.00023897
NM_012839	Cycs	cytochrome c, somatic (Cycs), mRNA	1.82354	0.250918	0.000811327
NM_001134880	Chrac1	chromatin accessibility complex 1 (Chrac1), mRNA	1.82421	0.380304	0.0320115
NM_001106478	Hltf	helicase-like transcription factor (Hltf), mRNA	1.82453	0.4522	0.0282251
NM_199372	Eif4a1	eukaryotic translation initiation factor 4A1 (Eif4a1), mRNA	1.82463	0.236025	0.000321575
NM_001108443	Zfp330	zinc finger protein 330 (Zfp330), mRNA	1.82484	0.34486	0.00788684
NM_001009642	Pop4	processing of precursor 4, ribonuclease P/MRP subunit (S. cerevisiae) (Pop4), mRNA	1.82837	0.223601	0.0144055
NM_001108564	Agl	amylo-alpha-1, 6-glucosidase, 4-alpha-glucanotransferase (Agl), mRNA	1.82913	0.31927	0.00332174
NM_198753	Rpl3	ribosomal protein L3 (Rpl3), mRNA	1.8294	0.107617	3.07445e-05
NM_001014136	Ngly1	N-glycanase 1 (Ngly1), mRNA	1.83087	0.304223	0.0147106
NM_013117	Col11a1	collagen, type XI, alpha 1 (Col11a1), mRNA	1.83201	0.321261	0.0445974
NM_001012098	Recql	RecQ helicase-like (Recql), mRNA	1.83309	0.455682	0.0345303
NM_001100529	Tmx4	thioredoxin-related transmembrane protein 4 (Tmx4), mRNA	1.83385	0.490863	0.00931388
NM_001003402	Eml5	echinoderm microtubule associated protein like 5 (Eml5), mRNA	1.83428	0.377598	0.00979033
NM_001191630	Prkrir	protein-kinase, interferon-inducible double stranded RNA dependent inhibitor, repressor of (P58 repressor) (Prkrir), mRNA	1.83541	0.471845	0.0143888
NM_001106649	Ctnnal1	catenin (cadherin associated protein), alpha-like 1 (Ctnnal1), mRNA	1.83555	0.340236	0.0111829
NM_001014000	Cdkn2aip	CDKN2A interacting protein (Cdkn2aip), mRNA	1.83576	0.291763	0.0467574
NM_001108994	Fam76b	family with sequence similarity 76, member B (Fam76b), mRNA	1.83686	0.291668	0.0457629
NM_001107930	Zfp189	zinc finger protein 189 (Zfp189), mRNA	1.83689	0.176505	0.0104486
NM_019186	Arl4a	ADP-ribosylation factor-like 4A (Arl4a), mRNA	1.83727	0.226256	0.0426533
NM_001044290	Larp7	no definition	1.83749	0.158873	0.000598034
NM_001107309	Csgalnact1	chondroitin sulfate N-acetylgalactosaminyltransferase 1 (Csgalnact1), mRNA	1.83805	0.487729	0.0265137
NM_138523	Prpf18	PRP18 pre-mRNA processing factor 18 homolog (S. cerevisiae) (Prpf18), mRNA	1.83992	0.34692	0.00320828
NM_053952	Nup155	nucleoporin 155 (Nup155), mRNA	1.84038	0.387079	0.018166
NM_001106385	Cisd1	CDGSH iron sulfur domain 1 (Cisd1), mRNA	1.84301	0.224436	0.000538921
NM_031510	Idh1	isocitrate dehydrogenase 1 (NADP+), soluble (Idh1), mRNA	1.84355	0.457999	0.0165743
NM_024373	Galnt1	polypeptide N-acetylgalactosaminyltransferase 1 (Galnt1), mRNA	1.84485	0.424559	0.0100942
NM_001014225	Cluap1	clusterin associated protein 1 (Cluap1), mRNA	1.845	0.28977	0.00387329
NM_001191799	Trank1	tetratricopeptide repeat and ankyrin repeat containing 1 (Trank1), mRNA	1.84577	0.56039	0.0165677
NM_134386	Gprasp1	G protein-coupled receptor associated sorting protein 1 (Gprasp1), mRNA	1.84586	0.389954	0.00249189
NM_031986	Sdcbp	syndecan binding protein (Sdcbp), mRNA	1.84796	0.250507	0.000330633
NM_001106483	Gca	grancalcin (Gca), mRNA	1.84809	0.248716	0.00528702
NM_001013944	Ppp1r36	protein phosphatase 1, regulatory subunit 36 (Ppp1r36), mRNA	1.84935	0.250814	0.0378837
NM_001134749	Stt3a	STT3A, subunit of the oligosaccharyltransferase complex (catalytic) (Stt3a), mRNA	1.85044	0.38999	0.00730326
NM_013198	Maob	monoamine oxidase B (Maob), mRNA	1.85149	0.403738	0.0045262
NM_001108700	Gpatch11	G patch domain containing 11 (Gpatch11), mRNA	1.85178	0.347187	0.013688
NM_001037362	Idnk	idnK, gluconokinase homolog (E. coli) (Idnk), mRNA	1.85292	0.386842	0.0421538
NM_001013041	Clk4	CDC-like kinase 4 (Clk4), mRNA	1.85346	0.355263	0.028284
NM_001106648	Rpp25l	ribonuclease P/MRP 25 subunit-like (Rpp25l), mRNA	1.85481	0.408603	0.0206105
NM_001107101	Arl13b	ADP-ribosylation factor-like 13B (Arl13b), mRNA	1.85807	0.324175	0.0225967
NM_001163568	Fam102b	family with sequence similarity 102, member B (Fam102b), mRNA	1.85809	0.240642	0.00241411
NM_001107697	Otud7b	OTU deubiquitinase 7B (Otud7b), mRNA	1.85854	0.367097	0.00306042
NM_012887	Tmpo	thymopoietin (Tmpo), mRNA	1.85918	0.303628	0.00656346
NM_021754	Nop58	NOP58 ribonucleoprotein (Nop58), mRNA	1.85959	0.165576	0.0022652
NM_001024799	Fam133b	family with sequence similarity 133, member B (Fam133b), mRNA	1.85964	0.184564	0.00111336
NM_001191080	Golga4	no definition	1.86004	0.517991	0.00833456
NM_031356	Aifm1	apoptosis-inducing factor, mitochondrion-associated 1 (Aifm1), mRNA	1.86047	0.255754	0.00639905
NM_001105914	Dhrsx	no definition	1.86069	0.260205	0.00334248
NM_001004254	Mtif2	mitochondrial translational initiation factor 2 (Mtif2), mRNA	1.86502	0.319127	0.0215863
NM_053563	Ddx39a	no definition	1.86572	0.216196	0.0096568
NM_001106963	Eif1ax	eukaryotic translation initiation factor 1A, X-linked (Eif1ax), mRNA	1.86588	0.336812	0.00225182
NM_001109506	Elmod2	ELMO/CED-12 domain containing 2 (Elmod2), mRNA	1.86622	0.321587	0.0166503
NM_022589	Tspan2	tetraspanin 2 (Tspan2), mRNA	1.86977	0.497858	0.0130819
NM_012634	Prps2	phosphoribosyl pyrophosphate synthetase 2 (Prps2), mRNA	1.87094	0.504684	0.0419889
NM_053722	Clasp2	cytoplasmic linker associated protein 2 (Clasp2), mRNA	1.87205	0.471262	0.00455782
NM_001004273	Ggnbp2	gametogenetin binding protein 2 (Ggnbp2), mRNA	1.87283	0.250001	0.000781731
NM_031026	Dync1li2	dynein, cytoplasmic 1 light intermediate chain 2 (Dync1li2), mRNA	1.87384	0.343284	0.000935916
NM_001009268	Actr2	ARP2 actin-related protein 2 homolog (yeast) (Actr2), mRNA	1.87397	0.293438	0.000532789
NM_012876	Rps29	ribosomal protein S29 (Rps29), mRNA	1.87604	0.214058	0.000167562
NM_001106153	Ndufa2	NADH dehydrogenase (ubiquinone) 1 alpha subcomplex, 2 (Ndufa2), mRNA	1.87664	0.203841	0.0010516
NM_001004238	Rab21	RAB21, member RAS oncogene family (Rab21), mRNA	1.87743	0.288866	0.000762171
NM_001137564	Mt2A	metallothionein 2A (Mt2A), mRNA	1.87746	0.299474	0.0010516
NM_022510	Rpl4	ribosomal protein L4 (Rpl4), mRNA	1.87821	0.382192	0.00134032
NM_001100898	Mtf2	metal response element binding transcription factor 2 (Mtf2), mRNA	1.88098	0.288505	0.0136506
NM_001006980	Bcap29	B-cell receptor-associated protein 29 (Bcap29), mRNA	1.88262	0.32074	0.0117177
NM_001106042	Xpo4	exportin 4 (Xpo4), mRNA	1.88263	0.445102	0.0232996
NM_001106760	Nudt14	nudix (nucleoside diphosphate linked moiety X)-type motif 14 (Nudt14), mRNA	1.88311	0.454144	0.0298783
NM_001127379	Api5	apoptosis inhibitor 5 (Api5), mRNA	1.88349	0.392933	0.00578645
NM_001107472	Zfp772	zinc finger protein 772 (Zfp772), mRNA	1.88514	0.4046	0.0495362
NM_017125	Cd63	Cd63 molecule (Cd63), mRNA	1.88535	0.460016	0.00569484
NM_054006	Csde1	cold shock domain containing E1, RNA binding (Csde1), mRNA	1.88799	0.315578	0.000793218
NM_001025689	Psmd14	proteasome (prosome, macropain) 26S subunit, non-ATPase, 14 (Psmd14), mRNA	1.8881	0.228996	0.000987629
NM_001008318	Ndufaf7	NADH dehydrogenase (ubiquinone) complex I, assembly factor 7 (Ndufaf7), mRNA	1.89008	0.291336	0.00620704
NM_001106913	Clk1	CDC-like kinase 1 (Clk1), mRNA	1.89044	0.364403	0.00324741
NM_207589	Selk	selenoprotein K (Selk), mRNA	1.89074	0.209457	0.000468178
NM_053370	Timm8a1	translocase of inner mitochondrial membrane 8 homolog A1 (yeast) (Timm8a1), mRNA	1.8915	0.316632	0.0120994
NM_031113	Rps27a	ribosomal protein S27a (Rps27a), mRNA	1.89153	0.602338	0.014065
NM_001109480	Tmem229a	transmembrane protein 229A (Tmem229a), mRNA	1.89187	0.282072	0.000759628
NM_012922	Casp3	caspase 3 (Casp3), mRNA	1.89325	0.433633	0.0328887
NM_001033666	Dstn	destrin (Dstn), mRNA	1.89417	0.450426	0.00453681
NM_001134417	Rbbp8	retinoblastoma binding protein 8 (Rbbp8), mRNA	1.89531	0.224696	0.0197887
NM_001008327	Fam96a	family with sequence similarity 96, member A (Fam96a), mRNA	1.89557	0.329917	0.0129108
NM_173146	Unc13c	unc-13 homolog C (C. elegans) (Unc13c), mRNA	1.89676	0.483753	0.0247772
NM_001108081	Actr6	ARP6 actin-related protein 6 homolog (yeast) (Actr6), mRNA	1.8988	0.397178	0.0434049
NM_031147	Cirbp	cold inducible RNA binding protein (Cirbp), mRNA	1.90364	0.15524	0.000104939
NM_001106506	Nphp1	nephronophthisis 1 (juvenile) (Nphp1), mRNA	1.90489	0.185616	0.000495973
NM_001109968; NM_012569	Gls	glutaminase (Gls), nuclear gene encoding mitochondrial protein, transcript variant 2, mRNA; glutaminase (Gls), nuclear gene encoding mitochondrial protein, transcript variant 1, mRNA	1.90504	0.323757	0.000478344
NM_012925	Cd59	CD59 molecule, complement regulatory protein (Cd59), mRNA	1.9064	0.395839	0.00378987
NM_001033072	LOC500959	triosephosphate isomerase (LOC500959), mRNA	1.90668	0.190724	0.00194121
NM_031058	Msh2	mutS homolog 2 (Msh2), mRNA	1.90747	0.391075	0.0172034
NM_001108852	Cnpy4	canopy FGF signaling regulator 4 (Cnpy4), mRNA	1.90884	0.257658	0.0238595
NM_001108944	Rab33b	RAB33B, member RAS oncogene family (Rab33b), mRNA	1.91104	0.147454	0.000968685
NM_001107810	Pcmtd2	protein-L-isoaspartate (D-aspartate) O-methyltransferase domain containing 2 (Pcmtd2), mRNA	1.91359	0.312315	0.00118035
NM_001106091	Mrps31	mitochondrial ribosomal protein S31 (Mrps31), mRNA	1.91429	0.385584	0.0199208
NM_080781	Copb1	coatomer protein complex, subunit beta 1 (Copb1), mRNA	1.91477	0.355416	0.00301867
NM_001108697	Fam213b	family with sequence similarity 213, member B (Fam213b), mRNA	1.91601	0.521017	0.0142869
NM_001100697	Eif5a2	eukaryotic translation initiation factor 5A2 (Eif5a2), mRNA	1.91713	0.355465	0.00350712
NM_001108179	Stag1	stromal antigen 1 (Stag1), mRNA	1.91767	0.299859	0.00885014
NM_001013191	Cbfb	core-binding factor, beta subunit (Cbfb), mRNA	1.91931	0.233029	0.00375208
NM_001025664; NM_001042561	Wsb1	no definition; WD repeat and SOCS box-containing 1 (Wsb1), transcript variant 1, mRNA	1.9221	0.367204	0.00304602
NM_001033684	Cct6a	chaperonin containing Tcp1, subunit 6A (zeta 1) (Cct6a), mRNA	1.92216	0.444021	0.00300521
NM_001107557	Edrf1	erythroid differentiation regulatory factor 1 (Edrf1), mRNA	1.92216	0.47675	0.0106803
NM_001014015	Rbm34	RNA binding motif protein 34 (Rbm34), mRNA	1.92525	0.262641	0.00144161
NM_001191957	Msh3	mutS homolog 3 (Msh3), mRNA	1.92586	0.525202	0.043876
NM_031515	Kras	Kirsten rat sarcoma viral oncogene (Kras), mRNA	1.92638	0.415762	0.0124979
NM_001013200	Anp32e	acidic (leucine-rich) nuclear phosphoprotein 32 family, member E (Anp32e), mRNA	1.92787	0.300011	0.000971468
NM_001107944	Klhl9	kelch-like family member 9 (Klhl9), mRNA	1.92829	0.309246	0.000935916
NM_001037772; NM_001244805	Cep63	centrosomal protein 63 (Cep63), transcript variant 1, mRNA; centrosomal protein 63 (Cep63), transcript variant 2, mRNA	1.92994	0.548593	0.0384285
NM_001100511	Riok1	RIO kinase 1 (Riok1), mRNA	1.93065	0.264756	0.00344533
NM_080896	Hnrnph1	heterogeneous nuclear ribonucleoprotein H1 (Hnrnph1), mRNA	1.93178	0.231051	0.000146628
NM_001105758	Tmed7	transmembrane emp24 protein transport domain containing 7 (Tmed7), mRNA	1.93313	0.234475	0.000319127
NM_001012156	Cdadc1	no definition	1.93453	0.253163	0.00264285
NM_001009668	Etfa	electron-transfer-flavoprotein, alpha polypeptide (Etfa), mRNA	1.93478	0.296554	0.00202478
NM_019291	Car2	carbonic anhydrase 2 (Car2), mRNA	1.93649	0.334794	0.000601953
NM_153315	Dhrs4	dehydrogenase/reductase (SDR family) member 4 (Dhrs4), mRNA	1.9367	0.405178	0.0400121
NM_172074	Timm10	translocase of inner mitochondrial membrane 10 homolog (yeast) (Timm10), mRNA	1.93676	0.307005	0.00370651
NM_019364	Scfd1	sec1 family domain containing 1 (Scfd1), mRNA	1.93784	0.318294	0.0102708
NM_001108246	Ddx3x	no definition	1.93929	0.30512	0.000383137
NM_001106848	Rnf7	ring finger protein 7 (Rnf7), mRNA	1.94103	0.238459	0.000691074
NM_001128065	Rpl36a	ribosomal protein L36a (Rpl36a), mRNA	1.94253	0.549514	0.00834067
NM_001109276	Rdh14	retinol dehydrogenase 14 (all-trans/9-cis/11-cis) (Rdh14), mRNA	1.94307	0.213779	0.00641277
NM_001014191	Tmem38b	transmembrane protein 38B (Tmem38b), mRNA	1.94356	0.165216	0.00931388
NM_001100887	Gxylt1	glucoside xylosyltransferase 1 (Gxylt1), mRNA	1.94377	0.478838	0.00853518
NM_001008337	Trmt10c	tRNA methyltransferase 10 homolog C (S. cerevisiae) (Trmt10c), mRNA	1.94423	0.329985	0.0197939
NM_001012053	Zkscan3	zinc finger with KRAB and SCAN domains 3 (Zkscan3), mRNA	1.94465	0.274665	0.00360792
NM_001107664	Hps3	Hermansky-Pudlak syndrome 3 homolog (human) (Hps3), mRNA	1.94596	0.493901	0.0272379
NM_001108128	Chordc1	cysteine and histidine-rich domain (CHORD)-containing 1 (Chordc1), mRNA	1.94639	0.336737	0.00429117
NM_024381	Gk	glycerol kinase (Gk), mRNA	1.94656	0.423049	0.0401661
NM_012963	Hmgb1	high mobility group box 1 (Hmgb1), mRNA	1.94787	0.321061	0.000435609
NM_001134842	Tbc1d31	TBC1 domain family, member 31 (Tbc1d31), mRNA	1.94824	0.489429	0.0339154
NM_001107128; NM_001142945	Zfp68	zinc finger protein 68 (Zfp68), transcript variant 1, mRNA; zinc finger protein 68 (Zfp68), transcript variant 2, mRNA	1.95079	0.214818	0.00724411
NM_178105	Gpm6a	glycoprotein m6a (Gpm6a), mRNA	1.95279	0.333128	0.000311811
NM_001004243	Rpap3	no definition	1.95534	0.398673	0.00306042
NM_001108008	Eml4	echinoderm microtubule associated protein like 4 (Eml4), mRNA	1.95836	0.531032	0.00665749
NM_022265	Pdcd4	programmed cell death 4 (Pdcd4), mRNA	1.95934	0.294794	0.000372586
NM_016986	Acadm	acyl-CoA dehydrogenase, C-4 to C-12 straight chain (Acadm), mRNA	1.95939	0.212003	0.0021824
NM_001083811; NM_017261	Gria2	glutamate receptor, ionotropic, AMPA 2 (Gria2), transcript variant 2, mRNA; glutamate receptor, ionotropic, AMPA 2 (Gria2), transcript variant 1, mRNA	1.96086	0.425355	0.000852143
NM_057202	Kif5b	kinesin family member 5B (Kif5b), mRNA	1.96218	0.229162	5.98812e-05
NM_001191802	Zfp445	zinc finger protein 445 (Zfp445), mRNA	1.96259	0.302651	0.00144161
NM_057148	Sept2	septin 2 (Sept2), mRNA	1.96281	0.469163	0.00306042
NM_022381	Pcna	proliferating cell nuclear antigen (Pcna), mRNA	1.96566	0.364306	0.00603456
NM_001013235	Scoc	short coiled-coil protein (Scoc), mRNA	1.96691	0.393581	0.00116993
NM_053414	Ddx1	DEAD (Asp-Glu-Ala-Asp) box helicase 1 (Ddx1), mRNA	1.96714	0.292204	0.000261182
NM_001007604	Rplp1	ribosomal protein, large, P1 (Rplp1), mRNA	1.96774	0.62543	0.00955442
NM_022585	Azin1	antizyme inhibitor 1 (Azin1), mRNA	1.9697	0.310479	0.000364602
NM_001106004	Commd8	COMM domain containing 8 (Commd8), mRNA	1.97261	0.279379	0.00234198
NM_001024235	Ltn1	listerin E3 ubiquitin protein ligase 1 (Ltn1), mRNA	1.97354	0.301172	0.00156607
NM_138856	Dnajc21	DnaJ (Hsp40) homolog, subfamily C, member 21 (Dnajc21), mRNA	1.97514	0.42803	0.0173706
NM_001105900	Cggbp1	CGG triplet repeat binding protein 1 (Cggbp1), mRNA	1.97547	0.384867	0.00471584
NM_001025669	Brox	BRO1 domain and CAAX motif containing (Brox), mRNA	1.97579	0.445347	0.00306042
NM_022863	Ireb2	iron responsive element binding protein 2 (Ireb2), mRNA	1.976	0.516963	0.0223191
NM_001037187	Txlng	taxilin gamma (Txlng), mRNA	1.97716	0.25074	0.0311532
NM_012875	Rpl39	ribosomal protein L39 (Rpl39), mRNA	1.97738	0.463166	0.00375208
NM_001106719	Itgb1bp1	integrin beta 1 binding protein 1 (Itgb1bp1), mRNA	1.9775	0.396791	0.0114892
NM_001014227	Glod4	glyoxalase domain containing 4 (Glod4), mRNA	1.97752	0.489029	0.00819706
NM_001100725	Exosc7	exosome component 7 (Exosc7), mRNA	1.97871	0.242376	0.0144747
NM_001025410	Chmp5	charged multivesicular body protein 5 (Chmp5), mRNA	1.98088	0.187483	6.64118e-05
NM_001007699	Cept1	choline/ethanolamine phosphotransferase 1 (Cept1), mRNA	1.98115	0.456313	0.00945242
NM_001108539	Hace1	HECT domain and ankyrin repeat containing, E3 ubiquitin protein ligase 1 (Hace1), mRNA	1.98134	0.281492	0.000532789
NM_001003709	Ufc1	ubiquitin-fold modifier conjugating enzyme 1 (Ufc1), mRNA	1.98163	0.294939	0.000387985
NM_001100501	Usp16	ubiquitin specific peptidase 16 (Usp16), mRNA	1.98199	0.295742	0.00429117
NM_001008299	Rnmt	no definition	1.98241	0.380901	0.0106921
NM_001106356	Zfand5	zinc finger, AN1-type domain 5 (Zfand5), mRNA	1.98454	0.379647	0.000905344
NM_001100630	Ints2	integrator complex subunit 2 (Ints2), mRNA	1.9853	0.304051	0.00608648
NM_017126	Fdx1	ferredoxin 1 (Fdx1), mRNA	1.98855	0.398018	0.0260907
NM_001108871	Kctd9	potassium channel tetramerization domain containing 9 (Kctd9), mRNA	1.99	0.376524	0.0369405
NM_031120	Ssr3	no definition	1.99066	0.390391	0.00104074
NM_001004199	Tax1bp1	Tax1 (human T-cell leukemia virus type I) binding protein 1 (Tax1bp1), mRNA	1.99139	0.280386	0.000109018
NM_001009712	Yipf4	Yip1 domain family, member 4 (Yipf4), mRNA	1.99186	0.381688	0.00300682
NM_001106082	Nek1	NIMA (never in mitosis gene a)-related kinase 1 (Nek1), mRNA	1.99258	0.399375	0.0139722
NM_001191917	Btaf1	BTAF1 RNA polymerase II, B-TFIID transcription factor-associated, 170kDa (Btaf1), mRNA	1.99635	0.507773	0.00551883
NM_012923	Ccng1	cyclin G1 (Ccng1), mRNA	1.9984	0.314122	0.000118799
NM_001008333	Amn1	antagonist of mitotic exit network 1 homolog (S. cerevisiae) (Amn1), mRNA	2.00043	0.250782	0.027016
NM_001277157	Crebrf	CREB3 regulatory factor (Crebrf), mRNA	2.00312	0.229786	0.000387985
NM_001013974	Ccdc47	coiled-coil domain containing 47 (Ccdc47), mRNA	2.00401	0.256216	4.98722e-05
NM_134351	Mat2a	methionine adenosyltransferase II, alpha (Mat2a), mRNA	2.00467	0.218594	0.000104939
NM_001024308	LOC499742	no definition	2.00524	0.2898	0.000138826
NM_134396	Micu2	mitochondrial calcium uptake 2 (Micu2), mRNA	2.00556	0.427561	0.0023374
NM_001108527	Sfxn4	sideroflexin 4 (Sfxn4), mRNA	2.00614	0.5846	0.0378837
NM_031571	Acvr2a	activin A receptor, type IIA (Acvr2a), mRNA	2.00693	0.299345	0.0101916
NM_001127502	Wbp5	WW domain binding protein 5 (Wbp5), mRNA	2.0071	0.313483	0.000481512
NM_001271410	Evi5	ecotropic viral integration site 5 (Evi5), mRNA	2.00803	0.446939	0.00137636
NM_001012074	Herc4	HECT and RLD domain containing E3 ubiquitin protein ligase 4 (Herc4), mRNA	2.01027	0.444332	0.0163269
NM_001191837	Ube3a	ubiquitin protein ligase E3A (Ube3a), mRNA	2.0112	0.315238	0.000364602
NM_001105880	Zbtb20	zinc finger and BTB domain containing 20 (Zbtb20), mRNA	2.01132	0.387577	0.000340626
NM_001107705	Wdr3	WD repeat domain 3 (Wdr3), mRNA	2.0129	0.431246	0.00979033
NM_031605	Cyp4a8	cytochrome P450, family 4, subfamily a, polypeptide 8 (Cyp4a8), mRNA	2.01292	0.463564	0.0111964
NM_013065	Ppp1cb	protein phosphatase 1, catalytic subunit, beta isozyme (Ppp1cb), mRNA	2.01962	0.250929	2.86287e-05
NM_001107056	Cyb561	cytochrome b-561 (Cyb561), mRNA	2.02502	0.537173	0.00377205
NM_133427	Cyb5r4	cytochrome b5 reductase 4 (Cyb5r4), mRNA	2.02527	0.289563	0.00306042
NM_001277236	Cyb561d1	no definition	2.02664	0.366801	0.00971061
NM_001013929	Atp6v1h	ATPase, H+ transporting, lysosomal V1 subunit H (Atp6v1h), mRNA	2.02696	0.236293	3.62931e-05
NM_001024789	Nap1l2	no definition	2.03027	0.275924	0.00052895
NM_001107739	Dusp19	dual specificity phosphatase 19 (Dusp19), mRNA	2.03337	0.239411	0.00304602
NM_001126371	Ndufaf5	NADH dehydrogenase (ubiquinone) complex I, assembly factor 5 (Ndufaf5), mRNA	2.03384	0.340466	0.00495593
NM_001107917	Cpne3	copine III (Cpne3), mRNA	2.0341	0.186523	0.0381389
NM_001014117	Ublcp1	ubiquitin-like domain containing CTD phosphatase 1 (Ublcp1), mRNA	2.03544	0.411812	0.00236472
NM_001107310	Spock3	sparc/osteonectin, cwcv and kazal-like domains proteoglycan (testican) 3 (Spock3), mRNA	2.03993	0.495503	0.00309405
NM_001104613	Hnrnpa2b1	heterogeneous nuclear ribonucleoprotein A2/B1 (Hnrnpa2b1), mRNA	2.04229	0.297243	4.68065e-05
NM_001170404	Zfp157	zinc finger protein 157 (Zfp157), mRNA	2.04261	0.268112	0.0129534
NM_001134705	Cox7c	cytochrome c oxidase, subunit VIIc (Cox7c), mRNA	2.04264	0.334224	0.00015336
NM_001108739	Tmem263	transmembrane protein 263 (Tmem263), mRNA	2.04314	0.333499	0.0382271
NM_001100637	Trim23	tripartite motif-containing 23 (Trim23), mRNA	2.0445	0.300153	0.000532789
NM_001038495	Atg12	autophagy related 12 (Atg12), mRNA	2.04548	0.413431	0.000961972
NM_001008308	Zufsp	zinc finger with UFM1-specific peptidase domain (Zufsp), mRNA	2.04575	0.405989	0.027016
NM_001037767	Arpc5l	actin related protein 2/3 complex, subunit 5-like (Arpc5l), mRNA	2.04628	0.208346	2.99621e-05
NM_001037190	LOC303448	similar to glyceraldehyde-3-phosphate dehydrogenase (LOC303448), mRNA	2.04943	0.483908	0.00429117
NM_001109094	Etaa1	Ewing tumor-associated antigen 1 (Etaa1), mRNA	2.05047	0.387373	0.0286036
NM_001013197	Stk19	serine/threonine kinase 19 (Stk19), mRNA	2.05057	0.366723	0.00121501
NM_001107678	Dhx36	DEAH (Asp-Glu-Ala-His) box polypeptide 36 (Dhx36), mRNA	2.05105	0.250018	6.60581e-05
NM_001108330	Lamtor4	late endosomal/lysosomal adaptor, MAPK and MTOR activator 4 (Lamtor4), mRNA	2.05168	0.466071	0.00244634
NM_198737	Arl6ip1	ADP-ribosylation factor-like 6 interacting protein 1 (Arl6ip1), mRNA	2.05735	0.169667	9.38484e-07
NM_053696	Rbm3	RNA binding motif (RNP1, RRM) protein 3 (Rbm3), mRNA	2.05747	0.437886	0.00221463
NM_017283	Psma6	proteasome (prosome, macropain) subunit, alpha type 6 (Psma6), mRNA	2.06031	0.371373	0.000478344
NM_017282	Psma5	proteasome (prosome, macropain) subunit, alpha type 5 (Psma5), mRNA	2.06057	0.267473	0.000350737
NM_001007735	Sertad1	SERTA domain containing 1 (Sertad1), mRNA	2.06089	0.508823	0.0130157
NM_001106425	Armc1	armadillo repeat containing 1 (Armc1), mRNA	2.06549	0.401776	0.00168321
NM_001100534	Rpl7	ribosomal protein L7 (Rpl7), mRNA	2.0664	0.405579	0.000241956
NM_001004444	Zbtb1	zinc finger and BTB domain containing 1 (Zbtb1), mRNA	2.06648	0.362007	0.0166281
NM_001106106	Eef1e1	eukaryotic translation elongation factor 1 epsilon 1 (Eef1e1), mRNA	2.06705	0.226908	0.000726947
NM_017293	Uhmk1	U2AF homology motif (UHM) kinase 1 (Uhmk1), mRNA	2.06753	0.40437	0.000261182
NM_001007734	Echdc1	enoyl CoA hydratase domain containing 1 (Echdc1), mRNA	2.06773	0.526628	0.00965242
NM_001009673	Fastkd2	FAST kinase domains 2 (Fastkd2), mRNA	2.07167	0.545017	0.0496891
NM_024487	Grpel1	GrpE-like 1, mitochondrial (Grpel1), mRNA	2.07179	0.140588	3.56749e-05
NM_001014272	Ptges3l1	prostaglandin E synthase 3-like 1 (Ptges3l1), mRNA	2.0784	0.329819	0.0320115
NM_001166300; NM_213567	Znrd1	zinc ribbon domain containing 1 (Znrd1), transcript variant 1, mRNA; zinc ribbon domain containing 1 (Znrd1), transcript variant 2, mRNA	2.07868	0.284721	0.0119503
NM_138919	Unc50	unc-50 homolog (C. elegans) (Unc50), mRNA	2.08644	0.278931	0.000716941
NM_001008296	Emc9	ER membrane protein complex subunit 9 (Emc9), mRNA	2.09101	0.350012	0.00230827
NM_001105993	Glmn	glomulin, FKBP associated protein (Glmn), mRNA	2.09327	0.547137	0.0216181
NM_001100995	Tmem65	transmembrane protein 65 (Tmem65), mRNA	2.10147	0.395201	0.0018195
NM_001108525	Cutc	cutC copper transporter (Cutc), mRNA	2.10743	0.47908	0.0451852
NM_001271163	Fnip1	folliculin interacting protein 1 (Fnip1), mRNA	2.1112	0.312255	0.000532789
NM_001163062	Zfp870	zinc finger protein 870 (Zfp870), mRNA	2.11311	0.557943	0.0221489
NM_053602	Atp5j	ATP synthase, H+ transporting, mitochondrial Fo complex, subunit F6 (Atp5j), mRNA	2.11319	0.155833	3.82455e-06
NM_001107518	Nipa2	non imprinted in Prader-Willi/Angelman syndrome 2 (Nipa2), mRNA	2.11395	0.402026	0.00270726
NM_019149	Matr3	matrin 3 (Matr3), mRNA	2.11491	0.327551	2.55209e-05
NM_017248	Hnrnpa1	no definition	2.1154	0.371402	5.66436e-05
NM_001103360	Pnrc2	proline-rich nuclear receptor coactivator 2 (Pnrc2), mRNA	2.11833	0.40176	0.00225877
NM_022689	Snap23	no definition	2.11937	0.596054	0.0370241
NM_053980	Arfrp1	ADP-ribosylation factor related protein 1 (Arfrp1), mRNA	2.12148	0.162441	0.000544068
NM_001107904	Tgs1	trimethylguanosine synthase 1 (Tgs1), mRNA	2.12257	0.434962	0.00214122
NM_001191773	Wdr60	WD repeat domain 60 (Wdr60), mRNA	2.12675	0.3219	0.000538921
NM_013156	Ctsl	cathepsin L (Ctsl), mRNA	2.12757	0.3531	0.000109018
NM_001107744	Nup160	no definition	2.1279	0.520117	0.019283
NM_001007633; NM_001162413	Mocs2	molybdenum cofactor synthesis 2 (Mocs2), transcript variant 2, mRNA; molybdenum cofactor synthesis 2 (Mocs2), transcript variant 1, mRNA	2.12968	0.317604	0.000253767
NM_053588	Rnf138	ring finger protein 138, E3 ubiquitin protein ligase (Rnf138), mRNA	2.13302	0.27851	0.0161908
NM_053991	Vip	vasoactive intestinal peptide (Vip), mRNA	2.13326	0.807717	0.0452108
NM_001107588	Chuk	conserved helix-loop-helix ubiquitous kinase (Chuk), mRNA	2.1341	0.336236	0.00331804
NM_001134584	Smco4	single-pass membrane protein with coiled-coil domains 4 (Smco4), mRNA	2.1372	0.540982	0.0438109
NM_031359	Mkln1	muskelin 1, intracellular mediator containing kelch motifs (Mkln1), mRNA	2.14569	0.497666	0.00290037
NM_022672	Rps14	ribosomal protein S14 (Rps14), mRNA	2.15081	0.581785	0.00146379
NM_001134885	Usp40	ubiquitin specific peptidase 40 (Usp40), mRNA	2.15313	0.593523	0.00419919
NM_001107946	Hook1	hook microtubule-tethering protein 1 (Hook1), mRNA	2.15364	0.399652	0.00260326
NM_031355	Vdac3	voltage-dependent anion channel 3 (Vdac3), mRNA	2.15545	0.330718	2.63705e-05
NM_198783	Ndufaf4	NADH dehydrogenase (ubiquinone) complex I, assembly factor 4 (Ndufaf4), mRNA	2.16063	0.441371	0.0092582
NM_001111294; NM_001111295; NM_198132	Hnrnpa3	heterogeneous nuclear ribonucleoprotein A3 (Hnrnpa3), transcript variant 1, mRNA; heterogeneous nuclear ribonucleoprotein A3 (Hnrnpa3), transcript variant 3, mRNA; heterogeneous nuclear ribonucleoprotein A3 (Hnrnpa3), transcript variant 2, mRNA	2.16077	0.34648	2.31728e-05
NM_001106159	Stard4	StAR-related lipid transfer (START) domain containing 4 (Stard4), mRNA	2.16182	0.404242	0.00545207
NM_023024	Dync2h1	no definition	2.16389	0.301369	0.000109018
NM_031082	Pggt1b	protein geranylgeranyltransferase type I, beta subunit (Pggt1b), mRNA	2.16443	0.431018	0.0190978
NM_053438	Rnf103	ring finger protein 103 (Rnf103), mRNA	2.16679	0.33755	0.000564627
NM_001170465	Uqcr10	ubiquinol-cytochrome c reductase, complex III subunit X (Uqcr10), mRNA	2.16685	0.227568	4.46117e-05
NM_001109552	Srsf1	serine/arginine-rich splicing factor 1 (Srsf1), mRNA	2.16899	0.376091	6.28857e-05
NM_001009180	Capza2	capping protein (actin filament) muscle Z-line, alpha 2 (Capza2), mRNA	2.1724	0.338794	2.25008e-05
NM_001107286	Tgds	TDP-glucose 4,6-dehydratase (Tgds), mRNA	2.17827	0.588889	0.00683808
NM_212516	Atp5l	ATP synthase, H+ transporting, mitochondrial Fo complex, subunit G (Atp5l), mRNA	2.17874	0.569229	0.000767763
NM_001169146	Rps16	ribosomal protein S16 (Rps16), mRNA	2.18167	0.471553	0.000194214
NM_001012128	Zfp105	zinc finger protein 105 (Zfp105), mRNA	2.18238	0.548757	0.0400582
NM_001166307	LOC498592	no definition	2.18387	0.385048	2.84468e-05
NM_001108505	Bccip	BRCA2 and CDKN1A interacting protein (Bccip), mRNA	2.18554	0.4219	0.00114232
NM_001030037	Capn7	calpain 7 (Capn7), mRNA	2.18589	0.436177	0.00133312
NM_001107424	Slc7a6	solute carrier family 7 (amino acid transporter light chain, y+L system), member 6 (Slc7a6), mRNA	2.18672	0.500722	0.00188662
NM_001108219	RGD1306941	similar to CG31122-PA (RGD1306941), mRNA	2.18737	0.297685	0.00244634
NM_001113783	Golt1b	golgi transport 1B (Golt1b), mRNA	2.18788	0.285798	0.00452729
NM_001100750	Suclg2	succinate-CoA ligase, GDP-forming, beta subunit (Suclg2), mRNA	2.1881	0.381504	0.00010732
NM_001191892	Micu3	mitochondrial calcium uptake family, member 3 (Micu3), mRNA	2.18849	0.404278	0.000532789
NM_053968	Mt3	metallothionein 3 (Mt3), mRNA	2.1894	0.565453	0.000570684
NM_001047907	Srsf3	serine/arginine-rich splicing factor 3 (Srsf3), mRNA	2.19322	0.190199	7.20347e-07
NM_001106929	Copg2	coatomer protein complex, subunit gamma 2 (Copg2), mRNA	2.19474	0.526416	0.000432507
NM_177425	Csrp2	cysteine and glycine-rich protein 2 (Csrp2), mRNA	2.1962	0.592819	0.00311044
NM_001177816	LOC100361645	LRRGT00075-like (LOC100361645), mRNA	2.19766	0.545075	0.00137432
NM_001013228	Dynlt3	dynein light chain Tctex-type 3 (Dynlt3), mRNA	2.20029	0.32572	3.60816e-05
NM_001037209	Mterfd2	MTERF domain containing 2 (Mterfd2), mRNA	2.20164	0.582935	0.0211271
NM_031616	Zranb2	zinc finger, RAN-binding domain containing 2 (Zranb2), mRNA	2.20255	0.20647	1.0949e-06
NM_130432	Rps13	ribosomal protein S13 (Rps13), mRNA	2.20568	0.240198	1.87989e-06
NM_001135879	Tmem56	transmembrane protein 56 (Tmem56), mRNA	2.20637	0.369099	0.0116551
NM_001009621	Nudcd2	NudC domain containing 2 (Nudcd2), mRNA	2.21103	0.461511	0.0117839
NM_053946	Magt1	magnesium transporter 1 (Magt1), mRNA	2.21217	0.481831	0.0316313
NM_022224	Pter	phosphotriesterase related (Pter), mRNA	2.21795	0.194748	0.00110595
NM_022712	Tfrc	transferrin receptor (Tfrc), mRNA	2.21832	0.542683	0.000879813
NM_131906	Slco1a2	solute carrier organic anion transporter family, member 1A2 (Slco1a2), mRNA	2.22592	0.647863	0.00351292
NM_001276477	Rps27l	ribosomal protein S27-like (Rps27l), mRNA	2.22629	0.394248	0.0191374
NM_001135039	Utp18	UTP18 small subunit (SSU) processome component homolog (yeast) (Utp18), mRNA	2.22675	0.377175	0.00093016
NM_001135018	Zfp266	zinc finger protein 266 (Zfp266), mRNA	2.23175	0.490347	0.000280382
NR_037614	Vof16	no definition	2.23185	0.464237	0.00073782
NM_001001800	rnf141	ring finger protein 141 (rnf141), mRNA	2.23324	0.530552	0.00194121
NM_001126080	Ufm1	ubiquitin-fold modifier 1 (Ufm1), mRNA	2.23352	0.282553	0.000169388
NM_022407	Aldh1a1	aldehyde dehydrogenase 1 family, member A1 (Aldh1a1), mRNA	2.2374	0.534271	0.00129591
NM_001105718	Vps35	vacuolar protein sorting 35 homolog (S. cerevisiae) (Vps35), mRNA	2.24195	0.364308	3.20456e-05
NM_053798	Sacm1l	SAC1 suppressor of actin mutations 1-like (yeast) (Sacm1l), mRNA	2.24428	0.424879	0.000607748
NM_001047937	LOC499136	LRRGT00021 (LOC499136), mRNA	2.24999	0.557701	0.000481512
NM_001105724	Rasa2	RAS p21 protein activator 2 (Rasa2), mRNA	2.25023	0.623333	0.0292844
NM_001107568	Tvp23b	trans-golgi network vesicle protein 23 homolog B (S. cerevisiae) (Tvp23b), mRNA	2.2506	0.215851	0.000146628
NM_001106280	Tmem126b	transmembrane protein 126B (Tmem126b), mRNA	2.25587	0.446286	0.00479349
NM_001007667	Sat1	spermidine/spermine N1-acetyl transferase 1 (Sat1), mRNA	2.25927	0.388014	3.67751e-05
NM_001025639	LOC292543	similar to solute carrier family 7 (cationic amino acid transporter, y+ system), member 3 (LOC292543), mRNA	2.26257	0.0921782	0.0255974
NM_001012003	Orc2	origin recognition complex, subunit 2 (Orc2), mRNA	2.26409	0.556626	0.00685618
NM_001173336	Fam118a	family with sequence similarity 118, member A (Fam118a), mRNA	2.2644	0.380909	0.00214122
NM_001134588	Mospd2	motile sperm domain containing 2 (Mospd2), mRNA	2.26458	0.661185	0.0341956
NM_001039035	Srsf7	serine/arginine-rich splicing factor 7 (Srsf7), mRNA	2.26833	0.397959	0.000252972
NM_001106411	Gpx8	glutathione peroxidase 8 (Gpx8), mRNA	2.26885	0.195289	0.00503415
NM_001109054	Tctex1d2	Tctex1 domain containing 2 (Tctex1d2), mRNA	2.27002	0.27177	0.00488387
NM_001108632	Rpia	ribose 5-phosphate isomerase A (Rpia), mRNA	2.27375	0.460406	0.00608648
NM_001173511	Ccdc132	coiled-coil domain containing 132 (Ccdc132), mRNA	2.27652	0.236871	3.94061e-05
NM_001108387	Sucla2	succinate-CoA ligase, ADP-forming, beta subunit (Sucla2), mRNA	2.27717	0.423082	8.5992e-05
NM_001011979	Tardbp	TAR DNA binding protein (Tardbp), mRNA	2.2823	0.447313	8.77825e-05
NM_001107950	RGD1564541	similar to hypothetical protein FLJ22965 (RGD1564541), mRNA	2.28262	0.52633	0.0016995
NM_080586	Gabrg1	gamma-aminobutyric acid (GABA) A receptor, gamma 1 (Gabrg1), mRNA	2.2885	0.583641	0.00377993
NM_175761	Hsp90aa1	heat shock protein 90, alpha (cytosolic), class A member 1 (Hsp90aa1), mRNA	2.29482	0.311875	2.96369e-07
NM_001109637	Lrrc39	leucine rich repeat containing 39 (Lrrc39), mRNA	2.29714	0.33999	0.0130483
NM_012804	Abcd3	ATP-binding cassette, subfamily D (ALD), member 3 (Abcd3), mRNA	2.29743	0.496322	0.000104939
NM_001108178	Pls1	plastin 1 (Pls1), mRNA	2.30083	0.369104	0.0116977
NM_001108634	Pole4	polymerase (DNA-directed), epsilon 4, accessory subunit (Pole4), mRNA	2.30152	0.225967	3.62931e-05
NM_001271366	Mki67	no definition	2.30616	0.425543	0.0316313
NM_001107924	Slc35a1	solute carrier family 35 (CMP-sialic acid transporter), member A1 (Slc35a1), mRNA	2.3069	0.367846	0.000993129
NM_001008313	Cbx3	chromobox homolog 3 (Cbx3), mRNA	2.31298	0.283585	6.25523e-07
NM_022229	Hspd1	heat shock protein 1 (chaperonin) (Hspd1), mRNA	2.31619	0.3735	6.46589e-06
NM_001106520	RGD1566320	RGD1566320 (RGD1566320), mRNA	2.32495	0.465585	0.00304602
NM_001109575	Cox11	cytochrome c oxidase assembly homolog 11 (yeast) (Cox11), mRNA	2.32676	0.624451	0.0169693
NM_031032	Gmfb	glia maturation factor, beta (Gmfb), mRNA	2.32917	0.479529	7.63928e-05
NM_001108504	Mettl10	methyltransferase like 10 (Mettl10), mRNA	2.33071	0.30482	0.0112861
NM_001169145	Acyp2	acylphosphatase 2, muscle type (Acyp2), mRNA	2.33207	0.14607	1.39703e-05
NM_199496	Zbtb25	zinc finger and BTB domain containing 25 (Zbtb25), mRNA	2.33724	0.688737	0.0309872
NM_001107220	Anapc4	anaphase promoting complex subunit 4 (Anapc4), mRNA	2.33989	0.568154	0.000538921
NM_031086	Pros1	protein S (alpha) (Pros1), mRNA	2.34092	0.506286	0.0204204
NM_021774	Fhit	fragile histidine triad (Fhit), mRNA	2.34274	0.39904	0.0436796
NM_053756	Atp5g3	no definition	2.3469	0.663938	0.000364602
NM_001108528	Uqcc2	ubiquinol-cytochrome c reductase complex assembly factor 2 (Uqcc2), mRNA	2.35349	0.741277	0.00156038
NM_001008335	Eif4a2	eukaryotic translation initiation factor 4A2 (Eif4a2), mRNA	2.35606	0.434716	9.55848e-06
NM_199385	Dld	dihydrolipoamide dehydrogenase (Dld), mRNA	2.35973	0.526329	0.000137694
NM_001108678	RGD1559909	RGD1559909 (RGD1559909), mRNA	2.36094	0.631854	0.000417412
NM_001134642	Tmem194b	transmembrane protein 194B (Tmem194b), mRNA	2.36567	0.778062	0.0401661
NM_001029897	Strn3	striatin, calmodulin binding protein 3 (Strn3), mRNA	2.36755	0.350959	2.20974e-05
NM_001107716	Taf13	TAF13 RNA polymerase II, TATA box binding protein (TBP)-associated factor (Taf13), mRNA	2.3714	0.406513	0.000312891
NM_001100981	Agbl4	ATP/GTP binding protein-like 4 (Agbl4), mRNA	2.37376	0.656976	0.0028704
NM_001191732	Hccs	holocytochrome c synthase (Hccs), mRNA	2.37798	0.404199	0.00249356
NM_001012220	Catsper2	cation channel, sperm associated 2 (Catsper2), mRNA	2.3848	0.175764	0.0396397
NM_001107109	Morc3	MORC family CW-type zinc finger 3 (Morc3), mRNA	2.3863	0.542152	0.000532883
NM_017196	Aif1	allograft inflammatory factor 1 (Aif1), mRNA	2.395	0.423723	0.00416451
NM_001271439	Phf20l1	PHD finger protein 20-like 1 (Phf20l1), mRNA	2.39711	0.30647	2.88797e-05
NM_031984	Calb1	calbindin 1 (Calb1), mRNA	2.39861	0.295611	2.93827e-06
NM_001126090	Shfm1	split hand/foot malformation (ectrodactyly) type 1 (Shfm1), mRNA	2.40033	0.128605	2.93827e-06
NM_031798	Slc12a2	solute carrier family 12 (sodium/potassium/chloride transporter), member 2 (Slc12a2), mRNA	2.40059	0.566025	6.71087e-05
NM_001191714	Vav3	vav 3 guanine nucleotide exchange factor (Vav3), mRNA	2.40555	0.381434	0.000146628
NM_001044252	Nadk2	NAD kinase 2, mitochondrial (Nadk2), mRNA	2.40842	0.41104	2.87795e-05
NM_001191844	Elovl7	ELOVL fatty acid elongase 7 (Elovl7), mRNA	2.42033	0.927876	0.0436735
NM_001107421	Gfod2	glucose-fructose oxidoreductase domain containing 2 (Gfod2), mRNA	2.42166	0.55477	0.0302402
NM_001024800	Tmx1	thioredoxin-related transmembrane protein 1 (Tmx1), mRNA	2.42196	0.427923	4.12482e-05
NM_001108212	Lipt1	lipoyltransferase 1 (Lipt1), mRNA	2.44489	0.642369	0.0463493
NM_053499	Mterf	mitochondrial transcription termination factor (Mterf), mRNA	2.44858	0.322729	0.00413335
NM_001163153	Cox16	COX16 cytochrome c oxidase assembly homolog (S. cerevisiae) (Cox16), mRNA	2.45858	0.423009	0.0108658
NM_001115046	LOC687565	no definition	2.46601	0.29731	2.63188e-05
NM_001109645	Katnbl1	katanin p80 subunit B-like 1 (Katnbl1), mRNA	2.47283	0.607804	0.0218901
NM_022598	Cnbp	CCHC-type zinc finger, nucleic acid binding protein (Cnbp), mRNA	2.48942	0.494242	3.31099e-06
NM_001130543	Rrm2b	no definition	2.50463	0.98656	0.0367116
NM_001037184	RGD1307100	similar to RIKEN cDNA D630029K19 (RGD1307100), mRNA	2.50703	0.607158	0.000613548
NM_001173339	Sh3bgrl	SH3 domain binding glutamate-rich protein like (Sh3bgrl), mRNA	2.51974	0.58677	2.35981e-05
NM_001025283	Fam118b	family with sequence similarity 118, member B (Fam118b), mRNA	2.53265	0.543714	0.00186061
NM_001108259	Htatsf1	HIV-1 Tat specific factor 1 (Htatsf1), mRNA	2.53323	0.373275	3.15919e-06
NM_031664	Slc28a2	solute carrier family 28 (sodium-coupled nucleoside transporter), member 2 (Slc28a2), mRNA	2.57141	0.758096	0.00864961
NM_001108122	Jrkl	jerky-like (Jrkl), mRNA	2.57218	0.826769	0.0417666
NM_001107375; NM_001134777	Pex19	peroxisomal biogenesis factor 19 (Pex19), transcript variant 1, mRNA; no definition	2.57543	0.547102	0.00483625
NM_001108842	Arl6	no definition	2.57835	0.291325	0.000428725
NM_001108945	Trim59	tripartite motif-containing 59 (Trim59), mRNA	2.57999	0.595551	0.0126205
NM_001199178	Apoo	apolipoprotein O (Apoo), mRNA	2.58448	0.26015	9.36735e-05
NM_001134879	Atad2	ATPase family, AAA domain containing 2 (Atad2), mRNA	2.58801	0.455062	0.0337183
NM_001106347	Plgrkt	plasminogen receptor, C-terminal lysine transmembrane protein (Plgrkt), mRNA	2.59767	0.344503	0.0220646
NM_078617	Rps23	ribosomal protein S23 (Rps23), mRNA	2.60595	0.391967	2.62475e-08
NM_001108362	Tmem128	transmembrane protein 128 (Tmem128), mRNA	2.61348	0.21144	1.4772e-05
NM_001013094	Ccnl2	no definition	2.61716	0.434587	3.4142e-05
NM_001109900	Akr1cl	aldo-keto reductase family 1, member C-like (Akr1cl), mRNA	2.63075	0.654101	0.0390007
NM_001106221	Aurkc	aurora kinase C (Aurkc), mRNA	2.63109	0.823427	0.0336292
NM_001039009	Zdhhc21	zinc finger, DHHC-type containing 21 (Zdhhc21), mRNA	2.6746	0.762151	0.00186589
NM_022503	Cox7a2	cytochrome c oxidase subunit VIIa polypeptide 2 (Cox7a2), mRNA	2.67688	0.331063	1.68345e-08
NM_138884	Akr1d1	aldo-keto reductase family 1, member D1 (Akr1d1), mRNA	2.67856	0.693665	0.00618594
NM_022541	Timm8b	translocase of inner mitochondrial membrane 8 homolog b (yeast) (Timm8b), mRNA	2.68514	0.322584	2.40954e-08
NM_001034921	Nars2	asparaginyl-tRNA synthetase 2 (mitochondrial)(putative) (Nars2), mRNA	2.6976	0.48441	0.013318
NM_013048	Ttpa	tocopherol (alpha) transfer protein (Ttpa), mRNA	2.70289	0.539406	0.00931388
NM_001013952	LOC300308	similar to hypothetical protein 4930509O22 (LOC300308), mRNA	2.70351	1.47202	0.0470197
NM_001106930	Efcab1	EF hand calcium binding domain 1 (Efcab1), mRNA	2.71528	1.34196	0.0366551
NM_001191073	Spcs3	signal peptidase complex subunit 3 homolog (S. cerevisiae) (Spcs3), mRNA	2.72892	0.896234	0.0120672
NM_001134756; NM_001134757	Gnpnat1	glucosamine-phosphate N-acetyltransferase 1 (Gnpnat1), transcript variant 2, mRNA; glucosamine-phosphate N-acetyltransferase 1 (Gnpnat1), transcript variant 1, mRNA	2.73676	0.811983	0.00833456
NM_001033709	Alg6	no definition	2.74149	0.504871	0.0161908
NM_001135174	Tomm7	translocase of outer mitochondrial membrane 7 homolog (yeast) (Tomm7), mRNA	2.7546	0.49369	2.92064e-06
NM_022674	H2afz	H2A histone family, member Z (H2afz), mRNA	2.75633	0.235091	2.95583e-10
NM_053389	Gemin2	gem (nuclear organelle) associated protein 2 (Gemin2), mRNA	2.76013	0.520083	0.00346323
NM_001177825	LOC100363289	LRRGT00022-like (LOC100363289), mRNA	2.7985	0.381672	0.000154649
NM_173313	Tmsbl1	thymosin beta-like protein 1 (Tmsbl1), mRNA	2.80518	0.842196	0.0203357
NM_001031643	Trdmt1	tRNA aspartic acid methyltransferase 1 (Trdmt1), mRNA	2.83345	0.944728	0.0214664
NM_001109012	Rp2	retinitis pigmentosa 2 homolog (human) (Rp2), mRNA	2.90814	0.35878	0.0131108
NM_001014107	Mospd1	motile sperm domain containing 1 (Mospd1), mRNA	2.91015	0.991533	0.00311044
NM_001108934	Mblac2	metallo-beta-lactamase domain containing 2 (Mblac2), mRNA	2.94024	0.638936	0.00156038
NM_001107451	Slc2a12	solute carrier family 2 (facilitated glucose transporter), member 12 (Slc2a12), mRNA	2.94633	1.5733	0.0107365
NM_017060	Pla2g16	phospholipase A2, group XVI (Pla2g16), mRNA	2.96052	0.361743	2.40954e-08
NM_001134531	Zfp949	zinc finger protein 949 (Zfp949), mRNA	2.97343	1.50089	0.0286473
NM_001007598	Rpl9	ribosomal protein L9 (Rpl9), mRNA	3.01523	0.641989	1.68345e-08
NM_001099483; NM_001099657	Vom2r36	vomeronasal 2 receptor, 36 (Vom2r36), mRNA; vomeronasal 2 receptor, 34 (Vom2r34), mRNA	3.03895	0.790658	0.000124708
NM_001135020	Sec61g	SEC61, gamma subunit (Sec61g), mRNA	3.0592	1.26315	0.045845
NR_002704	Gas5	no definition	3.06296	0.954973	0.000532789
NM_001047743	Sptssa	serine palmitoyltransferase, small subunit A (Sptssa), mRNA	3.09598	0.503849	2.42226e-06
NM_182955	Zfp191	zinc finger protein 191 (Zfp191), mRNA	3.13187	0.432697	5.55691e-06
NM_001108665	Mrpl50	mitochondrial ribosomal protein L50 (Mrpl50), mRNA	3.13643	0.360966	6.60581e-05
NM_001107519	Nipa1	non imprinted in Prader-Willi/Angelman syndrome 1 (Nipa1), mRNA	3.1366	0.416465	2.42226e-06
NM_053800	Txn1	thioredoxin 1 (Txn1), mRNA	3.15682	0.464482	1.38761e-08
NM_001191909	Alkbh8	alkB, alkylation repair homolog 8 (E. coli) (Alkbh8), mRNA	3.15823	0.675325	0.0111553
NM_001109017	Zfx	zinc finger protein X-linked (Zfx), mRNA	3.17351	0.896029	0.0101528
NM_001105869	Rfc4	replication factor C (activator 1) 4 (Rfc4), mRNA	3.22035	1.02929	0.00429117
NM_001034947	Tdp2	tyrosyl-DNA phosphodiesterase 2 (Tdp2), mRNA	3.22293	0.57495	0.000104939
NM_001107770	Sppl2a	no definition	3.31759	0.506428	0.000570684
NM_001011999	Morf4l1	no definition	3.45375	0.672521	2.95583e-10
NM_001014028	Abhd17b	abhydrolase domain containing 17B (Abhd17b), mRNA	3.49363	0.85208	2.73759e-06
NM_001107289	Lsm5	LSM5 homolog, U6 small nuclear RNA associated (S. cerevisiae) (Lsm5), mRNA	3.53121	0.726962	0.000634307
NM_001134567	Pp2d1	protein phosphatase 2C-like domain containing 1 (Pp2d1), mRNA	4.29403	1.02024	0.00049062
NM_001108548	Rpl22l1	ribosomal protein L22 like 1 (Rpl22l1), mRNA	4.36315	2.04064	0.0161908
Only those genes that decrease the expression of more than 1.5-fold from the baseline value and whose p-value lower 0.05 were selected for analysis.
Only those genes that increase the expression of more than 1.5-fold from the baseline value and whose p-value lower 0.05 were selected for analysis.
