# Supplementary material for: Antistress Action of Melanocortin Derivatives Associated with Correction of Gene Expression Patterns in the Hippocampus of Male Rats Following Acute Stress
Source: Int J Mol Sci. 2021 Sep 17;22(18):10054. doi: 10.3390/ijms221810054 (PMC8469576; doi:10.3390/ijms221810054)
Supplement: Supplementary file 1 [file ijms-22-10054-s001.zip › Supplementary Table S5.xlsx]

## Sheet: Лист4
Table S5. Individual data points for Figure 2f
RefSeq ID	Gene symbol	Description	NRs of STR-V group			NRs of STR-S group			STR-S vs. STR-V
			rat_1	rat_2	rat_3	rat_1	rat_2	rat_3	Ratio	±SE	Padj
NM_001108548	Rpl22l1	ribosomal protein L22 like 1 (Rpl22l1), mRNA	64.5655	71.9368	33.9431	432.942	182.45	99.1752	4.36315	2.04295	0.0161908
NM_001134567	Pp2d1	protein phosphatase 2C-like domain containing 1 (Pp2d1), mRNA	7.48585	8.71962	13.5773	51.366	30.4084	42.5037	4.29403	1.02134	0.00049062
NM_001107289	Lsm5	LSM5 homolog, U6 small nuclear RNA associated (S. cerevisiae) (Lsm5), mRNA	17.7789	15.2593	12.7287	70.2352	44.5265	40.324	3.53121	0.722291	0.000634307
NM_001014028	Abhd17b	abhydrolase domain containing 17B (Abhd17b), mRNA	39.3007	61.0373	30.5488	165.629	106.429	164.565	3.49363	0.864378	2.73759e-06
NM_001011999	Morf4l1	no definition	179.66	238.7	154.441	794.601	470.243	636.465	3.45375	0.681467	2.95583e-10
…
NM_032060	C3ar1	complement component 3a receptor 1 (C3ar1), mRNA	46.7866	22.889	61.0976	19.9174	15.2042	16.3476	0.406201	0.109157	0.030428
NM_001191118	Siah3	siah E3 ubiquitin protein ligase family member 3 (Siah3), mRNA	38.365	35.9684	45.8232	14.676	17.3762	14.1679	0.399407	0.0392654	0.0182991
NM_012551	Egr1	early growth response 1 (Egr1), mRNA	1795.67	2333.59	2451.54	927.734	811.251	775.964	0.397753	0.0425797	2.05178e-09
NM_001135715	Trim67	tripartite motif-containing 67 (Trim67), mRNA	29.9434	32.6986	28.8517	5.24143	14.1182	15.2577	0.393266	0.108905	0.0445127
NM_133555	Csf2rb	colony stimulating factor 2 receptor, beta, low-affinity (granulocyte-macrophage) (Csf2rb), mRNA	42.1079	27.2488	52.6119	11.5312	10.8601	10.8984	0.282248	0.0513775	0.00304602
NRs - normalized reads for each rat, processed using the DESeq2 program
