# Supplementary material for: Antistress Action of Melanocortin Derivatives Associated with Correction of Gene Expression Patterns in the Hippocampus of Male Rats Following Acute Stress
Source: Int J Mol Sci. 2021 Sep 17;22(18):10054. doi: 10.3390/ijms221810054 (PMC8469576; doi:10.3390/ijms221810054)
Supplement: Supplementary file 1 [file ijms-22-10054-s001.zip › Supplementary Table S6.xlsx]

## Sheet: Лист1
Table S6. DEGs in STR-A vs. STR-V groups
RefSeq ID	Gene symbol	Description	Ratio	±SE	Padj
NM_001271222	Sf3b6	no definition	0.48832	0.0500564	4.73623e-05
NM_017086	Egr3	early growth response 3 (Egr3), mRNA	0.521004	0.0449556	2.64634e-08
NM_001009694	LOC314140	ribose-phosphate pyrophosphokinase I -like (LOC314140), mRNA	0.536159	0.0921673	0.0063047
NM_001008384	Rac2	ras-related C3 botulinum toxin substrate 2 (rho family, small GTP binding protein Rac2) (Rac2), mRNA	0.53779	0.0912415	0.0248878
NM_212498	Atat1	alpha tubulin acetyltransferase 1 (Atat1), mRNA	0.542081	0.01486	4.18195e-10
NM_001109147	Klf13	Kruppel-like factor 13 (Klf13), mRNA	0.547001	0.0295577	2.81029e-07
NM_001025029	Tifab	TRAF-interacting protein with forkhead-associated domain, family member B (Tifab), mRNA	0.554246	0.0860165	0.0056176
NM_001270688; NM_001270689; NM_021909	Fxyd5	FXYD domain-containing ion transport regulator 5 (Fxyd5), transcript variant 2, mRNA; FXYD domain-containing ion transport regulator 5 (Fxyd5), transcript variant 3, mRNA; FXYD domain-containing ion transport regulator 5 (Fxyd5), transcript variant 1, mRNA	0.555726	0.0357404	9.19583e-05
NM_001106273	Mesp2	mesoderm posterior basic helix-loop-helix transcription factor 2 (Mesp2), mRNA	0.557771	0.122077	0.0244385
NM_053661	Gng12	guanine nucleotide binding protein (G protein), gamma 12 (Gng12), mRNA	0.558776	0.059825	0.01044
NM_001106645	Ddx58	DEAD (Asp-Glu-Ala-Asp) box polypeptide 58 (Ddx58), mRNA	0.55926	0.132384	0.0312901
NM_001191070	Tbr1	no definition	0.567686	0.0369638	1.23993e-06
NM_032084	Chn2	chimerin 2 (Chn2), mRNA	0.571467	0.138213	0.0390764
NM_031012	Anpep	alanyl (membrane) aminopeptidase (Anpep), mRNA	0.571708	0.121411	0.0330109
NM_017172	Zfp36l1	no definition	0.571962	0.0354309	4.36553e-07
NM_130814	Fgf12	fibroblast growth factor 12 (Fgf12), mRNA	0.572331	0.080175	0.00793333
NM_012551	Egr1	early growth response 1 (Egr1), mRNA	0.5748	0.0794007	2.61986e-05
NM_173114	Parm1	prostate androgen-regulated mucin-like protein 1 (Parm1), mRNA	0.581194	0.0949817	0.00601377
NM_001032285	Prrt1	proline-rich transmembrane protein 1 (Prrt1), mRNA	0.581706	0.0524413	1.56787e-07
NM_139192	Scd1	stearoyl-Coenzyme A desaturase 1 (Scd1), mRNA	0.582503	0.0689261	1.44366e-05
NM_001270838; NM_001270839; NM_001270840; NM_022941	Nr1i3	nuclear receptor subfamily 1, group I, member 3 (Nr1i3), transcript variant 3, mRNA; nuclear receptor subfamily 1, group I, member 3 (Nr1i3), transcript variant 4, mRNA; nuclear receptor subfamily 1, group I, member 3 (Nr1i3), transcript variant 2, mRNA; nuclear receptor subfamily 1, group I, member 3 (Nr1i3), transcript variant 1, mRNA	0.586271	0.0588322	0.00452796
NM_053417	Gab2	GRB2-associated binding protein 2 (Gab2), mRNA	0.58839	0.0621001	0.000983372
NM_001047861	Pkn3	protein kinase N3 (Pkn3), mRNA	0.592603	0.026178	0.00342525
NM_001107506	Tshz3	teashirt zinc finger homeobox 3 (Tshz3), mRNA	0.594086	0.0824508	0.00736953
NM_053391	Hs3st1	heparan sulfate (glucosamine) 3-O-sulfotransferase 1 (Hs3st1), mRNA	0.596366	0.102698	0.00370882
NM_021687	Erbb4	v-erb-b2 avian erythroblastic leukemia viral oncogene 4 (Erbb4), mRNA	0.597581	0.0822735	0.0476237
NM_001077826	Shisa4	shisa family member 4 (Shisa4), mRNA	0.598664	0.0613875	6.33707e-06
NM_133536	Rab3c	RAB3C, member RAS oncogene family (Rab3c), mRNA	0.60054	0.121353	0.0247749
NM_001191112	Ppp2r5c	protein phosphatase 2, regulatory subunit B', gamma (Ppp2r5c), mRNA	0.601374	0.0626523	2.45085e-05
NM_001271232	Mvb12b	multivesicular body subunit 12B (Mvb12b), mRNA	0.602788	0.0266301	4.46756e-08
NM_001033069	Eif4ebp2	eukaryotic translation initiation factor 4E binding protein 2 (Eif4ebp2), mRNA	0.605536	0.075442	0.000293126
NM_001107417	Neto2	neuropilin (NRP) and tolloid (TLL)-like 2 (Neto2), mRNA	0.606415	0.109263	0.041077
NM_001107865	Tcf7l1	transcription factor 7-like 1 (T-cell specific, HMG-box) (Tcf7l1), mRNA	0.606628	0.0535073	0.00222622
NM_012507	Atp1b2	ATPase, Na+/K+ transporting, beta 2 polypeptide (Atp1b2), mRNA	0.608433	0.0247716	5.3236e-09
NM_022302	Necab1	N-terminal EF-hand calcium binding protein 1 (Necab1), mRNA	0.611753	0.102817	0.0334727
NM_130429	Lef1	lymphoid enhancer binding factor 1 (Lef1), mRNA	0.612078	0.0184106	0.00748238
NM_019365	Rassf5	Ras association (RalGDS/AF-6) domain family member 5 (Rassf5), mRNA	0.612431	0.0657731	0.00273599
NM_031018	Atf2	activating transcription factor 2 (Atf2), mRNA	0.614208	0.0867128	0.00411328
NM_001107251	Fezf2	Fez family zinc finger 2 (Fezf2), mRNA	0.616101	0.0512084	3.51547e-05
NM_001108115	Atf7	activating transcription factor 7 (Atf7), mRNA	0.616907	0.123599	0.0390764
NM_001107407	Cdh5	cadherin 5 (Cdh5), mRNA	0.617224	0.0975278	0.0114043
NM_001013218	Reep6	receptor accessory protein 6 (Reep6), mRNA	0.618834	0.0328939	0.000125438
NM_001007724	Dcakd	dephospho-CoA kinase domain containing (Dcakd), mRNA	0.619237	0.0611293	3.38583e-05
NM_001012076	Phyhipl	phytanoyl-CoA 2-hydroxylase interacting protein-like (Phyhipl), mRNA	0.620589	0.0919572	0.00092954
NM_031606	Pten	phosphatase and tensin homolog (Pten), mRNA	0.621613	0.0573988	0.00452796
NM_001134841	Car6	carbonic anhydrase 6 (Car6), mRNA	0.622441	0.0684506	0.000558682
NM_199392	Tox2	TOX high mobility group box family member 2 (Tox2), mRNA	0.624631	0.0373736	0.000174682
NM_001011986	Sf3a2	splicing factor 3a, subunit 2 (Sf3a2), mRNA	0.626274	0.0530586	3.51547e-05
NM_001037219	Foxk1	forkhead box K1 (Foxk1), mRNA	0.62788	0.0732127	0.000850753
NM_001108393	Zmiz1	zinc finger, MIZ-type containing 1 (Zmiz1), mRNA	0.628582	0.0339311	4.36553e-07
NM_017343	Myl12b	myosin, light chain 12B, regulatory (Myl12b), mRNA	0.629174	0.0252409	9.64185e-08
NM_053385	Prelp	proline/arginine-rich end leucine-rich repeat protein (Prelp), mRNA	0.629672	0.141879	0.0167224
NM_001112716; NM_181373	Grik3	no definition; glutamate receptor, ionotropic, kainate 3 (Grik3), transcript variant 2, mRNA	0.630632	0.0822165	0.00601377
NM_012760	Plagl1	pleiomorphic adenoma gene-like 1 (Plagl1), mRNA	0.633293	0.0649675	0.00488499
NM_130417	Hey2	hes-related family bHLH transcription factor with YRPW motif 2 (Hey2), mRNA	0.633857	0.057738	0.02001
NM_001047094	Spred2	sprouty-related, EVH1 domain containing 2 (Spred2), mRNA	0.634078	0.0632623	0.000782522
NM_001107471	Cnot3	CCR4-NOT transcription complex, subunit 3 (Cnot3), mRNA	0.635161	0.016907	1.6602e-06
NM_031655	Lxn	latexin (Lxn), mRNA	0.636098	0.102886	0.00851181
NM_001109425	Zfp703	zinc finger protein 703 (Zfp703), mRNA	0.639219	0.0414507	3.51547e-05
NM_001107978	Utp11l	UTP11-like, U3 small nucleolar ribonucleoprotein, (yeast) (Utp11l), mRNA	0.640833	0.0462152	0.0227988
NM_001107045	Sp2	Sp2 transcription factor (Sp2), mRNA	0.641649	0.0188214	0.000182618
NM_001013167	Wasf2	no definition	0.641859	0.117787	0.019748
NM_001100684	Sh3bp2	SH3-domain binding protein 2 (Sh3bp2), mRNA	0.6419	0.0917363	0.0213994
NM_001034131	Foxp1	forkhead box P1 (Foxp1), mRNA	0.64307	0.0456253	0.000654555
NM_001134413	Gltp	glycolipid transfer protein (Gltp), mRNA	0.643359	0.0617999	0.000362928
NM_001009664	Zfp414	zinc finger protein 414 (Zfp414), mRNA	0.644234	0.0493761	0.00109231
NM_001134498	Rbfox3	RNA binding protein, fox-1 homolog (C. elegans) 3 (Rbfox3), mRNA	0.64706	0.0361091	4.06348e-06
NM_001047115	Crtc1	CREB regulated transcription coactivator 1 (Crtc1), mRNA	0.647608	0.0515074	3.17242e-05
NM_001024798	Atp8b2	Atpase, class I, type 8B, member 2 (Atp8b2), mRNA	0.647626	0.0323801	4.01409e-06
NM_001191825	Wipf2	WAS/WASL interacting protein family, member 2 (Wipf2), mRNA	0.648611	0.0765789	0.0011732
NM_001012144	Tfg	Trk-fused gene (Tfg), mRNA	0.64979	0.0827629	0.00425882
NM_001024795	Rnf44	ring finger protein 44 (Rnf44), mRNA	0.651044	0.041057	3.70336e-05
NM_012512	B2m	beta-2 microglobulin (B2m), mRNA	0.65219	0.0968849	0.00319665
NM_001106465	Ntng1	netrin G1 (Ntng1), mRNA	0.653571	0.0416853	0.00246394
NM_001191577	Midn	midnolin (Midn), mRNA	0.653612	0.0197664	2.61986e-05
NM_001107415	Sall1	spalt-like transcription factor 1 (Sall1), mRNA	0.653943	0.0730518	0.00268454
NM_001108788	Foxp4	forkhead box P4 (Foxp4), mRNA	0.654251	0.0374548	3.38583e-05
NM_024355	Axin2	axin 2 (Axin2), mRNA	0.654444	0.0128735	0.000171997
NM_001037363	Lrrn1	leucine rich repeat neuronal 1 (Lrrn1), mRNA	0.655266	0.126188	0.0246628
NM_024354	Chrna4	cholinergic receptor, nicotinic, alpha 4 (neuronal) (Chrna4), mRNA	0.65549	0.0837221	0.0129632
NM_001106568	Ciz1	CDKN1A interacting zinc finger protein 1 (Ciz1), mRNA	0.655772	0.0391067	0.000113837
NM_053337	Pias2	protein inhibitor of activated STAT, 2 (Pias2), mRNA	0.655775	0.0895218	0.01044
NM_001191612	Zfp362	zinc finger protein 362 (Zfp362), mRNA	0.656003	0.0428069	0.00173498
NM_001025129	Fam107a	family with sequence similarity 107, member A (Fam107a), mRNA	0.656163	0.103587	0.0044666
NM_001025676	Rbm22	RNA binding motif protein 22 (Rbm22), mRNA	0.657588	0.042434	0.000471931
NM_001109038	Fam222b	family with sequence similarity 222, member B (Fam222b), mRNA	0.658713	0.0188279	2.60045e-05
NM_001037775	Chst12	carbohydrate (chondroitin 4) sulfotransferase 12 (Chst12), mRNA	0.65952	0.0325662	0.000919821
NM_001107524	Rgma	repulsive guidance molecule family member A (Rgma), mRNA	0.659669	0.0365193	2.77744e-05
NM_022692	Rab5a	RAB5A, member RAS oncogene family (Rab5a), mRNA	0.659691	0.0650127	0.0449258
NM_019264	Prkar2a	protein kinase, cAMP dependent regulatory, type II alpha (Prkar2a), mRNA	0.660196	0.114116	0.0497073
NM_001108303	Sdk2	sidekick cell adhesion molecule 2 (Sdk2), mRNA	0.660523	0.0439966	0.000593134
NM_001109013	Praf2	PRA1 domain family, member 2 (Praf2), mRNA	0.66102	0.0334065	3.51547e-05
NM_001271040	Snrpc	small nuclear ribonucleoprotein polypeptide C (Snrpc), mRNA	0.66106	0.096164	0.00691164
NM_030989	Tp53	tumor protein p53 (Tp53), mRNA	0.662866	0.0290332	0.00059257
NM_138975	Wbp2	WW domain binding protein 2 (Wbp2), mRNA	0.663107	0.0154815	1.01811e-06
NM_001106540	Pigt	phosphatidylinositol glycan anchor biosynthesis, class T (Pigt), mRNA	0.663991	0.0195733	4.01409e-06
NM_001100577	Apbb1ip	amyloid beta (A4) precursor protein-binding, family B, member 1 interacting protein (Apbb1ip), mRNA	0.664089	0.104709	0.0328814
NM_001109603	Mansc1	MANSC domain containing 1 (Mansc1), mRNA	0.664737	0.0578355	0.020989
NM_001143750	Nrarp	Notch-regulated ankyrin repeat protein (Nrarp), mRNA	0.66491	0.0419385	0.00057042
NM_001108373	Mapk1ip1l	mitogen-activated protein kinase 1 interacting protein 1-like (Mapk1ip1l), mRNA	0.664932	0.0883949	0.0273038
NM_001009679	Psph	phosphoserine phosphatase (Psph), mRNA	0.665338	0.0551388	0.0219058
NM_001008317	Erp44	endoplasmic reticulum protein 44 (Erp44), mRNA	0.666045	0.0818044	0.0401867
NM_021679	Nxph3	neurexophilin 3 (Nxph3), mRNA	0.666119	0.143554	0.0424611
NM_001007149; NM_001007150; NM_134466	Stau2	staufen double-stranded RNA binding protein 2 (Stau2), transcript variant LL, mRNA; staufen double-stranded RNA binding protein 2 (Stau2), transcript variant SS, mRNA; staufen double-stranded RNA binding protein 2 (Stau2), transcript variant LS, mRNA	0.666284	0.0645461	0.000819711
NM_001107494	B9d2	B9 protein domain 2 (B9d2), mRNA	1.50068	0.156499	0.0255315
NM_001108332	Wbscr16	Williams-Beuren syndrome chromosome region 16 (Wbscr16), mRNA	1.50088	0.153468	0.0194517
NM_017293	Uhmk1	U2AF homology motif (UHM) kinase 1 (Uhmk1), mRNA	1.50188	0.183008	0.00535306
NM_001004220	Etfb	electron-transfer-flavoprotein, beta polypeptide (Etfb), mRNA	1.50249	0.164767	0.00256049
NM_001173511	Ccdc132	coiled-coil domain containing 132 (Ccdc132), mRNA	1.50254	0.158497	0.0469564
NM_001114939	RGD1563348	no definition	1.50284	0.275274	0.0385354
NM_022265	Pdcd4	programmed cell death 4 (Pdcd4), mRNA	1.50308	0.0759694	0.00184945
NM_001029900	Mrpl12	mitochondrial ribosomal protein L12 (Mrpl12), mRNA	1.50352	0.17003	0.00339113
NM_001012192	Tssc1	tumor suppressing subtransferable candidate 1 (Tssc1), mRNA	1.50619	0.12506	0.00309763
NM_022598	Cnbp	CCHC-type zinc finger, nucleic acid binding protein (Cnbp), mRNA	1.508	0.0544244	0.000221849
NM_019149	Matr3	matrin 3 (Matr3), mRNA	1.50838	0.12568	0.000340995
NM_001108799	Eef1b2	eukaryotic translation elongation factor 1 beta 2 (Eef1b2), mRNA	1.50876	0.152306	0.000950429
NM_001106585	Lsm8	LSM8 homolog, U6 small nuclear RNA associated (Lsm8), mRNA	1.50956	0.185739	0.0299533
NM_001025758	Proca1	protein interacting with cyclin A1 (Proca1), mRNA	1.50996	0.0992843	0.0357604
NM_001108129	RGD1309188	similar to hypothetical protein BC011833 (RGD1309188), mRNA	1.51013	0.0981475	0.000323855
NM_031032	Gmfb	glia maturation factor, beta (Gmfb), mRNA	1.51188	0.0596292	0.00377877
NM_001106646	Ndufb6	NADH dehydrogenase (ubiquinone) 1 beta subcomplex, 6 (Ndufb6), mRNA	1.51274	0.242817	0.0113634
NM_001108695	Thap3	THAP domain containing, apoptosis associated protein 3 (Thap3), mRNA	1.51299	0.17469	0.0124002
NM_173120	Vimp	VCP-interacting membrane protein (Vimp), mRNA	1.51465	0.162785	0.00815519
NM_001008335	Eif4a2	eukaryotic translation initiation factor 4A2 (Eif4a2), mRNA	1.51586	0.0819126	6.226e-05
NM_001012739; NM_001160231; NM_001160232	Fau	Finkel-Biskis-Reilly murine sarcoma virus (FBR-MuSV) ubiquitously expressed (Fau), transcript variant 1, mRNA; Finkel-Biskis-Reilly murine sarcoma virus (FBR-MuSV) ubiquitously expressed (Fau), transcript variant 2, mRNA; Finkel-Biskis-Reilly murine sarcoma virus (FBR-MuSV) ubiquitously expressed (Fau), transcript variant 3, mRNA	1.51591	0.211752	0.00222641
NM_017202	Cox4i1	cytochrome c oxidase subunit IV isoform 1 (Cox4i1), mRNA	1.51625	0.210162	0.00202363
NM_001108680	Adprhl2	ADP-ribosylhydrolase like 2 (Adprhl2), mRNA	1.51792	0.213601	0.00812601
NM_001106701	Pin1	peptidylprolyl cis/trans isomerase, NIMA-interacting 1 (Pin1), mRNA	1.51807	0.190195	0.00183818
NM_001029898	Mrpl19	mitochondrial ribosomal protein L19 (Mrpl19), mRNA	1.51865	0.0989242	0.0425964
NM_001108387	Sucla2	succinate-CoA ligase, ADP-forming, beta subunit (Sucla2), mRNA	1.51957	0.106507	0.004206
NM_001030029	Commd7	COMM domain containing 7 (Commd7), mRNA	1.52021	0.161117	0.0129632
NM_053291	Pgk1	phosphoglycerate kinase 1 (Pgk1), mRNA	1.52047	0.0719749	4.50955e-06
NM_053957	Apbb3	amyloid beta (A4) precursor protein-binding, family B, member 3 (Apbb3), mRNA	1.52106	0.097357	0.00149663
NM_001106929	Copg2	coatomer protein complex, subunit gamma 2 (Copg2), mRNA	1.52116	0.164247	0.00470214
NM_001106227	Tmem160	transmembrane protein 160 (Tmem160), mRNA	1.52232	0.217094	0.00669036
NM_001100782	Nudt16l1	nudix (nucleoside diphosphate linked moiety X)-type motif 16-like 1 (Nudt16l1), mRNA	1.52281	0.166423	0.00120069
NM_017248	Hnrnpa1	no definition	1.52455	0.101051	0.000174076
NM_001100534	Rpl7	ribosomal protein L7 (Rpl7), mRNA	1.52594	0.209906	0.00243528
NM_001004238	Rab21	RAB21, member RAS oncogene family (Rab21), mRNA	1.52605	0.0802353	0.00062278
NM_001106039	Mdp1	magnesium-dependent phosphatase 1 (Mdp1), mRNA	1.5264	0.136339	0.0296337
NM_080783	Gale	UDP-galactose-4-epimerase (Gale), mRNA	1.53081	0.117882	0.0273218
NM_001108639	Sumf1	sulfatase modifying factor 1 (Sumf1), mRNA	1.53119	0.165017	0.011693
NM_175761	Hsp90aa1	heat shock protein 90, alpha (cytosolic), class A member 1 (Hsp90aa1), mRNA	1.53143	0.193685	0.000811677
NM_001191799	Trank1	tetratricopeptide repeat and ankyrin repeat containing 1 (Trank1), mRNA	1.53383	0.243294	0.00570761
NM_001031639	Psmd2	proteasome (prosome, macropain) 26S subunit, non-ATPase, 2 (Psmd2), mRNA	1.53544	0.13824	9.97275e-05
NM_001108782	Elp6	elongator acetyltransferase complex subunit 6 (Elp6), mRNA	1.53577	0.223521	0.0454696
NM_001025410	Chmp5	charged multivesicular body protein 5 (Chmp5), mRNA	1.53744	0.0971284	0.00150432
NM_031355	Vdac3	voltage-dependent anion channel 3 (Vdac3), mRNA	1.53751	0.117949	0.00043744
NM_001014201	Cd320	CD320 molecule (Cd320), mRNA	1.541	0.163092	0.00747755
NM_001011979	Tardbp	TAR DNA binding protein (Tardbp), mRNA	1.54224	0.095959	0.00319665
NM_001271439	Phf20l1	PHD finger protein 20-like 1 (Phf20l1), mRNA	1.54306	0.214231	0.0481012
NM_001107955	Hint2	histidine triad nucleotide binding protein 2 (Hint2), mRNA	1.54314	0.222563	0.00882706
NM_001127526	Atraid	all-trans retinoic acid-induced differentiation factor (Atraid), mRNA	1.54424	0.13774	0.0164095
NM_001108205	Rsph9	radial spoke head 9 homolog (Chlamydomonas) (Rsph9), mRNA	1.54767	0.179343	0.0258012
NM_001024872	Nkap	NFKB activating protein (Nkap), mRNA	1.55171	0.2503	0.0390764
NM_001106289	Tmem9b	TMEM9 domain family, member B (Tmem9b), mRNA	1.55197	0.117453	0.00157573
NM_134345	Cox8a	cytochrome c oxidase subunit VIIIa (Cox8a), mRNA	1.55213	0.194532	0.000628372
NM_001011711	Fam89a	family with sequence similarity 89, member A (Fam89a), mRNA	1.55231	0.0933544	0.0497456
NM_001106462	Lamtor5	late endosomal/lysosomal adaptor, MAPK and MTOR activator 5 (Lamtor5), mRNA	1.55344	0.239723	0.0194535
NM_001105950	Slc35f5	solute carrier family 35, member F5 (Slc35f5), mRNA	1.55429	0.165953	0.0345678
NM_001113747	Setd4	SET domain containing 4 (Setd4), mRNA	1.55448	0.152111	0.040489
NM_001270762; NM_001270763; NM_139105	Rnh1	ribonuclease/angiogenin inhibitor 1 (Rnh1), transcript variant 1, mRNA; ribonuclease/angiogenin inhibitor 1 (Rnh1), transcript variant 3, mRNA; ribonuclease/angiogenin inhibitor 1 (Rnh1), transcript variant 2, mRNA	1.55473	0.234435	0.00490986
NM_001047907	Srsf3	serine/arginine-rich splicing factor 3 (Srsf3), mRNA	1.55518	0.103568	0.000444948
NM_001107565	Oraov1	oral cancer overexpressed 1 (Oraov1), mRNA	1.55555	0.232172	0.0257704
NM_213557	Rps18	ribosomal protein S18 (Rps18), mRNA	1.55558	0.236029	0.00190317
NM_031984	Calb1	calbindin 1 (Calb1), mRNA	1.5579	0.0785316	0.00435894
NM_001277243; NM_001277244	Rps5	ribosomal protein S5 (Rps5), transcript variant 1, mRNA; no definition	1.55868	0.191058	0.000606585
NM_001013138	Tspan17	tetraspanin 17 (Tspan17), mRNA	1.55997	0.157379	0.000301099
NM_001106179	Tmem208	transmembrane protein 208 (Tmem208), mRNA	1.56164	0.283863	0.0269238
NM_001107707	Slc22a15	solute carrier family 22, member 15 (Slc22a15), mRNA	1.56503	0.0954045	0.0194535
NM_001025064	LOC502894	hypothetical protein LOC502894 (LOC502894), mRNA	1.56819	0.093179	0.000654555
NM_001115039	Ap3s2	adaptor-related protein complex 3, sigma 2 subunit (Ap3s2), mRNA	1.5686	0.141353	0.00109741
NM_198770	Zmynd19	zinc finger, MYND-type containing 19 (Zmynd19), mRNA	1.56926	0.173399	0.00520294
NM_001100750	Suclg2	succinate-CoA ligase, GDP-forming, beta subunit (Suclg2), mRNA	1.57093	0.0850898	0.0013353
NM_001009180	Capza2	capping protein (actin filament) muscle Z-line, alpha 2 (Capza2), mRNA	1.57174	0.144427	0.000333709
NM_001108268	Tsr3	TSR3, 20S rRNA accumulation (Tsr3), mRNA	1.57459	0.260263	0.0253201
NM_001013227	Cops8	COP9 signalosome subunit 8 (Cops8), mRNA	1.57578	0.123109	8.29267e-05
NM_031066	Fez1	fasciculation and elongation protein zeta 1 (zygin I) (Fez1), mRNA	1.57583	0.0909569	2.33762e-06
NM_001033706	Aldh16a1	aldehyde dehydrogenase 16 family, member A1 (Aldh16a1), mRNA	1.57647	0.290144	0.0273218
NM_001191714	Vav3	vav 3 guanine nucleotide exchange factor (Vav3), mRNA	1.57679	0.163322	0.0434815
NM_001030024	Slc19a2	solute carrier family 19 (thiamine transporter), member 2 (Slc19a2), mRNA	1.58408	0.161807	0.0331032
NM_001135871	Ppa2	pyrophosphatase (inorganic) 2 (Ppa2), mRNA	1.58641	0.157585	0.00880101
NM_212514	Tomm22	translocase of outer mitochondrial membrane 22 homolog (yeast) (Tomm22), mRNA	1.5874	0.20945	0.00131528
NM_001108781	Gmppb	GDP-mannose pyrophosphorylase B (Gmppb), mRNA	1.58815	0.131613	0.0107118
NM_053660	Gng10	guanine nucleotide binding protein (G protein), gamma 10 (Gng10), mRNA	1.59004	0.115864	0.000174076
NM_001173339	Sh3bgrl	SH3 domain binding glutamate-rich protein like (Sh3bgrl), mRNA	1.5908	0.274801	0.00758805
NM_001170435	Anapc15	anaphase promoting complex subunit 15 (Anapc15), mRNA	1.59107	0.148548	0.0200377
NM_199389	Snap47	synaptosomal-associated protein, 47 (Snap47), mRNA	1.5933	0.204061	0.000809509
NM_001010961	Tmem17	transmembrane protein 17 (Tmem17), mRNA	1.59362	0.233137	0.0331032
NM_001126280	Tmem179	transmembrane protein 179 (Tmem179), mRNA	1.59424	0.0957242	8.39023e-06
NM_001277194	Cyc1	no definition	1.59493	0.172292	9.97275e-05
NM_053512	Prdx4	peroxiredoxin 4 (Prdx4), mRNA	1.59592	0.178526	0.0180368
NM_001137564	Mt2A	metallothionein 2A (Mt2A), mRNA	1.59632	0.281938	0.00541873
NM_001109552	Srsf1	serine/arginine-rich splicing factor 1 (Srsf1), mRNA	1.59884	0.0476372	3.72961e-05
NM_031145	Cib1	calcium and integrin binding 1 (calmyrin) (Cib1), mRNA	1.60012	0.194419	0.00977294
NM_001008352	Pmvk	phosphomevalonate kinase (Pmvk), mRNA	1.60034	0.160477	0.0022118
NM_080906	Ddit4	DNA-damage-inducible transcript 4 (Ddit4), mRNA	1.60309	0.214007	0.000756639
NM_001037094	Ctu2	cytosolic thiouridylase subunit 2 homolog (S. pombe) (Ctu2), mRNA	1.60422	0.132954	0.0310774
NM_001077592	Rpl38	ribosomal protein L38 (Rpl38), mRNA	1.60451	0.223129	0.000624125
NM_001108072	Plekhj1	no definition	1.60589	0.354195	0.0276125
NM_012804	Abcd3	ATP-binding cassette, subfamily D (ALD), member 3 (Abcd3), mRNA	1.60709	0.107432	0.000269382
NM_001106076	Cope	no definition	1.60759	0.238403	0.00241374
NM_001106072	Mpv17l2	MPV17 mitochondrial membrane protein-like 2 (Mpv17l2), mRNA	1.60966	0.20854	0.0016982
NM_134358	Snrpb	small nuclear ribonucleoprotein polypeptides B and B1 (Snrpb), mRNA	1.61357	0.170458	0.000534144
NM_001008302	Sft2d1	SFT2 domain containing 1 (Sft2d1), mRNA	1.61775	0.220544	0.00610104
NM_001108505	Bccip	BRCA2 and CDKN1A interacting protein (Bccip), mRNA	1.61892	0.134876	0.0199697
NM_022922	Tpi1	triosephosphate isomerase 1 (Tpi1), mRNA	1.62136	0.0829445	1.56787e-07
NM_001108659	Dctn3	dynactin 3 (Dctn3), mRNA	1.62462	0.197641	0.00035039
NM_001003709	Ufc1	ubiquitin-fold modifier conjugating enzyme 1 (Ufc1), mRNA	1.6278	0.105505	0.000408544
NM_053438	Rnf103	ring finger protein 103 (Rnf103), mRNA	1.62891	0.209153	0.0215959
NM_001106442	Ssr2	signal sequence receptor, beta (Ssr2), mRNA	1.6295	0.197068	0.000560486
NM_001040019; NM_012489	Acaa1b	no definition; no definition	1.631	0.208833	0.0010792
NM_001106654	Sec61b	Sec61 beta subunit (Sec61b), mRNA	1.63226	0.272998	0.0121379
NM_001134705	Cox7c	cytochrome c oxidase, subunit VIIc (Cox7c), mRNA	1.63247	0.315843	0.00482364
NM_133417	Syf2	SYF2 pre-mRNA-splicing factor (Syf2), mRNA	1.6346	0.11036	4.00673e-05
NM_001024345	Tpm2	tropomyosin 2, beta (Tpm2), mRNA	1.64352	0.438033	0.0479285
NM_001037973	Dusp9	dual specificity phosphatase 9 (Dusp9), mRNA	1.64524	0.124105	0.0363333
NM_001115035	Eif3i	no definition	1.64674	0.0994203	0.000111642
NM_001108557	S100a16	S100 calcium binding protein A16 (S100a16), mRNA	1.64969	0.266904	0.000809509
NM_001077643	Mpc2	mitochondrial pyruvate carrier 2 (Mpc2), mRNA	1.65007	0.285144	0.0126432
NM_001004249	Tmed3	transmembrane emp24 protein transport domain containing 3 (Tmed3), mRNA	1.65029	0.214287	0.00604543
NM_203335	Vkorc1	vitamin K epoxide reductase complex, subunit 1 (Vkorc1), mRNA	1.65056	0.333568	0.0410224
NM_022407	Aldh1a1	aldehyde dehydrogenase 1 family, member A1 (Aldh1a1), mRNA	1.65143	0.23244	0.015399
NM_001024304	Gstm4	glutathione S-transferase mu 4 (Gstm4), mRNA	1.65185	0.235793	0.0101823
NM_001005547	Tspan3	tetraspanin 3 (Tspan3), mRNA	1.65263	0.174519	1.48176e-05
NM_199373	Wrb	tryptophan rich basic protein (Wrb), mRNA	1.65857	0.117548	1.05299e-05
NM_001013197	Stk19	serine/threonine kinase 19 (Stk19), mRNA	1.65861	0.216341	0.00655336
NM_001191892	Micu3	mitochondrial calcium uptake family, member 3 (Micu3), mRNA	1.65957	0.210922	0.00877747
NM_001006995	Acat2	acetyl-CoA acetyltransferase 2 (Acat2), mRNA	1.66222	0.118049	0.000680006
NM_001008325	Tmem218	transmembrane protein 218 (Tmem218), mRNA	1.6649	0.0841861	0.00319665
NM_013058	Id3	inhibitor of DNA binding 3 (Id3), mRNA	1.67072	0.29496	0.00167567
NM_001108624	Ndufb2	NADH dehydrogenase (ubiquinone) 1 beta subcomplex, 2 (Ndufb2), mRNA	1.6719	0.315868	0.00268454
NM_001191607	S100a13	S100 calcium binding protein A13 (S100a13), mRNA	1.67192	0.295056	0.00507198
NM_020078	Adam1a	no definition	1.67261	0.205511	0.0357518
NM_001025689	Psmd14	proteasome (prosome, macropain) 26S subunit, non-ATPase, 14 (Psmd14), mRNA	1.67428	0.190372	0.0012542
NM_001008356	Slc39a3	solute carrier family 39 (zinc transporter), member 3 (Slc39a3), mRNA	1.67611	0.223824	0.000723277
NM_001277249; NM_001277250; NM_001277251; NM_001277252; NM_001277253; NM_057143	Park7	no definition; no definition; no definition; parkinson protein 7 (Park7), transcript variant 4, mRNA; parkinson protein 7 (Park7), transcript variant 6, mRNA; no definition	1.67862	0.265131	0.000299394
NM_013156	Ctsl	cathepsin L (Ctsl), mRNA	1.67977	0.13234	0.000174076
NM_001011950	Dap3	death associated protein 3 (Dap3), mRNA	1.68246	0.0807109	9.97275e-05
NM_001035232; NM_017299	Slc19a1	solute carrier family 19 (folate transporter), member 1 (Slc19a1), transcript variant 2, mRNA; solute carrier family 19 (folate transporter), member 1 (Slc19a1), transcript variant 1, mRNA	1.68386	0.26657	0.0080249
NM_199401	Cyp20a1	cytochrome P450, family 20, subfamily a, polypeptide 1 (Cyp20a1), mRNA	1.6842	0.119694	0.0186487
NM_001169127	Tspan14	tetraspanin 14 (Tspan14), mRNA	1.68772	0.134559	0.000251387
NM_001031660	Msrb2	methionine sulfoxide reductase B2 (Msrb2), mRNA	1.68788	0.233059	0.00749453
NM_001135039	Utp18	UTP18 small subunit (SSU) processome component homolog (yeast) (Utp18), mRNA	1.68925	0.145588	0.0139754
NM_001014122	Mif4gd	MIF4G domain containing (Mif4gd), mRNA	1.69199	0.213204	0.0247622
NM_001127447	Fam173a	family with sequence similarity 173, member A (Fam173a), mRNA	1.69295	0.249065	0.00109231
NM_017282	Psma5	proteasome (prosome, macropain) subunit, alpha type 5 (Psma5), mRNA	1.69448	0.141451	0.00134995
NM_001106925	Dtymk	deoxythymidylate kinase (thymidylate kinase) (Dtymk), mRNA	1.69481	0.115306	0.00520294
NM_001109399	Snrpd2	small nuclear ribonucleoprotein D2 polypeptide (Snrpd2), mRNA	1.69789	0.303854	0.00105844
NM_001107603	Fbxl15	F-box and leucine-rich repeat protein 15 (Fbxl15), mRNA	1.69991	0.237042	0.000654555
NM_001115046	LOC687565	no definition	1.70113	0.172873	0.0103834
NM_199385	Dld	dihydrolipoamide dehydrogenase (Dld), mRNA	1.7024	0.0730007	0.000163629
NM_001007667	Sat1	spermidine/spermine N1-acetyl transferase 1 (Sat1), mRNA	1.70272	0.0868514	3.51547e-05
NM_001100136	Pam16	presequence translocase-associated motor 16 homolog (S. cerevisiae) (Pam16), mRNA	1.70483	0.345091	0.00537863
NM_001134860	Exosc4	exosome component 4 (Exosc4), mRNA	1.70564	0.279298	0.00520294
NM_001008318	Ndufaf7	NADH dehydrogenase (ubiquinone) complex I, assembly factor 7 (Ndufaf7), mRNA	1.70734	0.111148	0.00485214
NM_001108259	Htatsf1	HIV-1 Tat specific factor 1 (Htatsf1), mRNA	1.71563	0.180459	0.00167927
NM_001105924	Zbed5	zinc finger, BED-type containing 5 (Zbed5), mRNA	1.71634	0.264312	0.00084245
NM_001029897	Strn3	striatin, calmodulin binding protein 3 (Strn3), mRNA	1.723	0.184804	0.00111211
NM_001009632	G0s2	G0/G1switch 2 (G0s2), mRNA	1.72778	0.185777	0.0313938
NM_019368	Bet1l	Bet1 golgi vesicular membrane trafficking protein-like (Bet1l), mRNA	1.72821	0.246046	0.000877744
NM_001106848	Rnf7	ring finger protein 7 (Rnf7), mRNA	1.73293	0.215507	0.000819711
NM_001007753	Cyb561d2	cytochrome b561 family, member D2 (Cyb561d2), mRNA	1.73593	0.236111	0.00208074
NM_001013929	Atp6v1h	ATPase, H+ transporting, lysosomal V1 subunit H (Atp6v1h), mRNA	1.73616	0.195771	3.44733e-05
NM_001107924	Slc35a1	solute carrier family 35 (CMP-sialic acid transporter), member A1 (Slc35a1), mRNA	1.73716	0.203564	0.0265656
NM_053563	Ddx39a	no definition	1.73721	0.189204	0.0113116
NM_145783	Cox5a	cytochrome c oxidase, subunit Va (Cox5a), mRNA	1.73947	0.158278	7.71509e-07
NM_031147	Cirbp	cold inducible RNA binding protein (Cirbp), mRNA	1.74121	0.158405	2.55998e-05
NM_207589	Selk	selenoprotein K (Selk), mRNA	1.74228	0.238662	0.000505972
NM_001170549	Tmem256	transmembrane protein 256 (Tmem256), mRNA	1.74247	0.356215	0.0313938
NM_001277222	LOC100911483	NADH dehydrogenase [ubiquinone] 1 alpha subcomplex subunit 13-like (LOC100911483), mRNA	1.74568	0.235992	3.16467e-05
NM_001106699	B3galt6	UDP-Gal:betaGal beta 1,3-galactosyltransferase, polypeptide 6 (B3galt6), mRNA	1.75357	0.122456	0.0494234
NM_012875	Rpl39	ribosomal protein L39 (Rpl39), mRNA	1.75568	0.351047	0.00293846
NM_001037767	Arpc5l	actin related protein 2/3 complex, subunit 5-like (Arpc5l), mRNA	1.75737	0.132325	1.42696e-05
NM_031587	Pxmp2	peroxisomal membrane protein 2 (Pxmp2), mRNA	1.75741	0.326309	0.0354964
NM_001079889	Sephs2	selenophosphate synthetase 2 (Sephs2), mRNA	1.75848	0.158558	1.50432e-05
NM_001013432	Tmed1	transmembrane emp24 protein transport domain containing 1 (Tmed1), mRNA	1.7623	0.169049	0.00161023
NM_138919	Unc50	unc-50 homolog (C. elegans) (Unc50), mRNA	1.76539	0.259961	0.00518895
NM_022706	Gabarapl2	GABA(A) receptor-associated protein like 2 (Gabarapl2), mRNA	1.77229	0.112619	2.64602e-08
NM_019905	Anxa2	annexin A2 (Anxa2), mRNA	1.77543	0.352004	0.0153141
NM_001037768	Nagk	N-acetylglucosamine kinase (Nagk), mRNA	1.78264	0.265837	0.0122641
NM_001007633; NM_001162413	Mocs2	molybdenum cofactor synthesis 2 (Mocs2), transcript variant 2, mRNA; molybdenum cofactor synthesis 2 (Mocs2), transcript variant 1, mRNA	1.78316	0.0627346	0.000136916
NM_001113783	Golt1b	golgi transport 1B (Golt1b), mRNA	1.78412	0.195189	0.0357136
NM_001025682	Cdr2	cerebellar degeneration-related protein 2 (Cdr2), mRNA	1.78423	0.408884	0.0183509
NM_001014089	Tbcel	tubulin folding cofactor E-like (Tbcel), mRNA	1.78781	0.238175	0.00592341
NM_012612	Nppa	natriuretic peptide A (Nppa), mRNA	1.78792	0.392935	0.0343886
NM_198737	Arl6ip1	ADP-ribosylation factor-like 6 interacting protein 1 (Arl6ip1), mRNA	1.78917	0.107882	5.3236e-09
NM_012876	Rps29	ribosomal protein S29 (Rps29), mRNA	1.78935	0.228449	4.50955e-06
NM_001106153	Ndufa2	NADH dehydrogenase (ubiquinone) 1 alpha subcomplex, 2 (Ndufa2), mRNA	1.79351	0.337924	0.00232813
NM_031106	Rpl37	ribosomal protein L37 (Rpl37), mRNA	1.79721	0.238771	4.06348e-06
NM_001109197	Tmem141	transmembrane protein 141 (Tmem141), mRNA	1.79725	0.251122	0.0129473
NM_012862	Mgp	matrix Gla protein (Mgp), mRNA	1.80031	0.638456	0.0423249
NM_001008313	Cbx3	chromobox homolog 3 (Cbx3), mRNA	1.80147	0.175922	3.31415e-06
NM_134351	Mat2a	methionine adenosyltransferase II, alpha (Mat2a), mRNA	1.80723	0.264466	0.000201301
NM_001025283	Fam118b	family with sequence similarity 118, member B (Fam118b), mRNA	1.80801	0.0645808	0.035831
NM_001025019	Ntmt1	N-terminal Xaa-Pro-Lys N-methyltransferase 1 (Ntmt1), mRNA	1.81422	0.270467	0.00141757
NM_001013932	Fggy	FGGY carbohydrate kinase domain containing (Fggy), mRNA	1.81496	0.287411	0.0313396
NM_001108362	Tmem128	transmembrane protein 128 (Tmem128), mRNA	1.82549	0.225075	0.00948597
NM_001106648	Rpp25l	ribonuclease P/MRP 25 subunit-like (Rpp25l), mRNA	1.82758	0.300292	0.00517497
NM_198753	Rpl3	ribosomal protein L3 (Rpl3), mRNA	1.83151	0.107155	7.57962e-11
NM_001108164	Cgnl1	cingulin-like 1 (Cgnl1), mRNA	1.83271	0.32716	0.000281099
NM_199116	Tmbim4	transmembrane BAX inhibitor motif containing 4 (Tmbim4), mRNA	1.8334	0.120782	0.000806299
NM_001128065	Rpl36a	ribosomal protein L36a (Rpl36a), mRNA	1.83374	0.416834	0.00113874
NM_133623	Slc6a13	solute carrier family 6 (neurotransmitter transporter), member 13 (Slc6a13), mRNA	1.84627	0.547585	0.0312016
NM_001033072	LOC500959	triosephosphate isomerase (LOC500959), mRNA	1.85167	0.188737	0.000337286
NM_001106506	Nphp1	nephronophthisis 1 (juvenile) (Nphp1), mRNA	1.8545	0.204054	3.38583e-05
NM_001105914	Dhrsx	no definition	1.85464	0.304261	0.000666315
NM_001246661	Swi5	SWI5 recombination repair homolog (yeast) (Swi5), mRNA	1.85865	0.208287	1.65961e-06
NM_001009271	Nt5dc2	5'-nucleotidase domain containing 2 (Nt5dc2), mRNA	1.86294	0.534303	0.0124303
NM_001199178	Apoo	apolipoprotein O (Apoo), mRNA	1.8668	0.166816	0.0117778
NM_001024996	Mblac1	metallo-beta-lactamase domain containing 1 (Mblac1), mRNA	1.88062	0.265028	0.00632441
NM_017125	Cd63	Cd63 molecule (Cd63), mRNA	1.88098	0.310143	4.28855e-05
NM_001024800	Tmx1	thioredoxin-related transmembrane protein 1 (Tmx1), mRNA	1.88612	0.185182	8.22196e-05
NM_001100982	Siva1	SIVA1, apoptosis-inducing factor (Siva1), mRNA	1.89409	0.304436	0.0273038
NM_001039009	Zdhhc21	zinc finger, DHHC-type containing 21 (Zdhhc21), mRNA	1.9033	0.15599	0.0189595
NM_001106313	Sirt3	sirtuin 3 (Sirt3), mRNA	1.91209	0.201173	3.37252e-07
NM_001106760	Nudt14	nudix (nucleoside diphosphate linked moiety X)-type motif 14 (Nudt14), mRNA	1.9152	0.386298	0.00645913
NM_031629	Psmb4	proteasome (prosome, macropain) subunit, beta type 4 (Psmb4), mRNA	1.91606	0.397469	9.97275e-05
NM_001134880	Chrac1	chromatin accessibility complex 1 (Chrac1), mRNA	1.92241	0.421321	0.00947773
NM_001134639	Smim20	no definition	1.92779	0.348797	0.0007547
NM_177425	Csrp2	cysteine and glycine-rich protein 2 (Csrp2), mRNA	1.92889	0.487492	0.00440516
NM_031059	Msx1	msh homeobox 1 (Msx1), mRNA	1.92918	0.577289	0.00802545
NM_053602	Atp5j	ATP synthase, H+ transporting, mitochondrial Fo complex, subunit F6 (Atp5j), mRNA	1.93198	0.183617	3.55446e-07
NM_001109331	Dpm3	dolichyl-phosphate mannosyltransferase polypeptide 3 (Dpm3), mRNA	1.949	0.433993	0.00649336
NM_001106267	Tm2d3	TM2 domain containing 3 (Tm2d3), mRNA	1.96385	0.256104	0.00114965
NM_001106520	RGD1566320	RGD1566320 (RGD1566320), mRNA	1.96806	0.550163	0.0310774
NM_001135876	Trmu	tRNA 5-methylaminomethyl-2-thiouridylate methyltransferase (Trmu), mRNA	1.97119	0.2886	0.00141757
NM_130432	Rps13	ribosomal protein S13 (Rps13), mRNA	1.97917	0.301225	2.47366e-06
NM_001106385	Cisd1	CDGSH iron sulfur domain 1 (Cisd1), mRNA	1.99863	0.293197	6.58657e-07
NM_024487	Grpel1	GrpE-like 1, mitochondrial (Grpel1), mRNA	2.00334	0.148226	4.36553e-07
NM_001108634	Pole4	polymerase (DNA-directed), epsilon 4, accessory subunit (Pole4), mRNA	2.02177	0.213402	5.55565e-05
NM_001108330	Lamtor4	late endosomal/lysosomal adaptor, MAPK and MTOR activator 4 (Lamtor4), mRNA	2.02215	0.410671	0.000139058
NM_021589	Ntrk1	neurotrophic tyrosine kinase, receptor, type 1 (Ntrk1), mRNA	2.0241	0.700013	0.0310774
NM_053968	Mt3	metallothionein 3 (Mt3), mRNA	2.04803	0.391692	2.68395e-06
NM_001007735	Sertad1	SERTA domain containing 1 (Sertad1), mRNA	2.05834	0.576043	0.00993002
NM_001107568	Tvp23b	trans-golgi network vesicle protein 23 homolog B (S. cerevisiae) (Tvp23b), mRNA	2.06736	0.223308	0.000121435
NM_001107056	Cyb561	cytochrome b-561 (Cyb561), mRNA	2.07155	0.379685	5.73918e-06
NM_001109054	Tctex1d2	Tctex1 domain containing 2 (Tctex1d2), mRNA	2.07521	0.245229	0.00858019
NM_053980	Arfrp1	ADP-ribosylation factor related protein 1 (Arfrp1), mRNA	2.08235	0.0846505	4.28076e-05
NR_002704	Gas5	no definition	2.09828	0.589754	0.0273038
NM_001169145	Acyp2	acylphosphatase 2, muscle type (Acyp2), mRNA	2.10317	0.0781073	3.959e-06
NM_172074	Timm10	translocase of inner mitochondrial membrane 10 homolog (yeast) (Timm10), mRNA	2.11094	0.283778	1.9004e-05
NM_212516	Atp5l	ATP synthase, H+ transporting, mitochondrial Fo complex, subunit G (Atp5l), mRNA	2.111	0.38445	6.58657e-07
NM_001008296	Emc9	ER membrane protein complex subunit 9 (Emc9), mRNA	2.11961	0.317173	0.000156824
NM_182955	Zfp191	zinc finger protein 191 (Zfp191), mRNA	2.12737	0.270031	0.00307794
NM_001100725	Exosc7	exosome component 7 (Exosc7), mRNA	2.13465	0.32735	0.00305881
NM_017126	Fdx1	ferredoxin 1 (Fdx1), mRNA	2.13674	0.354833	0.00490986
NM_017060	Pla2g16	phospholipase A2, group XVI (Pla2g16), mRNA	2.14162	0.163979	4.06348e-06
NM_001007598	Rpl9	ribosomal protein L9 (Rpl9), mRNA	2.16563	0.460086	2.24093e-06
NM_022674	H2afz	H2A histone family, member Z (H2afz), mRNA	2.16619	0.266118	9.64185e-08
NM_001034011	Sft2d2	SFT2 domain containing 2 (Sft2d2), mRNA	2.16796	0.670896	0.0105986
NM_001014028	Abhd17b	abhydrolase domain containing 17B (Abhd17b), mRNA	2.17169	0.458606	0.00305881
NM_052983	Slc5a5	solute carrier family 5 (sodium/iodide cotransporter), member 5 (Slc5a5), mRNA	2.19059	0.781622	0.00662208
NM_001108678	RGD1559909	RGD1559909 (RGD1559909), mRNA	2.19776	0.486659	1.91905e-05
NM_001108697	Fam213b	family with sequence similarity 213, member B (Fam213b), mRNA	2.20396	0.465009	2.99475e-05
NM_001107519	Nipa1	non imprinted in Prader-Willi/Angelman syndrome 1 (Nipa1), mRNA	2.23559	0.127521	0.000313257
NM_001170465	Uqcr10	ubiquinol-cytochrome c reductase, complex III subunit X (Uqcr10), mRNA	2.24254	0.123694	1.73423e-09
NM_001169146	Rps16	ribosomal protein S16 (Rps16), mRNA	2.24772	0.432639	9.10858e-08
NM_022672	Rps14	ribosomal protein S14 (Rps14), mRNA	2.27269	0.492121	4.36553e-07
NM_199370	Krt8	keratin 8 (Krt8), mRNA	2.28515	0.911958	0.0168962
NM_001126090	Shfm1	split hand/foot malformation (ectrodactyly) type 1 (Shfm1), mRNA	2.29478	0.267399	5.96856e-07
NM_001135855	Scara5	scavenger receptor class A, member 5 (Scara5), mRNA	2.30729	0.695967	0.0096072
NM_001024791	Epn3	epsin 3 (Epn3), mRNA	2.31124	0.640015	0.0020271
NM_133296	Slc6a20	solute carrier family 6 (proline IMINO transporter), member 20 (Slc6a20), mRNA	2.31302	0.393707	0.00057042
NM_001047743	Sptssa	serine palmitoyltransferase, small subunit A (Sptssa), mRNA	2.31448	0.144413	2.77744e-05
NM_001177825	LOC100363289	LRRGT00022-like (LOC100363289), mRNA	2.32253	0.396275	0.00190546
NM_078617	Rps23	ribosomal protein S23 (Rps23), mRNA	2.32687	0.428748	2.64634e-08
NM_022503	Cox7a2	cytochrome c oxidase subunit VIIa polypeptide 2 (Cox7a2), mRNA	2.34059	0.384547	9.10858e-08
NM_053756	Atp5g3	no definition	2.34726	0.414053	9.79282e-09
NM_198776	Hbb-b1	hemoglobin, beta adult major chain (Hbb-b1), mRNA	2.36022	0.591854	0.000756639
NM_001108528	Uqcc2	ubiquinol-cytochrome c reductase complex assembly factor 2 (Uqcc2), mRNA	2.40844	0.558071	2.33762e-06
NM_001013094	Ccnl2	no definition	2.4215	0.309717	3.959e-06
NM_001135174	Tomm7	translocase of outer mitochondrial membrane 7 homolog (yeast) (Tomm7), mRNA	2.43867	0.449077	1.23993e-06
NM_022541	Timm8b	translocase of inner mitochondrial membrane 8 homolog b (yeast) (Timm8b), mRNA	2.55773	0.34076	7.57962e-11
NM_001011999	Morf4l1	no definition	2.56613	0.679797	1.67209e-06
NM_053800	Txn1	thioredoxin 1 (Txn1), mRNA	2.66061	0.463649	9.64185e-08
NM_001107451	Slc2a12	solute carrier family 2 (facilitated glucose transporter), member 12 (Slc2a12), mRNA	2.87134	1.07764	0.00139814
NM_001135020	Sec61g	SEC61, gamma subunit (Sec61g), mRNA	2.93422	0.776669	1.20316e-06
NM_001108548	Rpl22l1	ribosomal protein L22 like 1 (Rpl22l1), mRNA	3.06578	0.953357	3.16467e-05
NM_001113223; NM_033234	LOC100134871	beta globin minor gene (LOC100134871), mRNA; hemoglobin, beta (Hbb), mRNA	3.44298	0.87676	0.000297213
NM_057104	Enpp2	no definition	3.58843	1.40861	0.0242142
NM_012544	Ace	angiotensin I converting enzyme (Ace), mRNA	3.80292	1.88971	0.0446917
NM_001012621	Slc13a4	solute carrier family 13 (sodium/sulfate symporter), member 4 (Slc13a4), mRNA	4.83486	2.38385	0.00947773
NM_001107721	Abca4	ATP-binding cassette, subfamily A (ABC1), member 4 (Abca4), mRNA	5.54193	2.55394	0.00351485
NM_133603	Kcne2	potassium voltage-gated channel, Isk-related family, member 2 (Kcne2), mRNA	7.51676	4.92276	0.0270102
NM_133527	Folr1	folate receptor 1 (adult) (Folr1), mRNA	10.4108	6.86886	0.00509447
NM_176078	Clic6	chloride intracellular channel 6 (Clic6), mRNA	15.3535	9.56206	0.0002921
NM_001108137	Mfrp	membrane frizzled-related protein (Mfrp), mRNA	15.7905	13.1848	0.00736953
NM_212512	Slc4a5	solute carrier family 4, sodium bicarbonate cotransporter, member 5 (Slc4a5), mRNA	21.1757	14.7031	0.000221849
NM_012778	Aqp1	aquaporin 1 (Aqp1), mRNA	23.4178	18.2596	0.000841411
NM_001047878	F5	coagulation factor V (proaccelerin, labile factor) (F5), mRNA	25.7737	20.562	0.000628372
NM_031336	Kl	Klotho (Kl), mRNA	32.0933	19.7902	1.00851e-05
NM_001106846	Cldn2	claudin 2 (Cldn2), mRNA	33.2894	28.2259	0.00553167
NM_153737	Sostdc1	sclerostin domain containing 1 (Sostdc1), mRNA	38.8158	35.9175	0.00092954
NM_012681	Ttr	transthyretin (Ttr), mRNA	39.804	42.0028	0.00858772
NM_001108643	Tmem72	transmembrane protein 72 (Tmem72), mRNA	49.0044	26.1736	1.08068e-06
Only those genes that decrease the expression of more than 1.5-fold from the baseline value and whose p-value lower 0.05 were selected for analysis.
Only those genes that increase the expression of more than 1.5-fold from the baseline value and whose p-value lower 0.05 were selected for analysis.
