# Supplementary material for: Antistress Action of Melanocortin Derivatives Associated with Correction of Gene Expression Patterns in the Hippocampus of Male Rats Following Acute Stress
Source: Int J Mol Sci. 2021 Sep 17;22(18):10054. doi: 10.3390/ijms221810054 (PMC8469576; doi:10.3390/ijms221810054)
Supplement: Supplementary file 1 [file ijms-22-10054-s001.zip › Supplementary Table S7.xlsx]

## Sheet: Лист4
Table S7. Individual data points for Figure 2i
RefSeq ID	Gene symbol	Description	NRs of STR-V group			NRs of STR-A group			STR-A vs. STR-V
			rat_1	rat_2	rat_3	rat_1	rat_2	rat_3	Ratio	±SE	Padj
NM_001108643	Tmem72	transmembrane protein 72 (Tmem72), mRNA	2.80719	2.1799	2.54574	242.951	66.8354	45.4353	49.0044	26.1407	1.08068e-06
NM_012681	Ttr	transthyretin (Ttr), mRNA	51.4652	1355.9	136.621	45402.8	9196	3936.35	39.804	42.0581	0.00858772
NM_153737	Sostdc1	sclerostin domain containing 1 (Sostdc1), mRNA	4.67866	25.0689	2.54574	903.813	193.686	90.8706	38.8158	36.0174	0.00092954
NM_001106846	Cldn2	claudin 2 (Cldn2), mRNA	0	10.8995	3.39431	298.249	110.483	40.2722	33.2894	28.2762	0.00553167
NM_031336	Kl	Klotho (Kl), mRNA	13.1002	22.889	13.5773	1090.56	317.809	112.556	32.0933	19.8387	1.00851e-05
…
NM_001109147	Klf13	Kruppel-like factor 13 (Klf13), mRNA	626.94	585.304	559.213	309.128	332.813	290.166	0.547001	0.0283806	2.81029e-07
NM_212498	Atat1	alpha tubulin acetyltransferase 1 (Atat1), mRNA	1062.99	1083.41	1105.7	553.892	593.335	547.289	0.542081	0.0151115	4.18195e-10
NM_001008384	Rac2	ras-related C3 botulinum toxin substrate 2 (rho family, small GTP binding protein Rac2) (Rac2), mRNA	66.4369	81.7464	101.829	42.607	34.0997	51.631	0.53779	0.0917724	0.0248878
NM_017086	Egr3	early growth response 3 (Egr3), mRNA	801.922	814.194	1017.45	449.64	458.3	410.983	0.521004	0.0449161	2.64634e-08
NM_001271222	Sf3b6	no definition	207.732	172.212	199.416	105.158	81.8392	83.6423	0.48832	0.0487803	4.73623e-05
NRs - normalized reads for each rat, processed using the DESeq2 program
