# Supplementary material for: Antistress Action of Melanocortin Derivatives Associated with Correction of Gene Expression Patterns in the Hippocampus of Male Rats Following Acute Stress
Source: Int J Mol Sci. 2021 Sep 17;22(18):10054. doi: 10.3390/ijms221810054 (PMC8469576; doi:10.3390/ijms221810054)
Supplement: Supplementary file 1 [file ijms-22-10054-s001.zip › Supplementary Table S8.xlsx]

## Sheet: Лист1
Table S8. Analysis of DEGs that overlapped between STR-S vs. STR-V and STR-A vs. STR-V
RefSeq ID	Gene symbol	Description	STR-S vs. STR-V			STR-A vs. STR-V
			Ratio	±SE	Padj	Ratio	±SE	Padj
NM_001108548	Egr1	early growth response 1 (Egr1), mRNA	0.397753	0.0415172	2.05178e-09	0.5748	0.0794007	2.61986e-05
NM_001025029	Parm1	prostate androgen-regulated mucin-like protein 1 (Parm1), mRNA	0.427182	0.109056	0.000922153	0.581194	0.0949817	0.00601377
NM_001100684	Atat1	alpha tubulin acetyltransferase 1 (Atat1), mRNA	0.430579	0.0505892	7.20347e-07	0.542081	0.01486	4.18195e-10
NM_001014028	Egr3	early growth response 3 (Egr3), mRNA	0.441664	0.0409831	4.08882e-07	0.521004	0.0449556	2.64634e-08
NM_053800	Rac2	ras-related C3 botulinum toxin substrate 2 (rho family, small GTP binding protein Rac2) (Rac2), mRNA	0.44299	0.0768006	0.00638806	0.53779	0.0912415	0.0248878
NM_001107519	Tbr1	no definition	0.445561	0.0210781	1.33289e-07	0.567686	0.0369638	1.23993e-06
NM_001047743	Nxph3	neurexophilin 3 (Nxph3), mRNA	0.44788	0.0828663	9.26711e-05	0.666119	0.143554	0.0424611
NR_002704	Gab2	GRB2-associated binding protein 2 (Gab2), mRNA	0.46981	0.085074	0.000809454	0.58839	0.0621001	0.000983372
NM_001135020	Anpep	alanyl (membrane) aminopeptidase (Anpep), mRNA	0.476949	0.0283818	0.00375208	0.571708	0.121411	0.0330109
NM_001177825	Chst12	carbohydrate (chondroitin 4) sulfotransferase 12 (Chst12), mRNA	0.477795	0.0666443	0.000109434	0.65952	0.0325662	0.000919821
NM_022674	Prrt1	proline-rich transmembrane protein 1 (Prrt1), mRNA	0.479544	0.0629148	1.22035e-05	0.581706	0.0524413	1.56787e-07
NM_022541	Wipf2	WAS/WASL interacting protein family, member 2 (Wipf2), mRNA	0.48682	0.0473939	1.53351e-05	0.648611	0.0765789	0.0011732
NM_053385	Mvb12b	multivesicular body subunit 12B (Mvb12b), mRNA	0.487435	0.0523925	1.12401e-05	0.602788	0.0266301	4.46756e-08
NM_022503	Eif4ebp2	eukaryotic translation initiation factor 4E binding protein 2 (Eif4ebp2), mRNA	0.489046	0.0591461	6.28857e-05	0.605536	0.075442	0.000293126
NM_001013094	Fezf2	Fez family zinc finger 2 (Fezf2), mRNA	0.490032	0.0468168	1.4772e-05	0.616101	0.0512084	3.51547e-05
NM_001191577	Atp1b2	ATPase, Na+/K+ transporting, beta 2 polypeptide (Atp1b2), mRNA	0.490313	0.0467794	3.45885e-06	0.608433	0.0247716	5.3236e-09
NM_001108362	Crtc1	CREB regulated transcription coactivator 1 (Crtc1), mRNA	0.4957	0.0965724	0.000691074	0.647608	0.0515074	3.17242e-05
NM_078617	Prelp	proline/arginine-rich end leucine-rich repeat protein (Prelp), mRNA	0.502712	0.121352	0.00301159	0.629672	0.141879	0.0167224
NM_001108259	Foxk1	forkhead box K1 (Foxk1), mRNA	0.504138	0.0496732	8.77825e-05	0.62788	0.0732127	0.000850753
NM_024354	Grik3	no definition; glutamate receptor, ionotropic, kainate 3 (Grik3), transcript variant 2, mRNA	0.506311	0.116432	0.00416451	0.630632	0.0822165	0.00601377
NM_001109425	Tox2	TOX high mobility group box family member 2 (Tox2), mRNA	0.508019	0.0236292	3.28525e-05	0.624631	0.0373736	0.000174682
NM_021679	Midn	midnolin (Midn), mRNA	0.510845	0.0531053	6.33903e-05	0.653612	0.0197664	2.61986e-05
NM_001126090	Klf13	Kruppel-like factor 13 (Klf13), mRNA	0.51162	0.0455494	8.82164e-05	0.547001	0.0295577	2.81029e-07
NM_001271439	Cnot3	CCR4-NOT transcription complex, subunit 3 (Cnot3), mRNA	0.512983	0.0491483	4.11286e-05	0.635161	0.016907	1.6602e-06
NM_001108678	Chrna4	cholinergic receptor, nicotinic, alpha 4 (neuronal) (Chrna4), mRNA	0.514244	0.0562245	0.000576127	0.65549	0.0837221	0.0129632
NM_001108303	Pigt	phosphatidylinositol glycan anchor biosynthesis, class T (Pigt), mRNA	0.514421	0.0591869	6.71087e-05	0.663991	0.0195733	4.01409e-06
NM_001108528	Tifab	TRAF-interacting protein with forkhead-associated domain, family member B (Tifab), mRNA	0.516778	0.068446	0.00562663	0.554246	0.0860165	0.000261182
NM_053756	Zfp703	zinc finger protein 703 (Zfp703), mRNA	0.520637	0.0960817	0.00110776	0.639219	0.0414507	3.51547e-05
NM_001169145	Rbfox3	RNA binding protein, fox-1 homolog (C. elegans) 3 (Rbfox3), mRNA	0.522172	0.06787	0.000182568	0.64706	0.0361091	4.06348e-06
NM_001106520	Tcf7l1	transcription factor 7-like 1 (T-cell specific, HMG-box) (Tcf7l1), mRNA	0.524334	0.0485952	0.00130066	0.606628	0.0535073	0.00222622
NM_001008313	Sp2	Sp2 transcription factor (Sp2), mRNA	0.524571	0.0433791	0.000169388	0.641649	0.0188214	0.000182618
NM_001135174	Sdk2	sidekick cell adhesion molecule 2 (Sdk2), mRNA	0.524898	0.0345422	6.60581e-05	0.660523	0.0439966	0.000593134
NM_001108634	Nr1i3	nuclear receptor subfamily 1, group I, member 3 (Nr1i3), transcript variant 3, mRNA; nuclear receptor subfamily 1, group I, member 3 (Nr1i3), transcript variant 4, mRNA; nuclear receptor subfamily 1, group I, member 3 (Nr1i3), transcript variant 2, mRNA; nuclear receptor subfamily 1, group I, member 3 (Nr1i3), transcript variant 1, mRNA	0.530288	0.0873505	0.00670632	0.586271	0.0588322	0.00452796
NM_012804	Cdh5	cadherin 5 (Cdh5), mRNA	0.531028	0.0941369	0.00503415	0.617224	0.0975278	0.0114043
NM_001011979	Wbp2	WW domain binding protein 2 (Wbp2), mRNA	0.531238	0.0667024	0.000233802	0.663107	0.0154815	1.01811e-06
NM_001109054	Myl12b	myosin, light chain 12B, regulatory (Myl12b), mRNA	0.533854	0.0456643	3.93274e-05	0.629174	0.0252409	9.64185e-08
NM_001007667	Shisa4	shisa family member 4 (Shisa4), mRNA	0.534098	0.0915363	0.0010516	0.598664	0.0613875	6.33707e-06
NM_001107568	Spred2	sprouty-related, EVH1 domain containing 2 (Spred2), mRNA	0.535917	0.0506257	0.000330633	0.634078	0.0632623	0.000782522
NM_001135039	Reep6	receptor accessory protein 6 (Reep6), mRNA	0.536676	0.0795911	0.00171393	0.618834	0.0328939	0.000125438
NM_001007598	Dcakd	dephospho-CoA kinase domain containing (Dcakd), mRNA	0.538986	0.059769	0.000269966	0.619237	0.0611293	3.38583e-05
NM_130432	Rnf44	ring finger protein 44 (Rnf44), mRNA	0.542645	0.0438445	9.22201e-05	0.651044	0.041057	3.70336e-05
NM_177425	Atp8b2	Atpase, class I, type 8B, member 2 (Atp8b2), mRNA	0.544	0.0354576	3.62931e-05	0.647626	0.0323801	4.01409e-06
NM_001115046	Wasf2	no definition	0.544941	0.0845271	0.0039458	0.641859	0.117787	0.019748
NM_001047907	Sf3a2	splicing factor 3a, subunit 2 (Sf3a2), mRNA	0.546446	0.112935	0.00414453	0.626274	0.0530586	3.51547e-05
NM_001173339	Zfp36l1	no definition	0.548721	0.0511985	0.00020398	0.571962	0.0354309	4.36553e-07
NM_053968	Ciz1	CDKN1A interacting zinc finger protein 1 (Ciz1), mRNA	0.549255	0.0480057	0.000241956	0.655772	0.0391067	0.000113837
NM_001191892	Apbb1ip	amyloid beta (A4) precursor protein-binding, family B, member 1 interacting protein (Apbb1ip), mRNA	0.55034	0.0688821	0.00424115	0.664089	0.104709	0.0328814
NM_001113783	Mansc1	MANSC domain containing 1 (Mansc1), mRNA	0.551896	0.125676	0.0186581	0.664737	0.0578355	0.020989
NM_017060	Fxyd5	FXYD domain-containing ion transport regulator 5 (Fxyd5), transcript variant 2, mRNA; FXYD domain-containing ion transport regulator 5 (Fxyd5), transcript variant 3, mRNA; FXYD domain-containing ion transport regulator 5 (Fxyd5), transcript variant 1, mRNA	0.553358	0.0841494	0.00531289	0.555726	0.0357404	9.19583e-05
NM_001169146	Lef1	lymphoid enhancer binding factor 1 (Lef1), mRNA	0.554008	0.0408154	0.0069506	0.612078	0.0184106	0.00748238
NM_212516	Foxp4	forkhead box P4 (Foxp4), mRNA	0.555562	0.0624955	0.000564627	0.654251	0.0374548	3.38583e-05
NM_001109552	Fam222b	family with sequence similarity 222, member B (Fam222b), mRNA	0.556642	0.0195086	6.33903e-05	0.658713	0.0188279	2.60045e-05
NM_001170465	Rgma	repulsive guidance molecule family member A (Rgma), mRNA	0.559572	0.0580686	0.000407709	0.659669	0.0365193	2.77744e-05
NM_022672	Tp53	tumor protein p53 (Tp53), mRNA	0.56064	0.0645638	0.00130066	0.662866	0.0290332	0.00059257
NM_001007633; NM_001162413	Scd1	stearoyl-Coenzyme A desaturase 1 (Scd1), mRNA	0.562201	0.0578671	0.000495973	0.582503	0.0689261	1.44366e-05
NM_017282	Hs3st1	heparan sulfate (glucosamine) 3-O-sulfotransferase 1 (Hs3st1), mRNA	0.563877	0.0594896	0.00347421	0.596366	0.102698	0.00370882
NM_053980	Rbm22	RNA binding motif protein 22 (Rbm22), mRNA	0.567681	0.0433369	0.000654011	0.657588	0.042434	0.000471931
NM_053602	Phyhipl	phytanoyl-CoA 2-hydroxylase interacting protein-like (Phyhipl), mRNA	0.568673	0.0827681	0.00211163	0.620589	0.0919572	0.00092954
NM_001008296	Axin2	axin 2 (Axin2), mRNA	0.570658	0.0118885	0.000312891	0.654444	0.0128735	0.000171997
NM_138919	Snrpc	small nuclear ribonucleoprotein polypeptide C (Snrpc), mRNA	0.57694	0.0760894	0.00349542	0.66106	0.096164	0.00691164
NM_024487	Zfp362	zinc finger protein 362 (Zfp362), mRNA	0.57997	0.0364658	0.00190801	0.656003	0.0428069	0.00173498
NM_017293	Zfp414	zinc finger protein 414 (Zfp414), mRNA	0.580509	0.0406648	0.00188662	0.644234	0.0493761	0.00109231
NM_001007735	Car6	carbonic anhydrase 6 (Car6), mRNA	0.584259	0.0441312	0.00188662	0.622441	0.0684506	0.000558682
NM_001108505	Zmiz1	zinc finger, MIZ-type containing 1 (Zmiz1), mRNA	0.587226	0.0323683	0.000145434	0.628582	0.0339311	4.36553e-07
NM_001108330	Pkn3	protein kinase N3 (Pkn3), mRNA	0.588714	0.0798459	0.0182953	0.592603	0.026178	0.00342525
NM_001013197	Mapk1ip1l	mitogen-activated protein kinase 1 interacting protein 1-like (Mapk1ip1l), mRNA	0.594915	0.0686345	0.0118828	0.664932	0.0883949	0.0273038
NM_001037767	Praf2	PRA1 domain family, member 2 (Praf2), mRNA	0.6076	0.0297054	0.000803246	0.66102	0.0334065	3.51547e-05
NM_198737	Rassf5	Ras association (RalGDS/AF-6) domain family member 5 (Rassf5), mRNA	0.609439	0.129698	0.0351914	0.612431	0.0657731	0.00273599
NM_001134705	Rab3c	RAB3C, member RAS oncogene family (Rab3c), mRNA	0.623858	0.0883105	0.0431049	0.60054	0.121353	0.0247749
NM_001013929	Gltp	glycolipid transfer protein (Gltp), mRNA	0.626009	0.0461728	0.00370651	0.643359	0.0617999	0.000362928
NM_001107056	Sf3b6	no definition	0.634936	0.04405	0.0279448	0.48832	0.0500564	4.73623e-05
NM_134351	Sh3bp2	SH3-domain binding protein 2 (Sh3bp2), mRNA	0.642095	0.0759377	0.0410703	0.6419	0.0917363	0.00377205
NM_017126	Sall1	spalt-like transcription factor 1 (Sall1), mRNA	0.654778	0.0779338	0.0240482	0.653943	0.0730518	0.00268454
NM_001003709	Lxn	latexin (Lxn), mRNA	0.660313	0.113698	0.0493648	0.636098	0.102886	0.00851181
NM_001025410	Eif3i	no definition	1.50303	0.0923543	0.0216556	1.64674	0.0994203	0.000111642
NM_001100725	LOC502894	hypothetical protein LOC502894 (LOC502894), mRNA	1.52375	0.218626	0.0367116	1.56819	0.093179	0.000654555
NM_012875	Id3	inhibitor of DNA binding 3 (Id3), mRNA	1.53052	0.275375	0.0455848	1.67072	0.29496	0.00167567
NM_001011999	Cox8a	cytochrome c oxidase subunit VIIIa (Cox8a), mRNA	1.53917	0.178633	0.0115029	1.55213	0.194532	0.000628372
NM_001008318	Tspan3	tetraspanin 3 (Tspan3), mRNA	1.5398	0.153499	0.00866225	1.65263	0.174519	1.48176e-05
NM_031032	Wrb	tryptophan rich basic protein (Wrb), mRNA	1.5415	0.114581	0.00936112	1.65857	0.117548	1.05299e-05
NM_053438	Dap3	death associated protein 3 (Dap3), mRNA	1.54184	0.0727949	0.0147296	1.68246	0.0807109	9.97275e-05
NM_001029897	Tomm22	translocase of outer mitochondrial membrane 22 homolog (yeast) (Tomm22), mRNA	1.5478	0.201875	0.0191397	1.5874	0.20945	0.00131528
NM_001008335	Snrpd2	small nuclear ribonucleoprotein D2 polypeptide (Snrpd2), mRNA	1.57025	0.299154	0.0407189	1.69789	0.303854	0.00105844
NM_013156	Rpl38	ribosomal protein L38 (Rpl38), mRNA	1.57446	0.221754	0.0149131	1.60451	0.223129	0.000624125
NM_022265	Pmvk	phosphomevalonate kinase (Pmvk), mRNA	1.5842	0.0495054	0.00948448	1.60034	0.160477	0.0022118
NM_001009180	Tpi1	triosephosphate isomerase 1 (Tpi1), mRNA	1.60312	0.0762896	0.000904386	1.62136	0.0829445	1.56787e-07
NM_001024800	Tspan14	tetraspanin 14 (Tspan14), mRNA	1.60719	0.214583	0.0182991	1.68772	0.134559	0.000251387
NM_001128065	Mrpl19	mitochondrial ribosomal protein L19 (Mrpl19), mRNA	1.61037	0.096319	0.032757	1.51865	0.0989242	0.0425964
NM_001106848	Ppa2	pyrophosphatase (inorganic) 2 (Ppa2), mRNA	1.62367	0.0949702	0.0134171	1.58641	0.157585	0.00880101
NM_172074	Anapc15	anaphase promoting complex subunit 15 (Anapc15), mRNA	1.62644	0.152768	0.0309281	1.59107	0.148548	0.0200377
NM_001108697	LOC100911483	NADH dehydrogenase [ubiquinone] 1 alpha subcomplex subunit 13-like (LOC100911483), mRNA	1.63778	0.266226	0.0114094	1.74568	0.235992	3.16467e-05
NM_001033072	Ndufb2	NADH dehydrogenase (ubiquinone) 1 beta subcomplex, 2 (Ndufb2), mRNA	1.63974	0.366608	0.0279839	1.6719	0.315868	0.00268454
NM_001106506	Lamtor5	late endosomal/lysosomal adaptor, MAPK and MTOR activator 5 (Lamtor5), mRNA	1.64111	0.0803486	0.00710168	1.55344	0.239723	0.0194535
NM_031147	S100a16	S100 calcium binding protein A16 (S100a16), mRNA	1.64251	0.340648	0.0215863	1.64969	0.266904	0.000809509
NM_207589	Rpl37	ribosomal protein L37 (Rpl37), mRNA	1.64558	0.256947	0.00885014	1.79721	0.238771	4.06348e-06
NM_001025689	Lsm8	LSM8 homolog, U6 small nuclear RNA associated (Lsm8), mRNA	1.65093	0.232499	0.0203288	1.50956	0.185739	0.0299533
NM_017125	Fam173a	family with sequence similarity 173, member A (Fam173a), mRNA	1.66325	0.254255	0.0132713	1.69295	0.249065	0.00109231
NM_001106760	Tmem218	transmembrane protein 218 (Tmem218), mRNA	1.66912	0.0960036	0.0126903	1.6649	0.0841861	0.00319665
NM_001137564	Acat2	acetyl-CoA acetyltransferase 2 (Acat2), mRNA	1.67183	0.0938182	0.00488387	1.66222	0.118049	0.000680006
NM_001004238	Tmed1	transmembrane emp24 protein transport domain containing 1 (Tmed1), mRNA	1.6771	0.368443	0.0436796	1.7623	0.169049	0.00161023
NM_001106153	S100a13	S100 calcium binding protein A13 (S100a13), mRNA	1.69902	0.141172	0.00413335	1.67192	0.295056	0.00507198
NM_012876	Nagk	N-acetylglucosamine kinase (Nagk), mRNA	1.70068	0.150679	0.0273627	1.78264	0.265837	0.0122641
NM_053563	Cox5a	cytochrome c oxidase, subunit Va (Cox5a), mRNA	1.7011	0.152032	0.000840389	1.73947	0.158278	7.71509e-07
NM_001105914	Sumf1	sulfatase modifying factor 1 (Sumf1), mRNA	1.71051	0.128994	0.00370651	1.53119	0.165017	0.011693
NM_001106648	Nkap	NFKB activating protein (Nkap), mRNA	1.71934	0.107538	0.00820367	1.55171	0.2503	0.0390764
NM_001191799	Gng10	guanine nucleotide binding protein (G protein), gamma 10 (Gng10), mRNA	1.73168	0.0893662	0.000478344	1.59004	0.115864	0.000174076
NM_001106385	Vkorc1	vitamin K epoxide reductase complex, subunit 1 (Vkorc1), mRNA	1.73752	0.355841	0.0369667	1.65056	0.333568	0.0410224
NM_198753	Msrb2	methionine sulfoxide reductase B2 (Msrb2), mRNA	1.73834	0.221621	0.0129534	1.68788	0.233059	0.00749453
NM_001134880	Tbcel	tubulin folding cofactor E-like (Tbcel), mRNA	1.73893	0.160825	0.0160668	1.78781	0.238175	0.00592341
NM_001106699	Tmbim4	transmembrane BAX inhibitor motif containing 4 (Tmbim4), mRNA	1.74904	0.0653318	0.00931388	1.8334	0.120782	0.000806299
NM_001024872	Slc35f5	solute carrier family 35, member F5 (Slc35f5), mRNA	1.74989	0.123541	0.00941846	1.55429	0.165953	0.0345678
NM_001105924	Syf2	SYF2 pre-mRNA-splicing factor (Syf2), mRNA	1.75012	0.0481886	0.000312842	1.6346	0.11036	4.00673e-05
NM_031629	Ntmt1	N-terminal Xaa-Pro-Lys N-methyltransferase 1 (Ntmt1), mRNA	1.75736	0.23398	0.00941846	1.81422	0.270467	0.00141757
NM_001077643	Sirt3	sirtuin 3 (Sirt3), mRNA	1.76481	0.202039	0.00181918	1.91209	0.201173	3.37252e-07
NM_001008302	Dtymk	deoxythymidylate kinase (thymidylate kinase) (Dtymk), mRNA	1.76525	0.147193	0.00982918	1.69481	0.115306	0.00520294
NM_001246661	Trmu	tRNA 5-methylaminomethyl-2-thiouridylate methyltransferase (Trmu), mRNA	1.7658	0.196815	0.0183296	1.97119	0.2886	0.00141757
NM_019149	Gabarapl2	GABA(A) receptor-associated protein like 2 (Gabarapl2), mRNA	1.76669	0.0916736	0.00010732	1.77229	0.112619	2.64602e-08
NM_199401	Smim20	no definition	1.76916	0.291564	0.012775	1.92779	0.348797	0.0007547
NM_001134639	Cyp20a1	cytochrome P450, family 20, subfamily a, polypeptide 1 (Cyp20a1), mRNA	1.77044	0.228692	0.021271	1.6842	0.119694	0.0186487
NM_022706	Swi5	SWI5 recombination repair homolog (yeast) (Swi5), mRNA	1.77155	0.201754	0.00105627	1.85865	0.208287	1.65961e-06
NM_001135876	Sft2d1	SFT2 domain containing 1 (Sft2d1), mRNA	1.77665	0.39928	0.0160755	1.61775	0.220544	0.00610104
NM_001106925	Mpc2	mitochondrial pyruvate carrier 2 (Mpc2), mRNA	1.78837	0.255578	0.00582125	1.65007	0.285144	0.0126432
NM_001106313	Psmb4	proteasome (prosome, macropain) subunit, beta type 4 (Psmb4), mRNA	1.79861	0.460107	0.0141867	1.91606	0.397469	9.97275e-05
NM_001025019	Zbed5	zinc finger, BED-type containing 5 (Zbed5), mRNA	1.80556	0.482269	0.0175202	1.71634	0.264312	0.00084245
NM_133417	B3galt6	UDP-Gal:betaGal beta 1,3-galactosyltransferase, polypeptide 6 (B3galt6), mRNA	1.81486	0.215296	0.0449487	1.75357	0.122456	0.0494234
NM_001105950	Chrac1	chromatin accessibility complex 1 (Chrac1), mRNA	1.82421	0.380304	0.0320115	1.92241	0.421321	0.00947773
NM_199116	Rpl3	ribosomal protein L3 (Rpl3), mRNA	1.8294	0.107617	3.07445e-05	1.83151	0.107155	7.57962e-11
NM_001014089	Cisd1	CDGSH iron sulfur domain 1 (Cisd1), mRNA	1.84301	0.224436	0.000538921	1.99863	0.293197	6.58657e-07
NM_001031660	Trank1	tetratricopeptide repeat and ankyrin repeat containing 1 (Trank1), mRNA	1.84577	0.56039	0.0165677	1.53383	0.243294	0.00570761
NM_203335	Rpp25l	ribonuclease P/MRP 25 subunit-like (Rpp25l), mRNA	1.85481	0.408603	0.0206105	1.82758	0.300292	0.00517497
NM_053660	Dhrsx	no definition	1.86069	0.260205	0.00334248	1.85464	0.304261	0.000666315
NM_017248	Ddx39a	no definition	1.86572	0.216196	0.0096568	1.73721	0.189204	0.0113116
NM_175761	Rps29	ribosomal protein S29 (Rps29), mRNA	1.87604	0.214058	0.000167562	1.78935	0.228449	4.50955e-06
NM_001108639	Ndufa2	NADH dehydrogenase (ubiquinone) 1 alpha subcomplex, 2 (Ndufa2), mRNA	1.87664	0.203841	0.0010516	1.79351	0.337924	0.00232813
NM_145783	Rab21	RAB21, member RAS oncogene family (Rab21), mRNA	1.87743	0.288866	0.000762171	1.52605	0.0802353	0.00062278
NM_001037768	Mt2A	metallothionein 2A (Mt2A), mRNA	1.87746	0.299474	0.0010516	1.59632	0.281938	0.00541873
NM_001191607	Nudt14	nudix (nucleoside diphosphate linked moiety X)-type motif 14 (Nudt14), mRNA	1.88311	0.454144	0.0298783	1.9152	0.386298	0.00645913
NM_001013432	Cd63	Cd63 molecule (Cd63), mRNA	1.88535	0.460016	0.00569484	1.88098	0.310143	4.28855e-05
NM_001006995	Psmd14	proteasome (prosome, macropain) 26S subunit, non-ATPase, 14 (Psmd14), mRNA	1.8881	0.228996	0.000987629	1.67428	0.190372	0.0012542
NM_001008325	Ndufaf7	NADH dehydrogenase (ubiquinone) complex I, assembly factor 7 (Ndufaf7), mRNA	1.89008	0.291336	0.00620704	1.70734	0.111148	0.00485214
NM_001127447	Selk	selenoprotein K (Selk), mRNA	1.89074	0.209457	0.000468178	1.74228	0.238662	0.000505972
NM_001106585	Cirbp	cold inducible RNA binding protein (Cirbp), mRNA	1.90364	0.15524	0.000104939	1.74121	0.158405	2.55998e-05
NM_031106	Nphp1	nephronophthisis 1 (juvenile) (Nphp1), mRNA	1.90489	0.185616	0.000495973	1.8545	0.204054	3.38583e-05
NM_001108557	LOC500959	triosephosphate isomerase (LOC500959), mRNA	1.90668	0.190724	0.00194121	1.85167	0.188737	0.000337286
NM_001106462	Fam213b	family with sequence similarity 213, member B (Fam213b), mRNA	1.91601	0.521017	0.0142869	2.20396	0.465009	2.99475e-05
NM_001108624	Timm10	translocase of inner mitochondrial membrane 10 homolog (yeast) (Timm10), mRNA	1.93676	0.307005	0.00370651	2.11094	0.283778	1.9004e-05
NM_001277222	Rnf7	ring finger protein 7 (Rnf7), mRNA	1.94103	0.238459	0.000691074	1.73293	0.215507	0.000819711
NM_001170435	Rpl36a	ribosomal protein L36a (Rpl36a), mRNA	1.94253	0.549514	0.00834067	1.83374	0.416834	0.00113874
NM_001135871	Pdcd4	programmed cell death 4 (Pdcd4), mRNA	1.95934	0.294794	0.000372586	1.50308	0.0759694	0.00184945
NM_001029898	Rpl39	ribosomal protein L39 (Rpl39), mRNA	1.97738	0.463166	0.00375208	1.75568	0.351047	0.00293846
NM_001169127	Exosc7	exosome component 7 (Exosc7), mRNA	1.97871	0.242376	0.0144747	2.13465	0.32735	0.00305881
NM_022922	Chmp5	charged multivesicular body protein 5 (Chmp5), mRNA	1.98088	0.187483	6.64118e-05	1.53744	0.0971284	0.00150432
NM_001008352	Ufc1	ubiquitin-fold modifier conjugating enzyme 1 (Ufc1), mRNA	1.98163	0.294939	0.000387985	1.6278	0.105505	0.000408544
NM_001077592	Fdx1	ferredoxin 1 (Fdx1), mRNA	1.98855	0.398018	0.0260907	2.13674	0.354833	0.00490986
NM_001109399	Mat2a	methionine adenosyltransferase II, alpha (Mat2a), mRNA	2.00467	0.218594	0.000104939	1.80723	0.264466	0.000201301
NM_001100750	Cyb561	cytochrome b-561 (Cyb561), mRNA	2.02502	0.537173	0.00377205	2.07155	0.379685	5.73918e-06
NM_001107924	Atp6v1h	ATPase, H+ transporting, lysosomal V1 subunit H (Atp6v1h), mRNA	2.02696	0.236293	3.62931e-05	1.73616	0.195771	3.44733e-05
NM_212514	Cox7c	cytochrome c oxidase, subunit VIIc (Cox7c), mRNA	2.04264	0.334224	0.00015336	1.63247	0.315843	0.00482364
NM_001011950	Arpc5l	actin related protein 2/3 complex, subunit 5-like (Arpc5l), mRNA	2.04628	0.208346	2.99621e-05	1.75737	0.132325	1.42696e-05
NM_199373	Stk19	serine/threonine kinase 19 (Stk19), mRNA	2.05057	0.366723	0.00121501	1.65861	0.216341	0.00655336
NM_001005547	Lamtor4	late endosomal/lysosomal adaptor, MAPK and MTOR activator 4 (Lamtor4), mRNA	2.05168	0.466071	0.00244634	2.02215	0.410671	0.000139058
NM_134345	Arl6ip1	ADP-ribosylation factor-like 6 interacting protein 1 (Arl6ip1), mRNA	2.05735	0.169667	9.38484e-07	1.78917	0.107882	5.3236e-09
NM_013058	Psma5	proteasome (prosome, macropain) subunit, alpha type 5 (Psma5), mRNA	2.06057	0.267473	0.000350737	1.69448	0.141451	0.00134995
NM_001025064	Sertad1	SERTA domain containing 1 (Sertad1), mRNA	2.06089	0.508823	0.0130157	2.05834	0.576043	0.00993002
NM_001115035	Rpl7	ribosomal protein L7 (Rpl7), mRNA	2.0664	0.405579	0.000241956	1.52594	0.209906	0.00243528
NM_031655	Uhmk1	U2AF homology motif (UHM) kinase 1 (Uhmk1), mRNA	2.06753	0.40437	0.000261182	1.50188	0.183008	0.00535306
NM_001107415	Grpel1	GrpE-like 1, mitochondrial (Grpel1), mRNA	2.07179	0.140588	3.56749e-05	2.00334	0.148226	4.36553e-07
NM_001039009	Unc50	unc-50 homolog (C. elegans) (Unc50), mRNA	2.08644	0.278931	0.000716941	1.76539	0.259961	0.00518895
NM_001173511	Emc9	ER membrane protein complex subunit 9 (Emc9), mRNA	2.09101	0.350012	0.00230827	2.11961	0.317173	0.000156824
NM_001271222	Atp5j	ATP synthase, H+ transporting, mitochondrial Fo complex, subunit F6 (Atp5j), mRNA	2.11319	0.155833	3.82455e-06	1.93198	0.183617	3.55446e-07
NM_001134413	Matr3	matrin 3 (Matr3), mRNA	2.11491	0.327551	2.55209e-05	1.50838	0.12568	0.000340995
NM_133536	Hnrnpa1	no definition	2.1154	0.371402	5.66436e-05	1.52455	0.101051	0.000174076
NM_019365	Arfrp1	ADP-ribosylation factor related protein 1 (Arfrp1), mRNA	2.12148	0.162441	0.000544068	2.08235	0.0846505	4.28076e-05
NM_001109013	Ctsl	cathepsin L (Ctsl), mRNA	2.12757	0.3531	0.000109018	1.67977	0.13234	0.000174076
NM_001108373	Mocs2	molybdenum cofactor synthesis 2 (Mocs2), transcript variant 2, mRNA; molybdenum cofactor synthesis 2 (Mocs2), transcript variant 1, mRNA	2.12968	0.317604	0.000253767	1.78316	0.0627346	0.000136916
NM_001047861	Rps14	ribosomal protein S14 (Rps14), mRNA	2.15081	0.581785	0.00146379	2.27269	0.492121	4.36553e-07
NM_001108393	Vdac3	voltage-dependent anion channel 3 (Vdac3), mRNA	2.15545	0.330718	2.63705e-05	1.53751	0.117949	0.00043744
NM_001134841	Rnf103	ring finger protein 103 (Rnf103), mRNA	2.16679	0.33755	0.000564627	1.62891	0.209153	0.0215959
NM_001009664	Uqcr10	ubiquinol-cytochrome c reductase, complex III subunit X (Uqcr10), mRNA	2.16685	0.227568	4.46117e-05	2.24254	0.123694	1.73423e-09
NM_001108387	Srsf1	serine/arginine-rich splicing factor 1 (Srsf1), mRNA	2.16899	0.376091	6.28857e-05	1.59884	0.0476372	3.72961e-05
NM_001191612	Capza2	capping protein (actin filament) muscle Z-line, alpha 2 (Capza2), mRNA	2.1724	0.338794	2.25008e-05	1.57174	0.144427	0.000333709
NM_001271040	Atp5l	ATP synthase, H+ transporting, mitochondrial Fo complex, subunit G (Atp5l), mRNA	2.17874	0.569229	0.000767763	2.111	0.38445	6.58657e-07
NM_024355	Rps16	ribosomal protein S16 (Rps16), mRNA	2.18167	0.471553	0.000194214	2.24772	0.432639	9.10858e-08
NM_001012076	Bccip	BRCA2 and CDKN1A interacting protein (Bccip), mRNA	2.18554	0.4219	0.00114232	1.61892	0.134876	0.0199697
NM_001025676	Golt1b	golgi transport 1B (Golt1b), mRNA	2.18788	0.285798	0.00452729	1.78412	0.195189	0.0357136
NM_053391	Suclg2	succinate-CoA ligase, GDP-forming, beta subunit (Suclg2), mRNA	2.1881	0.381504	0.00010732	1.57093	0.0850898	0.0013353
NM_139192	Micu3	mitochondrial calcium uptake family, member 3 (Micu3), mRNA	2.18849	0.404278	0.000532789	1.65957	0.210922	0.00877747
NM_022598	Mt3	metallothionein 3 (Mt3), mRNA	2.1894	0.565453	0.000570684	2.04803	0.391692	2.68395e-06
NM_030989	Srsf3	serine/arginine-rich splicing factor 3 (Srsf3), mRNA	2.19322	0.190199	7.20347e-07	1.55518	0.103568	0.000444948
NM_001107524	Copg2	coatomer protein complex, subunit gamma 2 (Copg2), mRNA	2.19474	0.526416	0.000432507	1.52116	0.164247	0.00470214
NM_001109038	Csrp2	cysteine and glycine-rich protein 2 (Csrp2), mRNA	2.1962	0.592819	0.00311044	1.92889	0.487492	0.00440516
NM_001108788	Rps13	ribosomal protein S13 (Rps13), mRNA	2.20568	0.240198	1.87989e-06	1.97917	0.301225	2.47366e-06
NM_130429	Utp18	UTP18 small subunit (SSU) processome component homolog (yeast) (Utp18), mRNA	2.22675	0.377175	0.00093016	1.68925	0.145588	0.0139754
NM_001270688; NM_001270689; NM_021909	Aldh1a1	aldehyde dehydrogenase 1 family, member A1 (Aldh1a1), mRNA	2.2374	0.534271	0.00129591	1.65143	0.23244	0.015399
NM_001109603	Tvp23b	trans-golgi network vesicle protein 23 homolog B (S. cerevisiae) (Tvp23b), mRNA	2.2506	0.215851	0.000146628	2.06736	0.223308	0.000121435
NM_001199178	Sat1	spermidine/spermine N1-acetyl transferase 1 (Sat1), mRNA	2.25927	0.388014	3.67751e-05	1.70272	0.0868514	3.51547e-05
NM_001100534	Tctex1d2	Tctex1 domain containing 2 (Tctex1d2), mRNA	2.27002	0.27177	0.00488387	2.07521	0.245229	0.00858019
NM_001100577	Ccdc132	coiled-coil domain containing 132 (Ccdc132), mRNA	2.27652	0.236871	3.94061e-05	1.50254	0.158497	0.0469564
NM_182955	Sucla2	succinate-CoA ligase, ADP-forming, beta subunit (Sucla2), mRNA	2.27717	0.423082	8.5992e-05	1.51957	0.106507	0.004206
NM_001106568	Tardbp	TAR DNA binding protein (Tardbp), mRNA	2.2823	0.447313	8.77825e-05	1.54224	0.095959	0.00319665
NM_017172	Hsp90aa1	heat shock protein 90, alpha (cytosolic), class A member 1 (Hsp90aa1), mRNA	2.29482	0.311875	2.96369e-07	1.53143	0.193685	0.000811677
NM_001011986	Abcd3	ATP-binding cassette, subfamily D (ALD), member 3 (Abcd3), mRNA	2.29743	0.496322	0.000104939	1.60709	0.107432	0.000269382
NM_001013167	Pole4	polymerase (DNA-directed), epsilon 4, accessory subunit (Pole4), mRNA	2.30152	0.225967	3.62931e-05	2.02177	0.213402	5.55565e-05
NM_001024798	Slc35a1	solute carrier family 35 (CMP-sialic acid transporter), member A1 (Slc35a1), mRNA	2.3069	0.367846	0.000993129	1.73716	0.203564	0.0265656
NM_001025283	Cbx3	chromobox homolog 3 (Cbx3), mRNA	2.31298	0.283585	6.25523e-07	1.80147	0.175922	3.31415e-06
NM_001024795	RGD1566320	RGD1566320 (RGD1566320), mRNA	2.32495	0.465585	0.00304602	1.96806	0.550163	0.0310774
NM_001007724	Gmfb	glia maturation factor, beta (Gmfb), mRNA	2.32917	0.479529	7.63928e-05	1.51188	0.0596292	0.00377877
NM_001013218	Acyp2	acylphosphatase 2, muscle type (Acyp2), mRNA	2.33207	0.14607	1.39703e-05	2.10317	0.0781073	3.959e-06
NM_001047094	Atp5g3	no definition	2.3469	0.663938	0.000364602	2.34726	0.414053	9.79282e-09
NM_001077826	Uqcc2	ubiquinol-cytochrome c reductase complex assembly factor 2 (Uqcc2), mRNA	2.35349	0.741277	0.00156038	2.40844	0.558071	2.33762e-06
NM_199385	Eif4a2	eukaryotic translation initiation factor 4A2 (Eif4a2), mRNA	2.35606	0.434716	9.55848e-06	1.51586	0.0819126	6.226e-05
NM_017343	Dld	dihydrolipoamide dehydrogenase (Dld), mRNA	2.35973	0.526329	0.000137694	1.7024	0.0730007	0.000163629
NM_138975	RGD1559909	RGD1559909 (RGD1559909), mRNA	2.36094	0.631854	0.000417412	2.19776	0.486659	1.91905e-05
NM_001107407	Strn3	striatin, calmodulin binding protein 3 (Strn3), mRNA	2.36755	0.350959	2.20974e-05	1.723	0.184804	0.00111211
NM_001270838; NM_001270839; NM_001270840; NM_022941	Phf20l1	PHD finger protein 20-like 1 (Phf20l1), mRNA	2.39711	0.30647	2.88797e-05	1.54306	0.214231	0.0481012
NM_001107045	Calb1	calbindin 1 (Calb1), mRNA	2.39861	0.295611	2.93827e-06	1.5579	0.0785316	0.00435894
NM_031984	Shfm1	split hand/foot malformation (ectrodactyly) type 1 (Shfm1), mRNA	2.40033	0.128605	2.93827e-06	2.29478	0.267399	5.96856e-07
NM_001107865	Vav3	vav 3 guanine nucleotide exchange factor (Vav3), mRNA	2.40555	0.381434	0.000146628	1.57679	0.163322	0.0434815
NM_001134498	Tmx1	thioredoxin-related transmembrane protein 1 (Tmx1), mRNA	2.42196	0.427923	4.12482e-05	1.88612	0.185182	8.22196e-05
NM_031355	LOC687565	no definition	2.46601	0.29731	2.63188e-05	1.70113	0.172873	0.0103834
NM_001107451	Cnbp	CCHC-type zinc finger, nucleic acid binding protein (Cnbp), mRNA	2.48942	0.494242	3.31099e-06	1.508	0.0544244	0.000221849
NM_001106540	Sh3bgrl	SH3 domain binding glutamate-rich protein like (Sh3bgrl), mRNA	2.51974	0.58677	2.35981e-05	1.5908	0.274801	0.00758805
NM_001107471	Fam118b	family with sequence similarity 118, member B (Fam118b), mRNA	2.53265	0.543714	0.00186061	1.80801	0.0645808	0.035831
NM_001109147	Htatsf1	HIV-1 Tat specific factor 1 (Htatsf1), mRNA	2.53323	0.373275	3.15919e-06	1.71563	0.180459	0.00167927
NM_199392	Apoo	apolipoprotein O (Apoo), mRNA	2.58448	0.26015	9.36735e-05	1.8668	0.166816	0.0117778
NM_001112716; NM_181373	Rps23	ribosomal protein S23 (Rps23), mRNA	2.60595	0.391967	2.62475e-08	2.32687	0.428748	2.64634e-08
NM_001037219	Tmem128	transmembrane protein 128 (Tmem128), mRNA	2.61348	0.21144	1.4772e-05	1.82549	0.225075	0.00948597
NM_001106929	Ccnl2	no definition	2.61716	0.434587	3.4142e-05	2.4215	0.309717	3.959e-06
NM_001191714	Zdhhc21	zinc finger, DHHC-type containing 21 (Zdhhc21), mRNA	2.6746	0.762151	0.00186589	1.9033	0.15599	0.0189595
NM_001047115	Cox7a2	cytochrome c oxidase subunit VIIa polypeptide 2 (Cox7a2), mRNA	2.67688	0.331063	1.68345e-08	2.34059	0.384547	9.10858e-08
NM_012507	Timm8b	translocase of inner mitochondrial membrane 8 homolog b (yeast) (Timm8b), mRNA	2.68514	0.322584	2.40954e-08	2.55773	0.34076	7.57962e-11
NM_001107251	Tomm7	translocase of outer mitochondrial membrane 7 homolog (yeast) (Tomm7), mRNA	2.7546	0.49369	2.92064e-06	2.43867	0.449077	1.23993e-06
NM_001033069	H2afz	H2A histone family, member Z (H2afz), mRNA	2.75633	0.235091	2.95583e-10	2.16619	0.266118	9.64185e-08
NM_001271232	LOC100363289	LRRGT00022-like (LOC100363289), mRNA	2.7985	0.381672	0.000154649	2.32253	0.396275	0.00190546
NM_001191825	Slc2a12	solute carrier family 2 (facilitated glucose transporter), member 12 (Slc2a12), mRNA	2.94633	1.5733	0.0107365	2.87134	1.07764	0.00139814
NM_022407	Pla2g16	phospholipase A2, group XVI (Pla2g16), mRNA	2.96052	0.361743	2.40954e-08	2.14162	0.163979	4.06348e-06
NM_001032285	Rpl9	ribosomal protein L9 (Rpl9), mRNA	3.01523	0.641989	1.68345e-08	2.16563	0.460086	2.24093e-06
NM_001037775	Sec61g	SEC61, gamma subunit (Sec61g), mRNA	3.0592	1.26315	0.045845	2.93422	0.776669	1.20316e-06
NM_031012	Gas5	no definition	3.06296	0.954973	0.000532789	2.09828	0.589754	0.0273038
NM_053417	Sptssa	serine palmitoyltransferase, small subunit A (Sptssa), mRNA	3.09598	0.503849	2.42226e-06	2.31448	0.144413	2.77744e-05
NM_001191070	Zfp191	zinc finger protein 191 (Zfp191), mRNA	3.13187	0.432697	5.55691e-06	2.12737	0.270031	0.00307794
NM_001008384	Nipa1	non imprinted in Prader-Willi/Angelman syndrome 1 (Nipa1), mRNA	3.1366	0.416465	2.42226e-06	2.23559	0.127521	0.000313257
NM_017086	Txn1	thioredoxin 1 (Txn1), mRNA	3.15682	0.464482	1.38761e-08	2.66061	0.463649	9.64185e-08
NM_212498	Morf4l1	no definition	3.45375	0.672521	2.95583e-10	2.56613	0.679797	1.67209e-06
NM_173114	Abhd17b	abhydrolase domain containing 17B (Abhd17b), mRNA	3.49363	0.85208	2.73759e-06	2.17169	0.458606	0.000762171
NM_012551	Rpl22l1	ribosomal protein L22 like 1 (Rpl22l1), mRNA	4.36315	2.04064	0.0161908	3.06578	0.953357	0.0161908
Only those genes that decrease the expression of more than 1.5-fold from the baseline value and whose p-value lower 0.05 were selected for analysis.
Only those genes that increase the expression of more than 1.5-fold from the baseline value and whose p-value lower 0.05 were selected for analysis.
