# Supplementary material for: Antistress Action of Melanocortin Derivatives Associated with Correction of Gene Expression Patterns in the Hippocampus of Male Rats Following Acute Stress
Source: Int J Mol Sci. 2021 Sep 17;22(18):10054. doi: 10.3390/ijms221810054 (PMC8469576; doi:10.3390/ijms221810054)
Supplement: Supplementary file 1 [file ijms-22-10054-s001.zip › Supplementary Table S9.xlsx]

## Sheet: Лист4
Table S9. Individual data points for Figure 3d
RefSeq ID	Gene symbol	Description	NRs of STR-V group			NRs of STR-A group			NRs of STR-S group			STR-S vs. STR-V			STR-A vs. STR-V
			rat_1	rat_2	rat_3	rat_1	rat_2	rat_3	rat_1	rat_2	rat_3	Ratio	±SE	Padj	Ratio	±SE	Padj
NM_001108548	Rpl22l1	ribosomal protein L22 like 1 (Rpl22l1), mRNA	64.5655	71.9368	33.9431	213.942	196.414	88.8054	432.942	182.45	99.1752	4.36315	2.04295	0.0161908	3.06578	0.955793	3.16467e-05
NM_001014028	Abhd17b	abhydrolase domain containing 17B (Abhd17b), mRNA	39.3007	61.0373	30.5488	97.9055	91.3872	80.5444	165.629	106.429	164.565	3.49363	0.864378	2.73759e-06	2.17169	0.467414	0.00305881
NM_001011999	Morf4l1	no definition	179.66	238.7	154.441	407.94	683.358	320.112	794.601	470.243	636.465	3.45375	0.681467	2.95583e-10	2.56613	0.684697	1.67209e-06
NM_053800	Txn1	thioredoxin 1 (Txn1), mRNA	87.9588	113.355	67.0377	269.24	204.598	205.491	277.796	266.073	265.92	3.15682	0.474835	1.38761e-08	2.66061	0.471039	9.64185e-08
NM_001107519	Nipa1	non imprinted in Prader-Willi/Angelman syndrome 1 (Nipa1), mRNA	42.1079	50.1378	44.9747	104.251	94.1151	95.0011	163.533	105.343	144.948	3.1366	0.422133	2.42226e-06	2.23559	0.136661	0.000313257
…
NM_001008384	Rac2	ras-related C3 botulinum toxin substrate 2 (rho family, small GTP binding protein Rac2) (Rac2), mRNA	66.4369	81.7464	101.829	42.607	34.0997	51.631	34.5935	43.4405	28.3358	0.44299	0.0772287	0.00638806	0.53779	0.0917724	0.0248878
NM_017086	Egr3	early growth response 3 (Egr3), mRNA	801.922	814.194	1017.45	449.64	458.3	410.983	403.59	372.502	342.209	0.441664	0.040952	4.08882e-07	0.521004	0.0449161	2.64634e-08
NM_212498	Atat1	alpha tubulin acetyltransferase 1 (Atat1), mRNA	1062.99	1083.41	1105.7	553.892	593.335	547.289	506.322	494.136	343.299	0.430579	0.0506361	7.20347e-07	0.542081	0.0151115	4.18195e-10
NM_173114	Parm1	prostate androgen-regulated mucin-like protein 1 (Parm1), mRNA	167.496	199.461	285.122	123.288	114.575	125.98	62.8972	82.537	123.152	0.427182	0.109221	0.000922153	0.581194	0.0953319	0.00601377
NM_012551	Egr1	early growth response 1 (Egr1), mRNA	1795.67	2333.59	2451.54	989.934	1433.55	1210.23	927.734	811.251	775.964	0.397753	0.0425797	2.05178e-09	0.5748	0.0805672	2.61986e-05
NRs - normalized reads for each rat, processed using the DESeq2 program
